# Supplementary material for: Gut microbiota alterations may increase the risk of prescription opioid use, but not vice versa: A two-sample bi-directional Mendelian randomization study
Source: Front Microbiol. 2022 Nov 22;13:994170. doi: 10.3389/fmicb.2022.994170 (PMC9722965; doi:10.3389/fmicb.2022.994170)
Supplement: Supplementary file 2 [file Data_Sheet_2.XLSX]

## Sheet: POU_gut microbiota
SNP	CHR	POS	EA	OA	PAL	F	exposure					outcome
							id	beta	eaf	se	P	id	beta	se	P
rs12238134	9	128746612	A	G	FALSE	37.709	POU	-0.0714801	0.305094	0.0116403	8.2e-10	class.Actinobacteria.id.419	0.00640803	0.0121839	0.609251
rs12357321	10	21790476	A	G	FALSE	29.0473	POU	0.0632062	0.311848	0.0117275	7.1e-08	class.Actinobacteria.id.419	-0.00657769	0.0122561	0.636714
rs13135092	4	103198082	G	A	FALSE	25.1888	POU	0.0987361	0.0813534	0.0196731	5.2e-07	class.Actinobacteria.id.419	-0.0154585	0.0246629	0.509214
rs1397440	4	140892872	T	C	FALSE	21.5094	POU	-0.0534651	0.325126	0.0115281	3.5e-06	class.Actinobacteria.id.419	-0.0175247	0.0119631	0.147327
rs1519369	8	139393909	T	C	FALSE	21.2411	POU	-0.0532986	0.327046	0.0115645	4e-06	class.Actinobacteria.id.419	-0.00557163	0.0116205	0.650132
rs17487601	9	37213641	A	G	FALSE	24.4207	POU	-0.0554595	0.356491	0.0112227	7.7e-07	class.Actinobacteria.id.419	-0.00322227	0.0118072	0.771036
rs2253491	6	31249217	A	G	FALSE	25.8771	POU	-0.0669506	0.208222	0.0131612	3.6e-07	class.Actinobacteria.id.419	-0.00334381	0.0144491	0.827108
rs2289739	15	41801512	T	G	FALSE	22.6227	POU	0.0542701	0.343402	0.0114101	2e-06	class.Actinobacteria.id.419	-0.0175985	0.0117465	0.107233
rs4258296	10	134953361	C	T	FALSE	24.7637	POU	0.055519	0.363464	0.0111567	6.5e-07	class.Actinobacteria.id.419	0.000220018	0.0115163	0.998349
rs521956	3	173117975	T	C	FALSE	25.2203	POU	-0.0538001	0.482979	0.0107129	5.1e-07	class.Actinobacteria.id.419	-0.00121899	0.0110937	0.90942
rs56226325	7	2078981	T	C	FALSE	25.2995	POU	-0.0744785	0.154737	0.0148073	4.9e-07	class.Actinobacteria.id.419	-0.00884136	0.0148012	0.565803
rs56262049	13	42644705	C	T	FALSE	22.2	POU	-0.0662709	0.182332	0.0140652	2.5e-06	class.Actinobacteria.id.419	0.00651484	0.0143911	0.700105
rs59695806	17	43156023	C	T	FALSE	23.8018	POU	0.0574098	0.294147	0.0117674	1.1e-06	class.Actinobacteria.id.419	-0.00200264	0.0125082	0.782827
rs7110825	11	46120317	C	T	FALSE	22.3154	POU	0.0570187	0.270232	0.0120702	2.3e-06	class.Actinobacteria.id.419	-0.0193294	0.0127665	0.139055
rs7154623	14	73798243	G	A	FALSE	22.2478	POU	0.0643651	0.193193	0.013646	2.4e-06	class.Actinobacteria.id.419	0.0128444	0.0132284	0.324953
rs7319102	13	58252801	G	A	FALSE	22.2201	POU	0.0603066	0.228749	0.0127936	2.4e-06	class.Actinobacteria.id.419	-0.00398206	0.0135794	0.850048
rs7428430	3	50174184	T	C	FALSE	37.0009	POU	-0.0651914	0.482569	0.0107173	1.2e-09	class.Actinobacteria.id.419	-0.0189535	0.011129	0.0882785
rs75169822	15	75887405	G	A	FALSE	23.3964	POU	0.059168	0.262136	0.0122324	1.3e-06	class.Actinobacteria.id.419	-0.00601319	0.0132054	0.605068
rs76034781	4	3272782	A	G	FALSE	23.5152	POU	0.0980851	0.0767915	0.0202269	1.2e-06	class.Actinobacteria.id.419	0.0120592	0.0212927	0.536965
rs7631941	3	80480052	T	C	FALSE	20.8687	POU	0.0730369	0.130947	0.015988	4.9e-06	class.Actinobacteria.id.419	-0.0216064	0.0174165	0.234262
rs7860752	9	81389671	G	A	FALSE	26.0097	POU	0.0694644	0.192698	0.0136205	3.4e-07	class.Actinobacteria.id.419	-0.00979613	0.0139405	0.498799
rs12238134	9	128746612	A	G	FALSE	37.709	POU	-0.0714801	0.305094	0.0116403	8.2e-10	class.Alphaproteobacteria.id.2379	-0.0122455	0.0158674	0.444905
rs12357321	10	21790476	A	G	FALSE	29.0473	POU	0.0632062	0.311848	0.0117275	7.1e-08	class.Alphaproteobacteria.id.2379	0.0036895	0.0156093	0.813041
rs1397440	4	140892872	T	C	FALSE	21.5094	POU	-0.0534651	0.325126	0.0115281	3.5e-06	class.Alphaproteobacteria.id.2379	0.00326139	0.0155381	0.855587
rs1519369	8	139393909	T	C	FALSE	21.2411	POU	-0.0532986	0.327046	0.0115645	4e-06	class.Alphaproteobacteria.id.2379	-0.0192584	0.0151598	0.200962
rs17487601	9	37213641	A	G	FALSE	24.4207	POU	-0.0554595	0.356491	0.0112227	7.7e-07	class.Alphaproteobacteria.id.2379	-0.0247811	0.0152022	0.108464
rs2253491	6	31249217	A	G	FALSE	25.8771	POU	-0.0669506	0.208222	0.0131612	3.6e-07	class.Alphaproteobacteria.id.2379	0.0129727	0.018312	0.483227
rs2289739	15	41801512	T	G	FALSE	22.6227	POU	0.0542701	0.343402	0.0114101	2e-06	class.Alphaproteobacteria.id.2379	0.00845119	0.0151784	0.573609
rs4258296	10	134953361	C	T	FALSE	24.7637	POU	0.055519	0.363464	0.0111567	6.5e-07	class.Alphaproteobacteria.id.2379	0.0201325	0.0153235	0.175413
rs521956	3	173117975	T	C	FALSE	25.2203	POU	-0.0538001	0.482979	0.0107129	5.1e-07	class.Alphaproteobacteria.id.2379	0.00732574	0.0144585	0.611997
rs59695806	17	43156023	C	T	FALSE	23.8018	POU	0.0574098	0.294147	0.0117674	1.1e-06	class.Alphaproteobacteria.id.2379	0.004466	0.0162025	0.753463
rs7110825	11	46120317	C	T	FALSE	22.3154	POU	0.0570187	0.270232	0.0120702	2.3e-06	class.Alphaproteobacteria.id.2379	-0.000505592	0.0163997	0.988685
rs7154623	14	73798243	G	A	FALSE	22.2478	POU	0.0643651	0.193193	0.013646	2.4e-06	class.Alphaproteobacteria.id.2379	-0.0130145	0.0173368	0.519118
rs7319102	13	58252801	G	A	FALSE	22.2201	POU	0.0603066	0.228749	0.0127936	2.4e-06	class.Alphaproteobacteria.id.2379	-0.0187135	0.017607	0.286822
rs7428430	3	50174184	T	C	FALSE	37.0009	POU	-0.0651914	0.482569	0.0107173	1.2e-09	class.Alphaproteobacteria.id.2379	-0.00420422	0.0145141	0.753679
rs75169822	15	75887405	G	A	FALSE	23.3964	POU	0.059168	0.262136	0.0122324	1.3e-06	class.Alphaproteobacteria.id.2379	0.00846863	0.0168337	0.605933
rs76034781	4	3272782	A	G	FALSE	23.5152	POU	0.0980851	0.0767915	0.0202269	1.2e-06	class.Alphaproteobacteria.id.2379	0.0408396	0.0276789	0.118381
rs7631941	3	80480052	T	C	FALSE	20.8687	POU	0.0730369	0.130947	0.015988	4.9e-06	class.Alphaproteobacteria.id.2379	0.0104012	0.0227221	0.683789
rs7860752	9	81389671	G	A	FALSE	26.0097	POU	0.0694644	0.192698	0.0136205	3.4e-07	class.Alphaproteobacteria.id.2379	0.000891323	0.0182675	0.964609
rs12238134	9	128746612	A	G	FALSE	37.709	POU	-0.0714801	0.305094	0.0116403	8.2e-10	class.Bacilli.id.1673	-0.00190347	0.0117868	0.926927
rs12357321	10	21790476	A	G	FALSE	29.0473	POU	0.0632062	0.311848	0.0117275	7.1e-08	class.Bacilli.id.1673	0.0122059	0.011831	0.261853
rs13135092	4	103198082	G	A	FALSE	25.1888	POU	0.0987361	0.0813534	0.0196731	5.2e-07	class.Bacilli.id.1673	0.0172268	0.0233082	0.610064
rs1397440	4	140892872	T	C	FALSE	21.5094	POU	-0.0534651	0.325126	0.0115281	3.5e-06	class.Bacilli.id.1673	0.018286	0.0115957	0.131928
rs1519369	8	139393909	T	C	FALSE	21.2411	POU	-0.0532986	0.327046	0.0115645	4e-06	class.Bacilli.id.1673	0.0094288	0.0112559	0.406932
rs17487601	9	37213641	A	G	FALSE	24.4207	POU	-0.0554595	0.356491	0.0112227	7.7e-07	class.Bacilli.id.1673	-0.00842096	0.0114173	0.463586
rs2253491	6	31249217	A	G	FALSE	25.8771	POU	-0.0669506	0.208222	0.0131612	3.6e-07	class.Bacilli.id.1673	0.0204003	0.0138992	0.156654
rs2289739	15	41801512	T	G	FALSE	22.6227	POU	0.0542701	0.343402	0.0114101	2e-06	class.Bacilli.id.1673	-0.00534243	0.0113772	0.625882
rs4258296	10	134953361	C	T	FALSE	24.7637	POU	0.055519	0.363464	0.0111567	6.5e-07	class.Bacilli.id.1673	-0.00689906	0.0112616	0.5449
rs521956	3	173117975	T	C	FALSE	25.2203	POU	-0.0538001	0.482979	0.0107129	5.1e-07	class.Bacilli.id.1673	0.0130785	0.0107569	0.225715
rs56226325	7	2078981	T	C	FALSE	25.2995	POU	-0.0744785	0.154737	0.0148073	4.9e-07	class.Bacilli.id.1673	-0.0274464	0.0142608	0.0532311
rs56262049	13	42644705	C	T	FALSE	22.2	POU	-0.0662709	0.182332	0.0140652	2.5e-06	class.Bacilli.id.1673	-0.0182466	0.0139651	0.209179
rs59695806	17	43156023	C	T	FALSE	23.8018	POU	0.0574098	0.294147	0.0117674	1.1e-06	class.Bacilli.id.1673	0.00538653	0.012094	0.628155
rs7110825	11	46120317	C	T	FALSE	22.3154	POU	0.0570187	0.270232	0.0120702	2.3e-06	class.Bacilli.id.1673	-0.0166426	0.0123445	0.223027
rs7154623	14	73798243	G	A	FALSE	22.2478	POU	0.0643651	0.193193	0.013646	2.4e-06	class.Bacilli.id.1673	0.00623903	0.0128093	0.71168
rs7319102	13	58252801	G	A	FALSE	22.2201	POU	0.0603066	0.228749	0.0127936	2.4e-06	class.Bacilli.id.1673	-0.00827986	0.0131573	0.480185
rs7428430	3	50174184	T	C	FALSE	37.0009	POU	-0.0651914	0.482569	0.0107173	1.2e-09	class.Bacilli.id.1673	-0.00931355	0.0107939	0.376695
rs75169822	15	75887405	G	A	FALSE	23.3964	POU	0.059168	0.262136	0.0122324	1.3e-06	class.Bacilli.id.1673	0.0153287	0.0127649	0.226075
rs76034781	4	3272782	A	G	FALSE	23.5152	POU	0.0980851	0.0767915	0.0202269	1.2e-06	class.Bacilli.id.1673	-0.0180584	0.0207111	0.428631
rs7631941	3	80480052	T	C	FALSE	20.8687	POU	0.0730369	0.130947	0.015988	4.9e-06	class.Bacilli.id.1673	-0.00467276	0.0170331	0.825693
rs7860752	9	81389671	G	A	FALSE	26.0097	POU	0.0694644	0.192698	0.0136205	3.4e-07	class.Bacilli.id.1673	-0.00221768	0.0135383	0.847851
rs12238134	9	128746612	A	G	FALSE	37.709	POU	-0.0714801	0.305094	0.0116403	8.2e-10	class.Bacteroidia.id.912	-0.0126118	0.0114765	0.249457
rs12357321	10	21790476	A	G	FALSE	29.0473	POU	0.0632062	0.311848	0.0117275	7.1e-08	class.Bacteroidia.id.912	0.00973117	0.0115326	0.398454
rs13135092	4	103198082	G	A	FALSE	25.1888	POU	0.0987361	0.0813534	0.0196731	5.2e-07	class.Bacteroidia.id.912	-0.00182018	0.0228422	0.983875
rs1397440	4	140892872	T	C	FALSE	21.5094	POU	-0.0534651	0.325126	0.0115281	3.5e-06	class.Bacteroidia.id.912	-0.00638314	0.0113101	0.631172
rs1519369	8	139393909	T	C	FALSE	21.2411	POU	-0.0532986	0.327046	0.0115645	4e-06	class.Bacteroidia.id.912	-0.00219391	0.0109538	0.857315
rs17487601	9	37213641	A	G	FALSE	24.4207	POU	-0.0554595	0.356491	0.0112227	7.7e-07	class.Bacteroidia.id.912	0.00277263	0.0111254	0.782493
rs2253491	6	31249217	A	G	FALSE	25.8771	POU	-0.0669506	0.208222	0.0131612	3.6e-07	class.Bacteroidia.id.912	-0.0124902	0.0135569	0.415379
rs2289739	15	41801512	T	G	FALSE	22.6227	POU	0.0542701	0.343402	0.0114101	2e-06	class.Bacteroidia.id.912	-0.00685164	0.0110706	0.504629
rs4258296	10	134953361	C	T	FALSE	24.7637	POU	0.055519	0.363464	0.0111567	6.5e-07	class.Bacteroidia.id.912	0.0110148	0.0109517	0.326356
rs521956	3	173117975	T	C	FALSE	25.2203	POU	-0.0538001	0.482979	0.0107129	5.1e-07	class.Bacteroidia.id.912	0.0105744	0.0104718	0.314454
rs56226325	7	2078981	T	C	FALSE	25.2995	POU	-0.0744785	0.154737	0.0148073	4.9e-07	class.Bacteroidia.id.912	0.00994204	0.0138961	0.436055
rs56262049	13	42644705	C	T	FALSE	22.2	POU	-0.0662709	0.182332	0.0140652	2.5e-06	class.Bacteroidia.id.912	0.0147561	0.0136406	0.306669
rs59695806	17	43156023	C	T	FALSE	23.8018	POU	0.0574098	0.294147	0.0117674	1.1e-06	class.Bacteroidia.id.912	0.0108299	0.011786	0.362277
rs7154623	14	73798243	G	A	FALSE	22.2478	POU	0.0643651	0.193193	0.013646	2.4e-06	class.Bacteroidia.id.912	0.0103753	0.0124474	0.395263
rs7319102	13	58252801	G	A	FALSE	22.2201	POU	0.0603066	0.228749	0.0127936	2.4e-06	class.Bacteroidia.id.912	-0.00842047	0.0128102	0.481906
rs7428430	3	50174184	T	C	FALSE	37.0009	POU	-0.0651914	0.482569	0.0107173	1.2e-09	class.Bacteroidia.id.912	0.00504957	0.0105085	0.634009
rs75169822	15	75887405	G	A	FALSE	23.3964	POU	0.059168	0.262136	0.0122324	1.3e-06	class.Bacteroidia.id.912	-0.0024772	0.0124717	0.872077
rs76034781	4	3272782	A	G	FALSE	23.5152	POU	0.0980851	0.0767915	0.0202269	1.2e-06	class.Bacteroidia.id.912	-0.0068121	0.0201559	0.722494
rs7631941	3	80480052	T	C	FALSE	20.8687	POU	0.0730369	0.130947	0.015988	4.9e-06	class.Bacteroidia.id.912	0.00691662	0.0165446	0.786725
rs7860752	9	81389671	G	A	FALSE	26.0097	POU	0.0694644	0.192698	0.0136205	3.4e-07	class.Bacteroidia.id.912	0.00132382	0.013189	0.869951
rs12238134	9	128746612	A	G	FALSE	37.709	POU	-0.0714801	0.305094	0.0116403	8.2e-10	class.Betaproteobacteria.id.2867	-0.00126075	0.0118736	0.898299
rs12357321	10	21790476	A	G	FALSE	29.0473	POU	0.0632062	0.311848	0.0117275	7.1e-08	class.Betaproteobacteria.id.2867	-0.00649993	0.0119285	0.566587
rs13135092	4	103198082	G	A	FALSE	25.1888	POU	0.0987361	0.0813534	0.0196731	5.2e-07	class.Betaproteobacteria.id.2867	0.00576144	0.0235429	0.85077
rs1397440	4	140892872	T	C	FALSE	21.5094	POU	-0.0534651	0.325126	0.0115281	3.5e-06	class.Betaproteobacteria.id.2867	-0.0116441	0.0116879	0.35171
rs1519369	8	139393909	T	C	FALSE	21.2411	POU	-0.0532986	0.327046	0.0115645	4e-06	class.Betaproteobacteria.id.2867	0.010954	0.011325	0.325406
rs17487601	9	37213641	A	G	FALSE	24.4207	POU	-0.0554595	0.356491	0.0112227	7.7e-07	class.Betaproteobacteria.id.2867	0.0115321	0.0115065	0.342311
rs2253491	6	31249217	A	G	FALSE	25.8771	POU	-0.0669506	0.208222	0.0131612	3.6e-07	class.Betaproteobacteria.id.2867	0.00638756	0.0140162	0.686391
rs2289739	15	41801512	T	G	FALSE	22.6227	POU	0.0542701	0.343402	0.0114101	2e-06	class.Betaproteobacteria.id.2867	-0.00279903	0.0114466	0.767795
rs4258296	10	134953361	C	T	FALSE	24.7637	POU	0.055519	0.363464	0.0111567	6.5e-07	class.Betaproteobacteria.id.2867	-0.0027218	0.0113082	0.825862
rs521956	3	173117975	T	C	FALSE	25.2203	POU	-0.0538001	0.482979	0.0107129	5.1e-07	class.Betaproteobacteria.id.2867	0.015665	0.0108237	0.145467
rs56226325	7	2078981	T	C	FALSE	25.2995	POU	-0.0744785	0.154737	0.0148073	4.9e-07	class.Betaproteobacteria.id.2867	0.0105123	0.0143652	0.521201
rs56262049	13	42644705	C	T	FALSE	22.2	POU	-0.0662709	0.182332	0.0140652	2.5e-06	class.Betaproteobacteria.id.2867	-0.00441566	0.0140974	0.925653
rs59695806	17	43156023	C	T	FALSE	23.8018	POU	0.0574098	0.294147	0.0117674	1.1e-06	class.Betaproteobacteria.id.2867	-0.00973766	0.0121828	0.426472
rs7110825	11	46120317	C	T	FALSE	22.3154	POU	0.0570187	0.270232	0.0120702	2.3e-06	class.Betaproteobacteria.id.2867	0.0166893	0.0124478	0.179234
rs7154623	14	73798243	G	A	FALSE	22.2478	POU	0.0643651	0.193193	0.013646	2.4e-06	class.Betaproteobacteria.id.2867	-0.000616056	0.0128553	0.969308
rs7319102	13	58252801	G	A	FALSE	22.2201	POU	0.0603066	0.228749	0.0127936	2.4e-06	class.Betaproteobacteria.id.2867	-0.00195778	0.0132509	0.93593
rs7428430	3	50174184	T	C	FALSE	37.0009	POU	-0.0651914	0.482569	0.0107173	1.2e-09	class.Betaproteobacteria.id.2867	0.00393236	0.010861	0.721048
rs75169822	15	75887405	G	A	FALSE	23.3964	POU	0.059168	0.262136	0.0122324	1.3e-06	class.Betaproteobacteria.id.2867	0.00271087	0.0128972	0.826182
rs76034781	4	3272782	A	G	FALSE	23.5152	POU	0.0980851	0.0767915	0.0202269	1.2e-06	class.Betaproteobacteria.id.2867	-0.00231115	0.0208229	0.954104
rs7631941	3	80480052	T	C	FALSE	20.8687	POU	0.0730369	0.130947	0.015988	4.9e-06	class.Betaproteobacteria.id.2867	-0.0140101	0.0171161	0.398725
rs7860752	9	81389671	G	A	FALSE	26.0097	POU	0.0694644	0.192698	0.0136205	3.4e-07	class.Betaproteobacteria.id.2867	0.00476771	0.0136422	0.6966
rs12238134	9	128746612	A	G	FALSE	37.709	POU	-0.0714801	0.305094	0.0116403	8.2e-10	class.Clostridia.id.1859	-0.000773282	0.011478	0.977357
rs12357321	10	21790476	A	G	FALSE	29.0473	POU	0.0632062	0.311848	0.0117275	7.1e-08	class.Clostridia.id.1859	-0.0124057	0.0115296	0.280089
rs13135092	4	103198082	G	A	FALSE	25.1888	POU	0.0987361	0.0813534	0.0196731	5.2e-07	class.Clostridia.id.1859	0.0459422	0.0228313	0.058589
rs1397440	4	140892872	T	C	FALSE	21.5094	POU	-0.0534651	0.325126	0.0115281	3.5e-06	class.Clostridia.id.1859	0.0194553	0.0113054	0.0884479
rs1519369	8	139393909	T	C	FALSE	21.2411	POU	-0.0532986	0.327046	0.0115645	4e-06	class.Clostridia.id.1859	0.0057036	0.0109493	0.616191
rs17487601	9	37213641	A	G	FALSE	24.4207	POU	-0.0554595	0.356491	0.0112227	7.7e-07	class.Clostridia.id.1859	0.000690127	0.011124	0.945176
rs2253491	6	31249217	A	G	FALSE	25.8771	POU	-0.0669506	0.208222	0.0131612	3.6e-07	class.Clostridia.id.1859	0.00783711	0.0135576	0.637259
rs2289739	15	41801512	T	G	FALSE	22.6227	POU	0.0542701	0.343402	0.0114101	2e-06	class.Clostridia.id.1859	0.0117336	0.0110669	0.293211
rs4258296	10	134953361	C	T	FALSE	24.7637	POU	0.055519	0.363464	0.0111567	6.5e-07	class.Clostridia.id.1859	-0.00377706	0.0109528	0.736186
rs521956	3	173117975	T	C	FALSE	25.2203	POU	-0.0538001	0.482979	0.0107129	5.1e-07	class.Clostridia.id.1859	-0.0138882	0.0104712	0.185349
rs56226325	7	2078981	T	C	FALSE	25.2995	POU	-0.0744785	0.154737	0.0148073	4.9e-07	class.Clostridia.id.1859	-0.0129768	0.0138942	0.335966
rs56262049	13	42644705	C	T	FALSE	22.2	POU	-0.0662709	0.182332	0.0140652	2.5e-06	class.Clostridia.id.1859	-0.0151683	0.0136374	0.294442
rs59695806	17	43156023	C	T	FALSE	23.8018	POU	0.0574098	0.294147	0.0117674	1.1e-06	class.Clostridia.id.1859	-0.00162742	0.0117881	0.908483
rs7110825	11	46120317	C	T	FALSE	22.3154	POU	0.0570187	0.270232	0.0120702	2.3e-06	class.Clostridia.id.1859	-0.0157547	0.0120345	0.220264
rs7154623	14	73798243	G	A	FALSE	22.2478	POU	0.0643651	0.193193	0.013646	2.4e-06	class.Clostridia.id.1859	-0.0126017	0.0124409	0.296881
rs7319102	13	58252801	G	A	FALSE	22.2201	POU	0.0603066	0.228749	0.0127936	2.4e-06	class.Clostridia.id.1859	0.00732542	0.012806	0.614507
rs7428430	3	50174184	T	C	FALSE	37.0009	POU	-0.0651914	0.482569	0.0107173	1.2e-09	class.Clostridia.id.1859	-0.0188217	0.0105076	0.0717844
rs75169822	15	75887405	G	A	FALSE	23.3964	POU	0.059168	0.262136	0.0122324	1.3e-06	class.Clostridia.id.1859	0.00453753	0.0124699	0.732383
rs76034781	4	3272782	A	G	FALSE	23.5152	POU	0.0980851	0.0767915	0.0202269	1.2e-06	class.Clostridia.id.1859	0.00761844	0.0201528	0.677784
rs7631941	3	80480052	T	C	FALSE	20.8687	POU	0.0730369	0.130947	0.015988	4.9e-06	class.Clostridia.id.1859	-0.0103781	0.0165503	0.543478
rs7860752	9	81389671	G	A	FALSE	26.0097	POU	0.0694644	0.192698	0.0136205	3.4e-07	class.Clostridia.id.1859	0.00641779	0.0131862	0.635501
rs12238134	9	128746612	A	G	FALSE	37.709	POU	-0.0714801	0.305094	0.0116403	8.2e-10	class.Coriobacteriia.id.809	-0.00260677	0.0116904	0.80777
rs12357321	10	21790476	A	G	FALSE	29.0473	POU	0.0632062	0.311848	0.0117275	7.1e-08	class.Coriobacteriia.id.809	0.0100907	0.0117225	0.374724
rs13135092	4	103198082	G	A	FALSE	25.1888	POU	0.0987361	0.0813534	0.0196731	5.2e-07	class.Coriobacteriia.id.809	-0.00943298	0.0234055	0.637805
rs1397440	4	140892872	T	C	FALSE	21.5094	POU	-0.0534651	0.325126	0.0115281	3.5e-06	class.Coriobacteriia.id.809	-0.0162806	0.0114838	0.168625
rs1519369	8	139393909	T	C	FALSE	21.2411	POU	-0.0532986	0.327046	0.0115645	4e-06	class.Coriobacteriia.id.809	-0.000346277	0.0111614	0.974441
rs17487601	9	37213641	A	G	FALSE	24.4207	POU	-0.0554595	0.356491	0.0112227	7.7e-07	class.Coriobacteriia.id.809	0.00362987	0.0113229	0.770386
rs2253491	6	31249217	A	G	FALSE	25.8771	POU	-0.0669506	0.208222	0.0131612	3.6e-07	class.Coriobacteriia.id.809	-0.0136046	0.0138093	0.295201
rs2289739	15	41801512	T	G	FALSE	22.6227	POU	0.0542701	0.343402	0.0114101	2e-06	class.Coriobacteriia.id.809	-0.00600992	0.0112625	0.634825
rs4258296	10	134953361	C	T	FALSE	24.7637	POU	0.055519	0.363464	0.0111567	6.5e-07	class.Coriobacteriia.id.809	-0.0105073	0.0110616	0.339066
rs521956	3	173117975	T	C	FALSE	25.2203	POU	-0.0538001	0.482979	0.0107129	5.1e-07	class.Coriobacteriia.id.809	-0.0123754	0.0106575	0.249124
rs56226325	7	2078981	T	C	FALSE	25.2995	POU	-0.0744785	0.154737	0.0148073	4.9e-07	class.Coriobacteriia.id.809	-0.0164287	0.0141872	0.245951
rs56262049	13	42644705	C	T	FALSE	22.2	POU	-0.0662709	0.182332	0.0140652	2.5e-06	class.Coriobacteriia.id.809	0.0119108	0.013826	0.342146
rs59695806	17	43156023	C	T	FALSE	23.8018	POU	0.0574098	0.294147	0.0117674	1.1e-06	class.Coriobacteriia.id.809	-0.012089	0.0119996	0.298887
rs7110825	11	46120317	C	T	FALSE	22.3154	POU	0.0570187	0.270232	0.0120702	2.3e-06	class.Coriobacteriia.id.809	-0.0205685	0.0122209	0.118285
rs7154623	14	73798243	G	A	FALSE	22.2478	POU	0.0643651	0.193193	0.013646	2.4e-06	class.Coriobacteriia.id.809	0.00234688	0.012727	0.891283
rs7319102	13	58252801	G	A	FALSE	22.2201	POU	0.0603066	0.228749	0.0127936	2.4e-06	class.Coriobacteriia.id.809	-0.00216158	0.0130221	0.83636
rs7428430	3	50174184	T	C	FALSE	37.0009	POU	-0.0651914	0.482569	0.0107173	1.2e-09	class.Coriobacteriia.id.809	-0.015858	0.0106856	0.142923
rs75169822	15	75887405	G	A	FALSE	23.3964	POU	0.059168	0.262136	0.0122324	1.3e-06	class.Coriobacteriia.id.809	0.00798287	0.0126275	0.550298
rs76034781	4	3272782	A	G	FALSE	23.5152	POU	0.0980851	0.0767915	0.0202269	1.2e-06	class.Coriobacteriia.id.809	-0.0197918	0.020303	0.284091
rs7860752	9	81389671	G	A	FALSE	26.0097	POU	0.0694644	0.192698	0.0136205	3.4e-07	class.Coriobacteriia.id.809	-0.0126465	0.0133931	0.346481
rs12238134	9	128746612	A	G	FALSE	37.709	POU	-0.0714801	0.305094	0.0116403	8.2e-10	class.Deltaproteobacteria.id.3087	-0.00510216	0.0126191	0.612341
rs12357321	10	21790476	A	G	FALSE	29.0473	POU	0.0632062	0.311848	0.0117275	7.1e-08	class.Deltaproteobacteria.id.3087	0.00101992	0.0126671	0.898144
rs13135092	4	103198082	G	A	FALSE	25.1888	POU	0.0987361	0.0813534	0.0196731	5.2e-07	class.Deltaproteobacteria.id.3087	0.0144051	0.0249862	0.569663
rs1397440	4	140892872	T	C	FALSE	21.5094	POU	-0.0534651	0.325126	0.0115281	3.5e-06	class.Deltaproteobacteria.id.3087	-0.00183218	0.012417	0.920097
rs1519369	8	139393909	T	C	FALSE	21.2411	POU	-0.0532986	0.327046	0.0115645	4e-06	class.Deltaproteobacteria.id.3087	0.00184598	0.0120417	0.881118
rs17487601	9	37213641	A	G	FALSE	24.4207	POU	-0.0554595	0.356491	0.0112227	7.7e-07	class.Deltaproteobacteria.id.3087	0.00388713	0.0122298	0.740335
rs2253491	6	31249217	A	G	FALSE	25.8771	POU	-0.0669506	0.208222	0.0131612	3.6e-07	class.Deltaproteobacteria.id.3087	-0.0200341	0.0148897	0.196127
rs2289739	15	41801512	T	G	FALSE	22.6227	POU	0.0542701	0.343402	0.0114101	2e-06	class.Deltaproteobacteria.id.3087	-0.0234384	0.0121648	0.0421068
rs4258296	10	134953361	C	T	FALSE	24.7637	POU	0.055519	0.363464	0.0111567	6.5e-07	class.Deltaproteobacteria.id.3087	0.0121715	0.012003	0.302216
rs521956	3	173117975	T	C	FALSE	25.2203	POU	-0.0538001	0.482979	0.0107129	5.1e-07	class.Deltaproteobacteria.id.3087	-0.0038881	0.0115098	0.735308
rs56226325	7	2078981	T	C	FALSE	25.2995	POU	-0.0744785	0.154737	0.0148073	4.9e-07	class.Deltaproteobacteria.id.3087	-0.000323787	0.0152795	0.93435
rs56262049	13	42644705	C	T	FALSE	22.2	POU	-0.0662709	0.182332	0.0140652	2.5e-06	class.Deltaproteobacteria.id.3087	0.0251994	0.0149613	0.0962203
rs59695806	17	43156023	C	T	FALSE	23.8018	POU	0.0574098	0.294147	0.0117674	1.1e-06	class.Deltaproteobacteria.id.3087	0.0251839	0.0129438	0.0493653
rs7110825	11	46120317	C	T	FALSE	22.3154	POU	0.0570187	0.270232	0.0120702	2.3e-06	class.Deltaproteobacteria.id.3087	4.07e-07	0.0132035	0.930299
rs7154623	14	73798243	G	A	FALSE	22.2478	POU	0.0643651	0.193193	0.013646	2.4e-06	class.Deltaproteobacteria.id.3087	-0.00160897	0.0137133	0.952398
rs7319102	13	58252801	G	A	FALSE	22.2201	POU	0.0603066	0.228749	0.0127936	2.4e-06	class.Deltaproteobacteria.id.3087	0.0160855	0.0140745	0.251265
rs7428430	3	50174184	T	C	FALSE	37.0009	POU	-0.0651914	0.482569	0.0107173	1.2e-09	class.Deltaproteobacteria.id.3087	-0.00500463	0.0115495	0.6733
rs75169822	15	75887405	G	A	FALSE	23.3964	POU	0.059168	0.262136	0.0122324	1.3e-06	class.Deltaproteobacteria.id.3087	0.00227863	0.0136678	0.759221
rs76034781	4	3272782	A	G	FALSE	23.5152	POU	0.0980851	0.0767915	0.0202269	1.2e-06	class.Deltaproteobacteria.id.3087	0.0106852	0.0220314	0.559221
rs7631941	3	80480052	T	C	FALSE	20.8687	POU	0.0730369	0.130947	0.015988	4.9e-06	class.Deltaproteobacteria.id.3087	-0.0233411	0.0181423	0.181548
rs7860752	9	81389671	G	A	FALSE	26.0097	POU	0.0694644	0.192698	0.0136205	3.4e-07	class.Deltaproteobacteria.id.3087	0.00365437	0.0144858	0.768101
rs12238134	9	128746612	A	G	FALSE	37.709	POU	-0.0714801	0.305094	0.0116403	8.2e-10	class.Erysipelotrichia.id.2147	-0.00668885	0.011519	0.592044
rs12357321	10	21790476	A	G	FALSE	29.0473	POU	0.0632062	0.311848	0.0117275	7.1e-08	class.Erysipelotrichia.id.2147	-0.00381053	0.011565	0.788113
rs13135092	4	103198082	G	A	FALSE	25.1888	POU	0.0987361	0.0813534	0.0196731	5.2e-07	class.Erysipelotrichia.id.2147	-0.0149898	0.0229315	0.458312
rs1397440	4	140892872	T	C	FALSE	21.5094	POU	-0.0534651	0.325126	0.0115281	3.5e-06	class.Erysipelotrichia.id.2147	0.0104723	0.0113385	0.342828
rs1519369	8	139393909	T	C	FALSE	21.2411	POU	-0.0532986	0.327046	0.0115645	4e-06	class.Erysipelotrichia.id.2147	-0.0175996	0.0109881	0.108519
rs17487601	9	37213641	A	G	FALSE	24.4207	POU	-0.0554595	0.356491	0.0112227	7.7e-07	class.Erysipelotrichia.id.2147	-0.00656408	0.0111637	0.634641
rs2253491	6	31249217	A	G	FALSE	25.8771	POU	-0.0669506	0.208222	0.0131612	3.6e-07	class.Erysipelotrichia.id.2147	-0.00599648	0.0136027	0.631533
rs2289739	15	41801512	T	G	FALSE	22.6227	POU	0.0542701	0.343402	0.0114101	2e-06	class.Erysipelotrichia.id.2147	-0.0120534	0.0111054	0.264014
rs4258296	10	134953361	C	T	FALSE	24.7637	POU	0.055519	0.363464	0.0111567	6.5e-07	class.Erysipelotrichia.id.2147	-0.0202477	0.010971	0.0629891
rs521956	3	173117975	T	C	FALSE	25.2203	POU	-0.0538001	0.482979	0.0107129	5.1e-07	class.Erysipelotrichia.id.2147	-0.00169741	0.0105009	0.879101
rs56226325	7	2078981	T	C	FALSE	25.2995	POU	-0.0744785	0.154737	0.0148073	4.9e-07	class.Erysipelotrichia.id.2147	0.00191857	0.0139506	0.930523
rs56262049	13	42644705	C	T	FALSE	22.2	POU	-0.0662709	0.182332	0.0140652	2.5e-06	class.Erysipelotrichia.id.2147	-0.0128821	0.0136734	0.390184
rs7110825	11	46120317	C	T	FALSE	22.3154	POU	0.0570187	0.270232	0.0120702	2.3e-06	class.Erysipelotrichia.id.2147	-0.00309623	0.0120709	0.760754
rs7154623	14	73798243	G	A	FALSE	22.2478	POU	0.0643651	0.193193	0.013646	2.4e-06	class.Erysipelotrichia.id.2147	0.0112785	0.0124904	0.314126
rs7319102	13	58252801	G	A	FALSE	22.2201	POU	0.0603066	0.228749	0.0127936	2.4e-06	class.Erysipelotrichia.id.2147	0.0137604	0.012843	0.337182
rs7428430	3	50174184	T	C	FALSE	37.0009	POU	-0.0651914	0.482569	0.0107173	1.2e-09	class.Erysipelotrichia.id.2147	0.00222852	0.0105399	0.834951
rs75169822	15	75887405	G	A	FALSE	23.3964	POU	0.059168	0.262136	0.0122324	1.3e-06	class.Erysipelotrichia.id.2147	0.00533207	0.0125003	0.610265
rs76034781	4	3272782	A	G	FALSE	23.5152	POU	0.0980851	0.0767915	0.0202269	1.2e-06	class.Erysipelotrichia.id.2147	-0.00695614	0.0201856	0.756365
rs7631941	3	80480052	T	C	FALSE	20.8687	POU	0.0730369	0.130947	0.015988	4.9e-06	class.Erysipelotrichia.id.2147	0.019326	0.0165743	0.259696
rs7860752	9	81389671	G	A	FALSE	26.0097	POU	0.0694644	0.192698	0.0136205	3.4e-07	class.Erysipelotrichia.id.2147	-0.0189673	0.0132288	0.140839
rs12238134	9	128746612	A	G	FALSE	37.709	POU	-0.0714801	0.305094	0.0116403	8.2e-10	class.Gammaproteobacteria.id.3303	0.0138914	0.0122849	0.271521
rs12357321	10	21790476	A	G	FALSE	29.0473	POU	0.0632062	0.311848	0.0117275	7.1e-08	class.Gammaproteobacteria.id.3303	0.000604293	0.0123684	0.912989
rs13135092	4	103198082	G	A	FALSE	25.1888	POU	0.0987361	0.0813534	0.0196731	5.2e-07	class.Gammaproteobacteria.id.3303	-0.00912541	0.0243121	0.742207
rs1397440	4	140892872	T	C	FALSE	21.5094	POU	-0.0534651	0.325126	0.0115281	3.5e-06	class.Gammaproteobacteria.id.3303	-0.00121607	0.012099	0.965252
rs1519369	8	139393909	T	C	FALSE	21.2411	POU	-0.0532986	0.327046	0.0115645	4e-06	class.Gammaproteobacteria.id.3303	-0.01267	0.0117057	0.279923
rs17487601	9	37213641	A	G	FALSE	24.4207	POU	-0.0554595	0.356491	0.0112227	7.7e-07	class.Gammaproteobacteria.id.3303	-0.012269	0.0119204	0.274509
rs2253491	6	31249217	A	G	FALSE	25.8771	POU	-0.0669506	0.208222	0.0131612	3.6e-07	class.Gammaproteobacteria.id.3303	0.0176833	0.0145311	0.247475
rs2289739	15	41801512	T	G	FALSE	22.6227	POU	0.0542701	0.343402	0.0114101	2e-06	class.Gammaproteobacteria.id.3303	0.00746024	0.011856	0.52323
rs4258296	10	134953361	C	T	FALSE	24.7637	POU	0.055519	0.363464	0.0111567	6.5e-07	class.Gammaproteobacteria.id.3303	-0.019363	0.0116826	0.102304
rs521956	3	173117975	T	C	FALSE	25.2203	POU	-0.0538001	0.482979	0.0107129	5.1e-07	class.Gammaproteobacteria.id.3303	0.00277354	0.0112014	0.802703
rs56226325	7	2078981	T	C	FALSE	25.2995	POU	-0.0744785	0.154737	0.0148073	4.9e-07	class.Gammaproteobacteria.id.3303	0.00178521	0.0148857	0.895661
rs59695806	17	43156023	C	T	FALSE	23.8018	POU	0.0574098	0.294147	0.0117674	1.1e-06	class.Gammaproteobacteria.id.3303	-0.0005031	0.0126166	0.978767
rs7110825	11	46120317	C	T	FALSE	22.3154	POU	0.0570187	0.270232	0.0120702	2.3e-06	class.Gammaproteobacteria.id.3303	-0.0254253	0.0128994	0.0399792
rs7154623	14	73798243	G	A	FALSE	22.2478	POU	0.0643651	0.193193	0.013646	2.4e-06	class.Gammaproteobacteria.id.3303	-0.0143684	0.0132917	0.277439
rs7319102	13	58252801	G	A	FALSE	22.2201	POU	0.0603066	0.228749	0.0127936	2.4e-06	class.Gammaproteobacteria.id.3303	0.0120827	0.0137162	0.372069
rs7428430	3	50174184	T	C	FALSE	37.0009	POU	-0.0651914	0.482569	0.0107173	1.2e-09	class.Gammaproteobacteria.id.3303	0.00861024	0.011241	0.447458
rs75169822	15	75887405	G	A	FALSE	23.3964	POU	0.059168	0.262136	0.0122324	1.3e-06	class.Gammaproteobacteria.id.3303	0.00362051	0.0133653	0.872558
rs76034781	4	3272782	A	G	FALSE	23.5152	POU	0.0980851	0.0767915	0.0202269	1.2e-06	class.Gammaproteobacteria.id.3303	-0.000573913	0.0215847	0.916165
rs7631941	3	80480052	T	C	FALSE	20.8687	POU	0.0730369	0.130947	0.015988	4.9e-06	class.Gammaproteobacteria.id.3303	-0.00131865	0.0177585	0.957474
rs7860752	9	81389671	G	A	FALSE	26.0097	POU	0.0694644	0.192698	0.0136205	3.4e-07	class.Gammaproteobacteria.id.3303	-0.0184861	0.0141027	0.171523
rs12238134	9	128746612	A	G	FALSE	37.709	POU	-0.0714801	0.305094	0.0116403	8.2e-10	class.Lentisphaeria.id.2250	0.0245449	0.0224828	0.260982
rs12357321	10	21790476	A	G	FALSE	29.0473	POU	0.0632062	0.311848	0.0117275	7.1e-08	class.Lentisphaeria.id.2250	-0.00429296	0.0223735	0.904383
rs1397440	4	140892872	T	C	FALSE	21.5094	POU	-0.0534651	0.325126	0.0115281	3.5e-06	class.Lentisphaeria.id.2250	-0.013791	0.0223399	0.590309
rs1519369	8	139393909	T	C	FALSE	21.2411	POU	-0.0532986	0.327046	0.0115645	4e-06	class.Lentisphaeria.id.2250	-0.00744275	0.0214454	0.697867
rs17487601	9	37213641	A	G	FALSE	24.4207	POU	-0.0554595	0.356491	0.0112227	7.7e-07	class.Lentisphaeria.id.2250	0.0081286	0.0217164	0.643427
rs2253491	6	31249217	A	G	FALSE	25.8771	POU	-0.0669506	0.208222	0.0131612	3.6e-07	class.Lentisphaeria.id.2250	-0.0316821	0.0260876	0.202953
rs2289739	15	41801512	T	G	FALSE	22.6227	POU	0.0542701	0.343402	0.0114101	2e-06	class.Lentisphaeria.id.2250	-0.017006	0.0215677	0.390726
rs4258296	10	134953361	C	T	FALSE	24.7637	POU	0.055519	0.363464	0.0111567	6.5e-07	class.Lentisphaeria.id.2250	-0.0227616	0.0220794	0.294705
rs521956	3	173117975	T	C	FALSE	25.2203	POU	-0.0538001	0.482979	0.0107129	5.1e-07	class.Lentisphaeria.id.2250	0.0182339	0.0205745	0.377913
rs56226325	7	2078981	T	C	FALSE	25.2995	POU	-0.0744785	0.154737	0.0148073	4.9e-07	class.Lentisphaeria.id.2250	0.0319763	0.0268552	0.216449
rs56262049	13	42644705	C	T	FALSE	22.2	POU	-0.0662709	0.182332	0.0140652	2.5e-06	class.Lentisphaeria.id.2250	-0.00556117	0.0272697	0.737851
rs59695806	17	43156023	C	T	FALSE	23.8018	POU	0.0574098	0.294147	0.0117674	1.1e-06	class.Lentisphaeria.id.2250	-0.0243687	0.0230536	0.308747
rs7110825	11	46120317	C	T	FALSE	22.3154	POU	0.0570187	0.270232	0.0120702	2.3e-06	class.Lentisphaeria.id.2250	-0.00939432	0.0235383	0.727179
rs7319102	13	58252801	G	A	FALSE	22.2201	POU	0.0603066	0.228749	0.0127936	2.4e-06	class.Lentisphaeria.id.2250	-0.0160107	0.0251825	0.572175
rs7428430	3	50174184	T	C	FALSE	37.0009	POU	-0.0651914	0.482569	0.0107173	1.2e-09	class.Lentisphaeria.id.2250	-0.0108711	0.0207134	0.610299
rs76034781	4	3272782	A	G	FALSE	23.5152	POU	0.0980851	0.0767915	0.0202269	1.2e-06	class.Lentisphaeria.id.2250	0.0386375	0.0401225	0.277179
rs7631941	3	80480052	T	C	FALSE	20.8687	POU	0.0730369	0.130947	0.015988	4.9e-06	class.Lentisphaeria.id.2250	-0.000510204	0.033157	0.947479
rs7860752	9	81389671	G	A	FALSE	26.0097	POU	0.0694644	0.192698	0.0136205	3.4e-07	class.Lentisphaeria.id.2250	-0.00495443	0.0262525	0.87424
rs12238134	9	128746612	A	G	FALSE	37.709	POU	-0.0714801	0.305094	0.0116403	8.2e-10	class.Melainabacteria.id.1589	-0.00437026	0.0201519	0.887199
rs12357321	10	21790476	A	G	FALSE	29.0473	POU	0.0632062	0.311848	0.0117275	7.1e-08	class.Melainabacteria.id.1589	0.0115	0.0199697	0.58007
rs13135092	4	103198082	G	A	FALSE	25.1888	POU	0.0987361	0.0813534	0.0196731	5.2e-07	class.Melainabacteria.id.1589	0.00797558	0.0389771	0.97213
rs1397440	4	140892872	T	C	FALSE	21.5094	POU	-0.0534651	0.325126	0.0115281	3.5e-06	class.Melainabacteria.id.1589	-0.00219487	0.0198682	0.954846
rs1519369	8	139393909	T	C	FALSE	21.2411	POU	-0.0532986	0.327046	0.0115645	4e-06	class.Melainabacteria.id.1589	0.0226795	0.0193405	0.229675
rs17487601	9	37213641	A	G	FALSE	24.4207	POU	-0.0554595	0.356491	0.0112227	7.7e-07	class.Melainabacteria.id.1589	0.0191546	0.0194122	0.326262
rs2253491	6	31249217	A	G	FALSE	25.8771	POU	-0.0669506	0.208222	0.0131612	3.6e-07	class.Melainabacteria.id.1589	-0.017255	0.0234031	0.476884
rs2289739	15	41801512	T	G	FALSE	22.6227	POU	0.0542701	0.343402	0.0114101	2e-06	class.Melainabacteria.id.1589	-0.0204039	0.0193816	0.295785
rs4258296	10	134953361	C	T	FALSE	24.7637	POU	0.055519	0.363464	0.0111567	6.5e-07	class.Melainabacteria.id.1589	-0.0217148	0.0198216	0.276176
rs521956	3	173117975	T	C	FALSE	25.2203	POU	-0.0538001	0.482979	0.0107129	5.1e-07	class.Melainabacteria.id.1589	0.0175761	0.0184667	0.343569
rs56226325	7	2078981	T	C	FALSE	25.2995	POU	-0.0744785	0.154737	0.0148073	4.9e-07	class.Melainabacteria.id.1589	0.0286558	0.0241523	0.251485
rs56262049	13	42644705	C	T	FALSE	22.2	POU	-0.0662709	0.182332	0.0140652	2.5e-06	class.Melainabacteria.id.1589	0.0244608	0.0240728	0.314023
rs59695806	17	43156023	C	T	FALSE	23.8018	POU	0.0574098	0.294147	0.0117674	1.1e-06	class.Melainabacteria.id.1589	-0.0255933	0.0206215	0.217415
rs7110825	11	46120317	C	T	FALSE	22.3154	POU	0.0570187	0.270232	0.0120702	2.3e-06	class.Melainabacteria.id.1589	-0.00235275	0.020975	0.877464
rs7154623	14	73798243	G	A	FALSE	22.2478	POU	0.0643651	0.193193	0.013646	2.4e-06	class.Melainabacteria.id.1589	-0.0204903	0.0220714	0.356522
rs7319102	13	58252801	G	A	FALSE	22.2201	POU	0.0603066	0.228749	0.0127936	2.4e-06	class.Melainabacteria.id.1589	-0.0145533	0.022444	0.547608
rs75169822	15	75887405	G	A	FALSE	23.3964	POU	0.059168	0.262136	0.0122324	1.3e-06	class.Melainabacteria.id.1589	0.00160687	0.0216064	0.830551
rs76034781	4	3272782	A	G	FALSE	23.5152	POU	0.0980851	0.0767915	0.0202269	1.2e-06	class.Melainabacteria.id.1589	-0.00174531	0.0357418	0.898211
rs7631941	3	80480052	T	C	FALSE	20.8687	POU	0.0730369	0.130947	0.015988	4.9e-06	class.Melainabacteria.id.1589	-0.0257834	0.0294196	0.33678
rs7860752	9	81389671	G	A	FALSE	26.0097	POU	0.0694644	0.192698	0.0136205	3.4e-07	class.Melainabacteria.id.1589	0.00946836	0.0232914	0.634536
rs12238134	9	128746612	A	G	FALSE	37.709	POU	-0.0714801	0.305094	0.0116403	8.2e-10	class.Methanobacteria.id.119	0.00883689	0.0255005	0.694505
rs12357321	10	21790476	A	G	FALSE	29.0473	POU	0.0632062	0.311848	0.0117275	7.1e-08	class.Methanobacteria.id.119	-0.0204491	0.0252328	0.475972
rs1397440	4	140892872	T	C	FALSE	21.5094	POU	-0.0534651	0.325126	0.0115281	3.5e-06	class.Methanobacteria.id.119	0.0185019	0.0250151	0.417819
rs1519369	8	139393909	T	C	FALSE	21.2411	POU	-0.0532986	0.327046	0.0115645	4e-06	class.Methanobacteria.id.119	0.0032376	0.0243726	0.894256
rs17487601	9	37213641	A	G	FALSE	24.4207	POU	-0.0554595	0.356491	0.0112227	7.7e-07	class.Methanobacteria.id.119	-0.0123543	0.0244091	0.613115
rs2253491	6	31249217	A	G	FALSE	25.8771	POU	-0.0669506	0.208222	0.0131612	3.6e-07	class.Methanobacteria.id.119	-0.0123124	0.0295115	0.719822
rs2289739	15	41801512	T	G	FALSE	22.6227	POU	0.0542701	0.343402	0.0114101	2e-06	class.Methanobacteria.id.119	0.0193418	0.0245765	0.422515
rs56226325	7	2078981	T	C	FALSE	25.2995	POU	-0.0744785	0.154737	0.0148073	4.9e-07	class.Methanobacteria.id.119	0.0298422	0.0307095	0.341175
rs59695806	17	43156023	C	T	FALSE	23.8018	POU	0.0574098	0.294147	0.0117674	1.1e-06	class.Methanobacteria.id.119	0.00317957	0.026033	0.849616
rs7154623	14	73798243	G	A	FALSE	22.2478	POU	0.0643651	0.193193	0.013646	2.4e-06	class.Methanobacteria.id.119	0.007677	0.0276784	0.860861
rs7428430	3	50174184	T	C	FALSE	37.0009	POU	-0.0651914	0.482569	0.0107173	1.2e-09	class.Methanobacteria.id.119	0.00841246	0.0234259	0.711869
rs7860752	9	81389671	G	A	FALSE	26.0097	POU	0.0694644	0.192698	0.0136205	3.4e-07	class.Methanobacteria.id.119	0.00936122	0.0298697	0.739079
rs12238134	9	128746612	A	G	FALSE	37.709	POU	-0.0714801	0.305094	0.0116403	8.2e-10	class.Mollicutes.id.3920	0.00146027	0.0145279	0.916759
rs13135092	4	103198082	G	A	FALSE	25.1888	POU	0.0987361	0.0813534	0.0196731	5.2e-07	class.Mollicutes.id.3920	0.0371316	0.0285836	0.315622
rs1397440	4	140892872	T	C	FALSE	21.5094	POU	-0.0534651	0.325126	0.0115281	3.5e-06	class.Mollicutes.id.3920	-0.00334421	0.0142889	0.80995
rs1519369	8	139393909	T	C	FALSE	21.2411	POU	-0.0532986	0.327046	0.0115645	4e-06	class.Mollicutes.id.3920	0.00378864	0.0139176	0.786955
rs17487601	9	37213641	A	G	FALSE	24.4207	POU	-0.0554595	0.356491	0.0112227	7.7e-07	class.Mollicutes.id.3920	-0.00704209	0.0140326	0.601641
rs2253491	6	31249217	A	G	FALSE	25.8771	POU	-0.0669506	0.208222	0.0131612	3.6e-07	class.Mollicutes.id.3920	-0.0125671	0.0170051	0.424172
rs2289739	15	41801512	T	G	FALSE	22.6227	POU	0.0542701	0.343402	0.0114101	2e-06	class.Mollicutes.id.3920	-0.00669114	0.0139973	0.62859
rs4258296	10	134953361	C	T	FALSE	24.7637	POU	0.055519	0.363464	0.0111567	6.5e-07	class.Mollicutes.id.3920	0.0109548	0.0140093	0.436561
rs521956	3	173117975	T	C	FALSE	25.2203	POU	-0.0538001	0.482979	0.0107129	5.1e-07	class.Mollicutes.id.3920	-0.0110153	0.013278	0.409609
rs56226325	7	2078981	T	C	FALSE	25.2995	POU	-0.0744785	0.154737	0.0148073	4.9e-07	class.Mollicutes.id.3920	-0.0217532	0.017538	0.220212
rs56262049	13	42644705	C	T	FALSE	22.2	POU	-0.0662709	0.182332	0.0140652	2.5e-06	class.Mollicutes.id.3920	-0.00372948	0.0172365	0.816013
rs59695806	17	43156023	C	T	FALSE	23.8018	POU	0.0574098	0.294147	0.0117674	1.1e-06	class.Mollicutes.id.3920	0.0203687	0.0148864	0.162797
rs7110825	11	46120317	C	T	FALSE	22.3154	POU	0.0570187	0.270232	0.0120702	2.3e-06	class.Mollicutes.id.3920	-0.011592	0.0151571	0.490198
rs7154623	14	73798243	G	A	FALSE	22.2478	POU	0.0643651	0.193193	0.013646	2.4e-06	class.Mollicutes.id.3920	-0.000923236	0.0158798	0.87766
rs7319102	13	58252801	G	A	FALSE	22.2201	POU	0.0603066	0.228749	0.0127936	2.4e-06	class.Mollicutes.id.3920	0.0202944	0.0161744	0.235403
rs7428430	3	50174184	T	C	FALSE	37.0009	POU	-0.0651914	0.482569	0.0107173	1.2e-09	class.Mollicutes.id.3920	0.0134955	0.0133183	0.310982
rs75169822	15	75887405	G	A	FALSE	23.3964	POU	0.059168	0.262136	0.0122324	1.3e-06	class.Mollicutes.id.3920	0.0172111	0.0156216	0.248543
rs76034781	4	3272782	A	G	FALSE	23.5152	POU	0.0980851	0.0767915	0.0202269	1.2e-06	class.Mollicutes.id.3920	0.0299096	0.025498	0.257572
rs7631941	3	80480052	T	C	FALSE	20.8687	POU	0.0730369	0.130947	0.015988	4.9e-06	class.Mollicutes.id.3920	-0.0204117	0.0209718	0.286657
rs7860752	9	81389671	G	A	FALSE	26.0097	POU	0.0694644	0.192698	0.0136205	3.4e-07	class.Mollicutes.id.3920	-0.0122815	0.0167239	0.485186
rs12238134	9	128746612	A	G	FALSE	37.709	POU	-0.0714801	0.305094	0.0116403	8.2e-10	class.Negativicutes.id.2164	0.0139774	0.0115295	0.246943
rs12357321	10	21790476	A	G	FALSE	29.0473	POU	0.0632062	0.311848	0.0117275	7.1e-08	class.Negativicutes.id.2164	0.00849788	0.0115911	0.432535
rs13135092	4	103198082	G	A	FALSE	25.1888	POU	0.0987361	0.0813534	0.0196731	5.2e-07	class.Negativicutes.id.2164	0.00810191	0.0229499	0.60429
rs1397440	4	140892872	T	C	FALSE	21.5094	POU	-0.0534651	0.325126	0.0115281	3.5e-06	class.Negativicutes.id.2164	0.0154927	0.0113555	0.177756
rs1519369	8	139393909	T	C	FALSE	21.2411	POU	-0.0532986	0.327046	0.0115645	4e-06	class.Negativicutes.id.2164	0.0134586	0.0110037	0.215818
rs17487601	9	37213641	A	G	FALSE	24.4207	POU	-0.0554595	0.356491	0.0112227	7.7e-07	class.Negativicutes.id.2164	-0.00361727	0.0111761	0.720478
rs2253491	6	31249217	A	G	FALSE	25.8771	POU	-0.0669506	0.208222	0.0131612	3.6e-07	class.Negativicutes.id.2164	0.0182225	0.0136221	0.183403
rs2289739	15	41801512	T	G	FALSE	22.6227	POU	0.0542701	0.343402	0.0114101	2e-06	class.Negativicutes.id.2164	-0.017301	0.0111186	0.110191
rs4258296	10	134953361	C	T	FALSE	24.7637	POU	0.055519	0.363464	0.0111567	6.5e-07	class.Negativicutes.id.2164	0.00024241	0.0109942	0.954362
rs521956	3	173117975	T	C	FALSE	25.2203	POU	-0.0538001	0.482979	0.0107129	5.1e-07	class.Negativicutes.id.2164	0.00257202	0.0105212	0.809772
rs56226325	7	2078981	T	C	FALSE	25.2995	POU	-0.0744785	0.154737	0.0148073	4.9e-07	class.Negativicutes.id.2164	-0.00983032	0.0139636	0.537021
rs56262049	13	42644705	C	T	FALSE	22.2	POU	-0.0662709	0.182332	0.0140652	2.5e-06	class.Negativicutes.id.2164	0.01387	0.0136918	0.326908
rs59695806	17	43156023	C	T	FALSE	23.8018	POU	0.0574098	0.294147	0.0117674	1.1e-06	class.Negativicutes.id.2164	-0.00448053	0.0118406	0.723719
rs7110825	11	46120317	C	T	FALSE	22.3154	POU	0.0570187	0.270232	0.0120702	2.3e-06	class.Negativicutes.id.2164	0.0106445	0.0120872	0.463168
rs7319102	13	58252801	G	A	FALSE	22.2201	POU	0.0603066	0.228749	0.0127936	2.4e-06	class.Negativicutes.id.2164	-0.00227975	0.0128639	0.81188
rs7428430	3	50174184	T	C	FALSE	37.0009	POU	-0.0651914	0.482569	0.0107173	1.2e-09	class.Negativicutes.id.2164	-0.0163844	0.0105564	0.116963
rs75169822	15	75887405	G	A	FALSE	23.3964	POU	0.059168	0.262136	0.0122324	1.3e-06	class.Negativicutes.id.2164	-0.00246853	0.0125248	0.880889
rs76034781	4	3272782	A	G	FALSE	23.5152	POU	0.0980851	0.0767915	0.0202269	1.2e-06	class.Negativicutes.id.2164	-0.0186787	0.020232	0.389721
rs7631941	3	80480052	T	C	FALSE	20.8687	POU	0.0730369	0.130947	0.015988	4.9e-06	class.Negativicutes.id.2164	-0.000324666	0.0166213	0.943737
rs7860752	9	81389671	G	A	FALSE	26.0097	POU	0.0694644	0.192698	0.0136205	3.4e-07	class.Negativicutes.id.2164	0.00412092	0.0132446	0.736447
rs12238134	9	128746612	A	G	FALSE	37.709	POU	-0.0714801	0.305094	0.0116403	8.2e-10	class.Verrucomicrobiae.id.4029	0.0138252	0.0142224	0.319251
rs12357321	10	21790476	A	G	FALSE	29.0473	POU	0.0632062	0.311848	0.0117275	7.1e-08	class.Verrucomicrobiae.id.4029	-0.000767194	0.0141578	0.918192
rs13135092	4	103198082	G	A	FALSE	25.1888	POU	0.0987361	0.0813534	0.0196731	5.2e-07	class.Verrucomicrobiae.id.4029	-0.0287352	0.0280901	0.374122
rs1397440	4	140892872	T	C	FALSE	21.5094	POU	-0.0534651	0.325126	0.0115281	3.5e-06	class.Verrucomicrobiae.id.4029	0.00489938	0.0140007	0.756103
rs1519369	8	139393909	T	C	FALSE	21.2411	POU	-0.0532986	0.327046	0.0115645	4e-06	class.Verrucomicrobiae.id.4029	-0.00852641	0.0136545	0.558097
rs17487601	9	37213641	A	G	FALSE	24.4207	POU	-0.0554595	0.356491	0.0112227	7.7e-07	class.Verrucomicrobiae.id.4029	-0.0226427	0.0137305	0.118904
rs2253491	6	31249217	A	G	FALSE	25.8771	POU	-0.0669506	0.208222	0.0131612	3.6e-07	class.Verrucomicrobiae.id.4029	-0.00658661	0.0166645	0.670806
rs2289739	15	41801512	T	G	FALSE	22.6227	POU	0.0542701	0.343402	0.0114101	2e-06	class.Verrucomicrobiae.id.4029	0.00529121	0.0136992	0.70132
rs4258296	10	134953361	C	T	FALSE	24.7637	POU	0.055519	0.363464	0.0111567	6.5e-07	class.Verrucomicrobiae.id.4029	0.00675229	0.0135555	0.601955
rs521956	3	173117975	T	C	FALSE	25.2203	POU	-0.0538001	0.482979	0.0107129	5.1e-07	class.Verrucomicrobiae.id.4029	-0.000136016	0.0130051	0.995542
rs56226325	7	2078981	T	C	FALSE	25.2995	POU	-0.0744785	0.154737	0.0148073	4.9e-07	class.Verrucomicrobiae.id.4029	0.0284543	0.0172661	0.0726319
rs56262049	13	42644705	C	T	FALSE	22.2	POU	-0.0662709	0.182332	0.0140652	2.5e-06	class.Verrucomicrobiae.id.4029	0.000837673	0.0168538	0.939481
rs59695806	17	43156023	C	T	FALSE	23.8018	POU	0.0574098	0.294147	0.0117674	1.1e-06	class.Verrucomicrobiae.id.4029	0.0243309	0.0146237	0.0890949
rs7110825	11	46120317	C	T	FALSE	22.3154	POU	0.0570187	0.270232	0.0120702	2.3e-06	class.Verrucomicrobiae.id.4029	-0.000202534	0.0148208	0.967077
rs7154623	14	73798243	G	A	FALSE	22.2478	POU	0.0643651	0.193193	0.013646	2.4e-06	class.Verrucomicrobiae.id.4029	-0.0102256	0.0156199	0.479548
rs7319102	13	58252801	G	A	FALSE	22.2201	POU	0.0603066	0.228749	0.0127936	2.4e-06	class.Verrucomicrobiae.id.4029	0.00433321	0.0158099	0.791122
rs7428430	3	50174184	T	C	FALSE	37.0009	POU	-0.0651914	0.482569	0.0107173	1.2e-09	class.Verrucomicrobiae.id.4029	-0.00256711	0.0130397	0.838853
rs75169822	15	75887405	G	A	FALSE	23.3964	POU	0.059168	0.262136	0.0122324	1.3e-06	class.Verrucomicrobiae.id.4029	-0.00205071	0.0152428	0.968927
rs76034781	4	3272782	A	G	FALSE	23.5152	POU	0.0980851	0.0767915	0.0202269	1.2e-06	class.Verrucomicrobiae.id.4029	0.0286587	0.024602	0.267847
rs7631941	3	80480052	T	C	FALSE	20.8687	POU	0.0730369	0.130947	0.015988	4.9e-06	class.Verrucomicrobiae.id.4029	-0.0149405	0.0202078	0.479741
rs7860752	9	81389671	G	A	FALSE	26.0097	POU	0.0694644	0.192698	0.0136205	3.4e-07	class.Verrucomicrobiae.id.4029	-0.0262475	0.0163146	0.131037
rs12238134	9	128746612	A	G	FALSE	37.709	POU	-0.0714801	0.305094	0.0116403	8.2e-10	family.Acidaminococcaceae.id.2166	-0.00501187	0.0138866	0.645337
rs12357321	10	21790476	A	G	FALSE	29.0473	POU	0.0632062	0.311848	0.0117275	7.1e-08	family.Acidaminococcaceae.id.2166	-0.00693782	0.0139962	0.642211
rs13135092	4	103198082	G	A	FALSE	25.1888	POU	0.0987361	0.0813534	0.0196731	5.2e-07	family.Acidaminococcaceae.id.2166	0.0116378	0.02759	0.507533
rs1397440	4	140892872	T	C	FALSE	21.5094	POU	-0.0534651	0.325126	0.0115281	3.5e-06	family.Acidaminococcaceae.id.2166	0.00280067	0.0136967	0.828112
rs1519369	8	139393909	T	C	FALSE	21.2411	POU	-0.0532986	0.327046	0.0115645	4e-06	family.Acidaminococcaceae.id.2166	0.00737801	0.0132494	0.578244
rs17487601	9	37213641	A	G	FALSE	24.4207	POU	-0.0554595	0.356491	0.0112227	7.7e-07	family.Acidaminococcaceae.id.2166	0.00580473	0.0134719	0.676295
rs2253491	6	31249217	A	G	FALSE	25.8771	POU	-0.0669506	0.208222	0.0131612	3.6e-07	family.Acidaminococcaceae.id.2166	-0.005488	0.0164517	0.761766
rs2289739	15	41801512	T	G	FALSE	22.6227	POU	0.0542701	0.343402	0.0114101	2e-06	family.Acidaminococcaceae.id.2166	0.000437359	0.0134029	0.956734
rs521956	3	173117975	T	C	FALSE	25.2203	POU	-0.0538001	0.482979	0.0107129	5.1e-07	family.Acidaminococcaceae.id.2166	-0.0123654	0.0126617	0.330607
rs56226325	7	2078981	T	C	FALSE	25.2995	POU	-0.0744785	0.154737	0.0148073	4.9e-07	family.Acidaminococcaceae.id.2166	0.00521816	0.0168238	0.717989
rs56262049	13	42644705	C	T	FALSE	22.2	POU	-0.0662709	0.182332	0.0140652	2.5e-06	family.Acidaminococcaceae.id.2166	0.0089615	0.0165329	0.547607
rs59695806	17	43156023	C	T	FALSE	23.8018	POU	0.0574098	0.294147	0.0117674	1.1e-06	family.Acidaminococcaceae.id.2166	-0.00907859	0.0142645	0.524768
rs7110825	11	46120317	C	T	FALSE	22.3154	POU	0.0570187	0.270232	0.0120702	2.3e-06	family.Acidaminococcaceae.id.2166	0.0133211	0.0145875	0.40289
rs7154623	14	73798243	G	A	FALSE	22.2478	POU	0.0643651	0.193193	0.013646	2.4e-06	family.Acidaminococcaceae.id.2166	0.00991788	0.0150129	0.530916
rs7319102	13	58252801	G	A	FALSE	22.2201	POU	0.0603066	0.228749	0.0127936	2.4e-06	family.Acidaminococcaceae.id.2166	-0.00250881	0.0155154	0.837628
rs7428430	3	50174184	T	C	FALSE	37.0009	POU	-0.0651914	0.482569	0.0107173	1.2e-09	family.Acidaminococcaceae.id.2166	-0.000447771	0.0127249	0.965396
rs75169822	15	75887405	G	A	FALSE	23.3964	POU	0.059168	0.262136	0.0122324	1.3e-06	family.Acidaminococcaceae.id.2166	-0.0128188	0.0151562	0.382744
rs76034781	4	3272782	A	G	FALSE	23.5152	POU	0.0980851	0.0767915	0.0202269	1.2e-06	family.Acidaminococcaceae.id.2166	0.0154035	0.0245855	0.460205
rs7631941	3	80480052	T	C	FALSE	20.8687	POU	0.0730369	0.130947	0.015988	4.9e-06	family.Acidaminococcaceae.id.2166	-0.0211042	0.0201785	0.280828
rs7860752	9	81389671	G	A	FALSE	26.0097	POU	0.0694644	0.192698	0.0136205	3.4e-07	family.Acidaminococcaceae.id.2166	-0.00353641	0.0159766	0.807427
rs12238134	9	128746612	A	G	FALSE	37.709	POU	-0.0714801	0.305094	0.0116403	8.2e-10	family.Actinomycetaceae.id.421	0.0136381	0.0175669	0.414457
rs12357321	10	21790476	A	G	FALSE	29.0473	POU	0.0632062	0.311848	0.0117275	7.1e-08	family.Actinomycetaceae.id.421	0.0193644	0.0174341	0.267077
rs13135092	4	103198082	G	A	FALSE	25.1888	POU	0.0987361	0.0813534	0.0196731	5.2e-07	family.Actinomycetaceae.id.421	0.0365709	0.0345782	0.513908
rs1397440	4	140892872	T	C	FALSE	21.5094	POU	-0.0534651	0.325126	0.0115281	3.5e-06	family.Actinomycetaceae.id.421	-0.0159856	0.0172173	0.364639
rs1519369	8	139393909	T	C	FALSE	21.2411	POU	-0.0532986	0.327046	0.0115645	4e-06	family.Actinomycetaceae.id.421	0.022367	0.017	0.189502
rs17487601	9	37213641	A	G	FALSE	24.4207	POU	-0.0554595	0.356491	0.0112227	7.7e-07	family.Actinomycetaceae.id.421	0.00104824	0.0169352	0.888192
rs2253491	6	31249217	A	G	FALSE	25.8771	POU	-0.0669506	0.208222	0.0131612	3.6e-07	family.Actinomycetaceae.id.421	0.0196741	0.0204752	0.311017
rs2289739	15	41801512	T	G	FALSE	22.6227	POU	0.0542701	0.343402	0.0114101	2e-06	family.Actinomycetaceae.id.421	0.0134304	0.017017	0.472072
rs4258296	10	134953361	C	T	FALSE	24.7637	POU	0.055519	0.363464	0.0111567	6.5e-07	family.Actinomycetaceae.id.421	-0.0129449	0.0167503	0.437799
rs56226325	7	2078981	T	C	FALSE	25.2995	POU	-0.0744785	0.154737	0.0148073	4.9e-07	family.Actinomycetaceae.id.421	0.0226606	0.0214745	0.327604
rs56262049	13	42644705	C	T	FALSE	22.2	POU	-0.0662709	0.182332	0.0140652	2.5e-06	family.Actinomycetaceae.id.421	-0.0141478	0.0206432	0.484727
rs59695806	17	43156023	C	T	FALSE	23.8018	POU	0.0574098	0.294147	0.0117674	1.1e-06	family.Actinomycetaceae.id.421	0.022674	0.0180464	0.219455
rs7110825	11	46120317	C	T	FALSE	22.3154	POU	0.0570187	0.270232	0.0120702	2.3e-06	family.Actinomycetaceae.id.421	-0.00982772	0.0181956	0.649421
rs7319102	13	58252801	G	A	FALSE	22.2201	POU	0.0603066	0.228749	0.0127936	2.4e-06	family.Actinomycetaceae.id.421	0.00278702	0.0195447	0.883801
rs7428430	3	50174184	T	C	FALSE	37.0009	POU	-0.0651914	0.482569	0.0107173	1.2e-09	family.Actinomycetaceae.id.421	0.00382249	0.0161524	0.819041
rs75169822	15	75887405	G	A	FALSE	23.3964	POU	0.059168	0.262136	0.0122324	1.3e-06	family.Actinomycetaceae.id.421	-0.015759	0.0186189	0.402766
rs76034781	4	3272782	A	G	FALSE	23.5152	POU	0.0980851	0.0767915	0.0202269	1.2e-06	family.Actinomycetaceae.id.421	-0.00515738	0.0301763	0.883232
rs7631941	3	80480052	T	C	FALSE	20.8687	POU	0.0730369	0.130947	0.015988	4.9e-06	family.Actinomycetaceae.id.421	0.00981707	0.0249726	0.711791
rs7860752	9	81389671	G	A	FALSE	26.0097	POU	0.0694644	0.192698	0.0136205	3.4e-07	family.Actinomycetaceae.id.421	-0.0118986	0.0201252	0.558687
rs12238134	9	128746612	A	G	FALSE	37.709	POU	-0.0714801	0.305094	0.0116403	8.2e-10	family.Alcaligenaceae.id.2875	0.000859989	0.0119951	0.95605
rs12357321	10	21790476	A	G	FALSE	29.0473	POU	0.0632062	0.311848	0.0117275	7.1e-08	family.Alcaligenaceae.id.2875	-0.00510845	0.0120489	0.645303
rs13135092	4	103198082	G	A	FALSE	25.1888	POU	0.0987361	0.0813534	0.0196731	5.2e-07	family.Alcaligenaceae.id.2875	0.00716402	0.0237457	0.782435
rs1397440	4	140892872	T	C	FALSE	21.5094	POU	-0.0534651	0.325126	0.0115281	3.5e-06	family.Alcaligenaceae.id.2875	-0.0152783	0.0118072	0.217235
rs1519369	8	139393909	T	C	FALSE	21.2411	POU	-0.0532986	0.327046	0.0115645	4e-06	family.Alcaligenaceae.id.2875	0.0150347	0.011437	0.180841
rs17487601	9	37213641	A	G	FALSE	24.4207	POU	-0.0554595	0.356491	0.0112227	7.7e-07	family.Alcaligenaceae.id.2875	0.00616032	0.0116232	0.623522
rs2253491	6	31249217	A	G	FALSE	25.8771	POU	-0.0669506	0.208222	0.0131612	3.6e-07	family.Alcaligenaceae.id.2875	0.00328103	0.0141564	0.851863
rs2289739	15	41801512	T	G	FALSE	22.6227	POU	0.0542701	0.343402	0.0114101	2e-06	family.Alcaligenaceae.id.2875	-0.00269551	0.0115607	0.780794
rs4258296	10	134953361	C	T	FALSE	24.7637	POU	0.055519	0.363464	0.0111567	6.5e-07	family.Alcaligenaceae.id.2875	-0.00330941	0.0114211	0.778964
rs521956	3	173117975	T	C	FALSE	25.2203	POU	-0.0538001	0.482979	0.0107129	5.1e-07	family.Alcaligenaceae.id.2875	0.0102367	0.0109339	0.344475
rs56226325	7	2078981	T	C	FALSE	25.2995	POU	-0.0744785	0.154737	0.0148073	4.9e-07	family.Alcaligenaceae.id.2875	0.00818895	0.014506	0.629984
rs56262049	13	42644705	C	T	FALSE	22.2	POU	-0.0662709	0.182332	0.0140652	2.5e-06	family.Alcaligenaceae.id.2875	0.00487225	0.0142424	0.571799
rs59695806	17	43156023	C	T	FALSE	23.8018	POU	0.0574098	0.294147	0.0117674	1.1e-06	family.Alcaligenaceae.id.2875	-0.0058704	0.0123035	0.636889
rs7110825	11	46120317	C	T	FALSE	22.3154	POU	0.0570187	0.270232	0.0120702	2.3e-06	family.Alcaligenaceae.id.2875	0.0108502	0.0125749	0.387595
rs7154623	14	73798243	G	A	FALSE	22.2478	POU	0.0643651	0.193193	0.013646	2.4e-06	family.Alcaligenaceae.id.2875	-0.0016138	0.0129798	0.939659
rs7319102	13	58252801	G	A	FALSE	22.2201	POU	0.0603066	0.228749	0.0127936	2.4e-06	family.Alcaligenaceae.id.2875	0.00160046	0.0133855	0.845969
rs7428430	3	50174184	T	C	FALSE	37.0009	POU	-0.0651914	0.482569	0.0107173	1.2e-09	family.Alcaligenaceae.id.2875	-0.000856434	0.0109696	0.931539
rs75169822	15	75887405	G	A	FALSE	23.3964	POU	0.059168	0.262136	0.0122324	1.3e-06	family.Alcaligenaceae.id.2875	-0.00561765	0.0130292	0.68066
rs76034781	4	3272782	A	G	FALSE	23.5152	POU	0.0980851	0.0767915	0.0202269	1.2e-06	family.Alcaligenaceae.id.2875	-0.00100712	0.021031	0.991562
rs7631941	3	80480052	T	C	FALSE	20.8687	POU	0.0730369	0.130947	0.015988	4.9e-06	family.Alcaligenaceae.id.2875	-0.0106214	0.0172957	0.522184
rs7860752	9	81389671	G	A	FALSE	26.0097	POU	0.0694644	0.192698	0.0136205	3.4e-07	family.Alcaligenaceae.id.2875	0.00812569	0.0137828	0.538775
rs12238134	9	128746612	A	G	FALSE	37.709	POU	-0.0714801	0.305094	0.0116403	8.2e-10	family.Bacteroidaceae.id.917	0.00783187	0.0114882	0.572576
rs12357321	10	21790476	A	G	FALSE	29.0473	POU	0.0632062	0.311848	0.0117275	7.1e-08	family.Bacteroidaceae.id.917	0.00648807	0.0115422	0.562831
rs13135092	4	103198082	G	A	FALSE	25.1888	POU	0.0987361	0.0813534	0.0196731	5.2e-07	family.Bacteroidaceae.id.917	-0.00634174	0.0228559	0.936381
rs1397440	4	140892872	T	C	FALSE	21.5094	POU	-0.0534651	0.325126	0.0115281	3.5e-06	family.Bacteroidaceae.id.917	-0.0100032	0.0113219	0.360443
rs1519369	8	139393909	T	C	FALSE	21.2411	POU	-0.0532986	0.327046	0.0115645	4e-06	family.Bacteroidaceae.id.917	-0.00421338	0.010959	0.717407
rs17487601	9	37213641	A	G	FALSE	24.4207	POU	-0.0554595	0.356491	0.0112227	7.7e-07	family.Bacteroidaceae.id.917	-0.00522803	0.0111365	0.571603
rs2253491	6	31249217	A	G	FALSE	25.8771	POU	-0.0669506	0.208222	0.0131612	3.6e-07	family.Bacteroidaceae.id.917	0.00324429	0.0135662	0.78642
rs2289739	15	41801512	T	G	FALSE	22.6227	POU	0.0542701	0.343402	0.0114101	2e-06	family.Bacteroidaceae.id.917	-0.00481253	0.0110812	0.653933
rs4258296	10	134953361	C	T	FALSE	24.7637	POU	0.055519	0.363464	0.0111567	6.5e-07	family.Bacteroidaceae.id.917	-0.00296405	0.0109654	0.781683
rs521956	3	173117975	T	C	FALSE	25.2203	POU	-0.0538001	0.482979	0.0107129	5.1e-07	family.Bacteroidaceae.id.917	0.0143669	0.0104807	0.170689
rs56226325	7	2078981	T	C	FALSE	25.2995	POU	-0.0744785	0.154737	0.0148073	4.9e-07	family.Bacteroidaceae.id.917	0.000348656	0.0139109	0.969482
rs56262049	13	42644705	C	T	FALSE	22.2	POU	-0.0662709	0.182332	0.0140652	2.5e-06	family.Bacteroidaceae.id.917	0.0100969	0.0136537	0.390385
rs59695806	17	43156023	C	T	FALSE	23.8018	POU	0.0574098	0.294147	0.0117674	1.1e-06	family.Bacteroidaceae.id.917	0.00221186	0.0117995	0.890009
rs7110825	11	46120317	C	T	FALSE	22.3154	POU	0.0570187	0.270232	0.0120702	2.3e-06	family.Bacteroidaceae.id.917	0.0126067	0.0120501	0.300476
rs7154623	14	73798243	G	A	FALSE	22.2478	POU	0.0643651	0.193193	0.013646	2.4e-06	family.Bacteroidaceae.id.917	-0.00845253	0.0124532	0.501795
rs7319102	13	58252801	G	A	FALSE	22.2201	POU	0.0603066	0.228749	0.0127936	2.4e-06	family.Bacteroidaceae.id.917	0.00245876	0.0128237	0.846751
rs7428430	3	50174184	T	C	FALSE	37.0009	POU	-0.0651914	0.482569	0.0107173	1.2e-09	family.Bacteroidaceae.id.917	0.00784006	0.0105155	0.447237
rs75169822	15	75887405	G	A	FALSE	23.3964	POU	0.059168	0.262136	0.0122324	1.3e-06	family.Bacteroidaceae.id.917	-0.000606366	0.0124834	0.997113
rs76034781	4	3272782	A	G	FALSE	23.5152	POU	0.0980851	0.0767915	0.0202269	1.2e-06	family.Bacteroidaceae.id.917	-0.0166519	0.0201745	0.40615
rs7631941	3	80480052	T	C	FALSE	20.8687	POU	0.0730369	0.130947	0.015988	4.9e-06	family.Bacteroidaceae.id.917	0.00651287	0.0165631	0.69039
rs12238134	9	128746612	A	G	FALSE	37.709	POU	-0.0714801	0.305094	0.0116403	8.2e-10	family.BacteroidalesS24.7group.id.11173	0.0113927	0.0175467	0.550644
rs12357321	10	21790476	A	G	FALSE	29.0473	POU	0.0632062	0.311848	0.0117275	7.1e-08	family.BacteroidalesS24.7group.id.11173	-0.00193695	0.0175022	0.860866
rs13135092	4	103198082	G	A	FALSE	25.1888	POU	0.0987361	0.0813534	0.0196731	5.2e-07	family.BacteroidalesS24.7group.id.11173	0.0147709	0.0356663	0.680019
rs1397440	4	140892872	T	C	FALSE	21.5094	POU	-0.0534651	0.325126	0.0115281	3.5e-06	family.BacteroidalesS24.7group.id.11173	-0.00260244	0.0171075	0.843147
rs1519369	8	139393909	T	C	FALSE	21.2411	POU	-0.0532986	0.327046	0.0115645	4e-06	family.BacteroidalesS24.7group.id.11173	6.46e-05	0.0166248	0.970828
rs17487601	9	37213641	A	G	FALSE	24.4207	POU	-0.0554595	0.356491	0.0112227	7.7e-07	family.BacteroidalesS24.7group.id.11173	0.0197668	0.0169276	0.26541
rs2253491	6	31249217	A	G	FALSE	25.8771	POU	-0.0669506	0.208222	0.0131612	3.6e-07	family.BacteroidalesS24.7group.id.11173	0.00110496	0.0205929	0.992089
rs2289739	15	41801512	T	G	FALSE	22.6227	POU	0.0542701	0.343402	0.0114101	2e-06	family.BacteroidalesS24.7group.id.11173	0.00197158	0.0167826	0.852634
rs4258296	10	134953361	C	T	FALSE	24.7637	POU	0.055519	0.363464	0.0111567	6.5e-07	family.BacteroidalesS24.7group.id.11173	-0.00672914	0.0165612	0.675033
rs521956	3	173117975	T	C	FALSE	25.2203	POU	-0.0538001	0.482979	0.0107129	5.1e-07	family.BacteroidalesS24.7group.id.11173	-0.0216505	0.0158773	0.183569
rs56226325	7	2078981	T	C	FALSE	25.2995	POU	-0.0744785	0.154737	0.0148073	4.9e-07	family.BacteroidalesS24.7group.id.11173	-0.018964	0.0209867	0.34586
rs56262049	13	42644705	C	T	FALSE	22.2	POU	-0.0662709	0.182332	0.0140652	2.5e-06	family.BacteroidalesS24.7group.id.11173	0.00291865	0.0206293	0.80358
rs59695806	17	43156023	C	T	FALSE	23.8018	POU	0.0574098	0.294147	0.0117674	1.1e-06	family.BacteroidalesS24.7group.id.11173	0.0207425	0.0179107	0.266052
rs7110825	11	46120317	C	T	FALSE	22.3154	POU	0.0570187	0.270232	0.0120702	2.3e-06	family.BacteroidalesS24.7group.id.11173	0.0132431	0.0182139	0.336703
rs7154623	14	73798243	G	A	FALSE	22.2478	POU	0.0643651	0.193193	0.013646	2.4e-06	family.BacteroidalesS24.7group.id.11173	-0.00441734	0.0189231	0.704668
rs7319102	13	58252801	G	A	FALSE	22.2201	POU	0.0603066	0.228749	0.0127936	2.4e-06	family.BacteroidalesS24.7group.id.11173	-0.0253707	0.0194394	0.213142
rs7428430	3	50174184	T	C	FALSE	37.0009	POU	-0.0651914	0.482569	0.0107173	1.2e-09	family.BacteroidalesS24.7group.id.11173	0.0271173	0.0159343	0.0895997
rs76034781	4	3272782	A	G	FALSE	23.5152	POU	0.0980851	0.0767915	0.0202269	1.2e-06	family.BacteroidalesS24.7group.id.11173	0.0140598	0.0304966	0.622024
rs7631941	3	80480052	T	C	FALSE	20.8687	POU	0.0730369	0.130947	0.015988	4.9e-06	family.BacteroidalesS24.7group.id.11173	-0.0154308	0.0248777	0.481261
rs7860752	9	81389671	G	A	FALSE	26.0097	POU	0.0694644	0.192698	0.0136205	3.4e-07	family.BacteroidalesS24.7group.id.11173	-0.0211866	0.0200409	0.302292
rs12238134	9	128746612	A	G	FALSE	37.709	POU	-0.0714801	0.305094	0.0116403	8.2e-10	family.Bifidobacteriaceae.id.433	0.00051941	0.0127478	0.961227
rs12357321	10	21790476	A	G	FALSE	29.0473	POU	0.0632062	0.311848	0.0117275	7.1e-08	family.Bifidobacteriaceae.id.433	-0.00468979	0.012856	0.764258
rs13135092	4	103198082	G	A	FALSE	25.1888	POU	0.0987361	0.0813534	0.0196731	5.2e-07	family.Bifidobacteriaceae.id.433	-0.0219993	0.0261278	0.419253
rs1397440	4	140892872	T	C	FALSE	21.5094	POU	-0.0534651	0.325126	0.0115281	3.5e-06	family.Bifidobacteriaceae.id.433	-0.0130849	0.0125221	0.302062
rs1519369	8	139393909	T	C	FALSE	21.2411	POU	-0.0532986	0.327046	0.0115645	4e-06	family.Bifidobacteriaceae.id.433	-0.0131974	0.0121488	0.285794
rs17487601	9	37213641	A	G	FALSE	24.4207	POU	-0.0554595	0.356491	0.0112227	7.7e-07	family.Bifidobacteriaceae.id.433	-0.00752548	0.0123595	0.519385
rs2253491	6	31249217	A	G	FALSE	25.8771	POU	-0.0669506	0.208222	0.0131612	3.6e-07	family.Bifidobacteriaceae.id.433	-0.00487969	0.0151786	0.762034
rs2289739	15	41801512	T	G	FALSE	22.6227	POU	0.0542701	0.343402	0.0114101	2e-06	family.Bifidobacteriaceae.id.433	-0.0222731	0.0122963	0.0586239
rs4258296	10	134953361	C	T	FALSE	24.7637	POU	0.055519	0.363464	0.0111567	6.5e-07	family.Bifidobacteriaceae.id.433	-0.00196217	0.0120482	0.85943
rs521956	3	173117975	T	C	FALSE	25.2203	POU	-0.0538001	0.482979	0.0107129	5.1e-07	family.Bifidobacteriaceae.id.433	-0.0024233	0.011601	0.833481
rs56226325	7	2078981	T	C	FALSE	25.2995	POU	-0.0744785	0.154737	0.0148073	4.9e-07	family.Bifidobacteriaceae.id.433	-0.00330996	0.0155045	0.829111
rs56262049	13	42644705	C	T	FALSE	22.2	POU	-0.0662709	0.182332	0.0140652	2.5e-06	family.Bifidobacteriaceae.id.433	0.0149669	0.0150662	0.35217
rs59695806	17	43156023	C	T	FALSE	23.8018	POU	0.0574098	0.294147	0.0117674	1.1e-06	family.Bifidobacteriaceae.id.433	-0.00874769	0.0130994	0.436622
rs7110825	11	46120317	C	T	FALSE	22.3154	POU	0.0570187	0.270232	0.0120702	2.3e-06	family.Bifidobacteriaceae.id.433	-0.0191822	0.0133922	0.164631
rs7154623	14	73798243	G	A	FALSE	22.2478	POU	0.0643651	0.193193	0.013646	2.4e-06	family.Bifidobacteriaceae.id.433	0.0150465	0.0138029	0.251592
rs7319102	13	58252801	G	A	FALSE	22.2201	POU	0.0603066	0.228749	0.0127936	2.4e-06	family.Bifidobacteriaceae.id.433	0.00164352	0.0142172	0.8184
rs7428430	3	50174184	T	C	FALSE	37.0009	POU	-0.0651914	0.482569	0.0107173	1.2e-09	family.Bifidobacteriaceae.id.433	-0.0172675	0.0116448	0.138905
rs75169822	15	75887405	G	A	FALSE	23.3964	POU	0.059168	0.262136	0.0122324	1.3e-06	family.Bifidobacteriaceae.id.433	-0.00878197	0.0138663	0.471002
rs76034781	4	3272782	A	G	FALSE	23.5152	POU	0.0980851	0.0767915	0.0202269	1.2e-06	family.Bifidobacteriaceae.id.433	0.0184017	0.0224387	0.382563
rs7631941	3	80480052	T	C	FALSE	20.8687	POU	0.0730369	0.130947	0.015988	4.9e-06	family.Bifidobacteriaceae.id.433	-0.0286111	0.0182519	0.131167
rs7860752	9	81389671	G	A	FALSE	26.0097	POU	0.0694644	0.192698	0.0136205	3.4e-07	family.Bifidobacteriaceae.id.433	-0.00814202	0.0145826	0.573414
rs12238134	9	128746612	A	G	FALSE	37.709	POU	-0.0714801	0.305094	0.0116403	8.2e-10	family.Christensenellaceae.id.1866	-0.0192334	0.0119651	0.126332
rs12357321	10	21790476	A	G	FALSE	29.0473	POU	0.0632062	0.311848	0.0117275	7.1e-08	family.Christensenellaceae.id.1866	-0.0165243	0.011982	0.189018
rs1397440	4	140892872	T	C	FALSE	21.5094	POU	-0.0534651	0.325126	0.0115281	3.5e-06	family.Christensenellaceae.id.1866	0.0152536	0.0117684	0.180476
rs1519369	8	139393909	T	C	FALSE	21.2411	POU	-0.0532986	0.327046	0.0115645	4e-06	family.Christensenellaceae.id.1866	0.00392979	0.0114365	0.759539
rs17487601	9	37213641	A	G	FALSE	24.4207	POU	-0.0554595	0.356491	0.0112227	7.7e-07	family.Christensenellaceae.id.1866	-0.00143901	0.0115767	0.899402
rs2253491	6	31249217	A	G	FALSE	25.8771	POU	-0.0669506	0.208222	0.0131612	3.6e-07	family.Christensenellaceae.id.1866	-0.0109546	0.0140679	0.426211
rs2289739	15	41801512	T	G	FALSE	22.6227	POU	0.0542701	0.343402	0.0114101	2e-06	family.Christensenellaceae.id.1866	0.00509066	0.0115381	0.617786
rs4258296	10	134953361	C	T	FALSE	24.7637	POU	0.055519	0.363464	0.0111567	6.5e-07	family.Christensenellaceae.id.1866	0.0249623	0.0114196	0.0304085
rs521956	3	173117975	T	C	FALSE	25.2203	POU	-0.0538001	0.482979	0.0107129	5.1e-07	family.Christensenellaceae.id.1866	-0.00160194	0.0109225	0.881301
rs56226325	7	2078981	T	C	FALSE	25.2995	POU	-0.0744785	0.154737	0.0148073	4.9e-07	family.Christensenellaceae.id.1866	0.00128208	0.0144862	0.954322
rs56262049	13	42644705	C	T	FALSE	22.2	POU	-0.0662709	0.182332	0.0140652	2.5e-06	family.Christensenellaceae.id.1866	-0.0104454	0.0141835	0.487974
rs59695806	17	43156023	C	T	FALSE	23.8018	POU	0.0574098	0.294147	0.0117674	1.1e-06	family.Christensenellaceae.id.1866	0.0103233	0.0122778	0.372419
rs7110825	11	46120317	C	T	FALSE	22.3154	POU	0.0570187	0.270232	0.0120702	2.3e-06	family.Christensenellaceae.id.1866	-0.0039804	0.0125073	0.910196
rs7154623	14	73798243	G	A	FALSE	22.2478	POU	0.0643651	0.193193	0.013646	2.4e-06	family.Christensenellaceae.id.1866	0.00307676	0.0130311	0.874614
rs7319102	13	58252801	G	A	FALSE	22.2201	POU	0.0603066	0.228749	0.0127936	2.4e-06	family.Christensenellaceae.id.1866	-0.0129165	0.013342	0.27658
rs7428430	3	50174184	T	C	FALSE	37.0009	POU	-0.0651914	0.482569	0.0107173	1.2e-09	family.Christensenellaceae.id.1866	0.00569363	0.0109563	0.607917
rs75169822	15	75887405	G	A	FALSE	23.3964	POU	0.059168	0.262136	0.0122324	1.3e-06	family.Christensenellaceae.id.1866	0.0059108	0.0129215	0.73211
rs76034781	4	3272782	A	G	FALSE	23.5152	POU	0.0980851	0.0767915	0.0202269	1.2e-06	family.Christensenellaceae.id.1866	0.00203705	0.0209208	0.843946
rs7631941	3	80480052	T	C	FALSE	20.8687	POU	0.0730369	0.130947	0.015988	4.9e-06	family.Christensenellaceae.id.1866	0.0103168	0.0172031	0.548766
rs12238134	9	128746612	A	G	FALSE	37.709	POU	-0.0714801	0.305094	0.0116403	8.2e-10	family.Clostridiaceae1.id.1869	0.0245006	0.0130176	0.0570712
rs12357321	10	21790476	A	G	FALSE	29.0473	POU	0.0632062	0.311848	0.0117275	7.1e-08	family.Clostridiaceae1.id.1869	0.000588087	0.0130576	0.919972
rs13135092	4	103198082	G	A	FALSE	25.1888	POU	0.0987361	0.0813534	0.0196731	5.2e-07	family.Clostridiaceae1.id.1869	0.031491	0.0258427	0.285868
rs1397440	4	140892872	T	C	FALSE	21.5094	POU	-0.0534651	0.325126	0.0115281	3.5e-06	family.Clostridiaceae1.id.1869	0.00848043	0.0127804	0.466059
rs1519369	8	139393909	T	C	FALSE	21.2411	POU	-0.0532986	0.327046	0.0115645	4e-06	family.Clostridiaceae1.id.1869	-0.00629007	0.0124396	0.617147
rs17487601	9	37213641	A	G	FALSE	24.4207	POU	-0.0554595	0.356491	0.0112227	7.7e-07	family.Clostridiaceae1.id.1869	-0.00591995	0.0125941	0.696673
rs2253491	6	31249217	A	G	FALSE	25.8771	POU	-0.0669506	0.208222	0.0131612	3.6e-07	family.Clostridiaceae1.id.1869	-0.00101115	0.015321	0.972286
rs2289739	15	41801512	T	G	FALSE	22.6227	POU	0.0542701	0.343402	0.0114101	2e-06	family.Clostridiaceae1.id.1869	0.00617119	0.0125653	0.564277
rs4258296	10	134953361	C	T	FALSE	24.7637	POU	0.055519	0.363464	0.0111567	6.5e-07	family.Clostridiaceae1.id.1869	0.00496314	0.0124762	0.686499
rs521956	3	173117975	T	C	FALSE	25.2203	POU	-0.0538001	0.482979	0.0107129	5.1e-07	family.Clostridiaceae1.id.1869	-0.00444725	0.0118748	0.712377
rs56226325	7	2078981	T	C	FALSE	25.2995	POU	-0.0744785	0.154737	0.0148073	4.9e-07	family.Clostridiaceae1.id.1869	-0.00299439	0.0157276	0.902299
rs56262049	13	42644705	C	T	FALSE	22.2	POU	-0.0662709	0.182332	0.0140652	2.5e-06	family.Clostridiaceae1.id.1869	-0.0173861	0.0153709	0.296736
rs59695806	17	43156023	C	T	FALSE	23.8018	POU	0.0574098	0.294147	0.0117674	1.1e-06	family.Clostridiaceae1.id.1869	-0.0198149	0.0133393	0.139809
rs7110825	11	46120317	C	T	FALSE	22.3154	POU	0.0570187	0.270232	0.0120702	2.3e-06	family.Clostridiaceae1.id.1869	-0.0207117	0.0136236	0.158758
rs7154623	14	73798243	G	A	FALSE	22.2478	POU	0.0643651	0.193193	0.013646	2.4e-06	family.Clostridiaceae1.id.1869	0.00485286	0.0141591	0.702164
rs7319102	13	58252801	G	A	FALSE	22.2201	POU	0.0603066	0.228749	0.0127936	2.4e-06	family.Clostridiaceae1.id.1869	0.00546068	0.0145125	0.786297
rs7428430	3	50174184	T	C	FALSE	37.0009	POU	-0.0651914	0.482569	0.0107173	1.2e-09	family.Clostridiaceae1.id.1869	-0.0135422	0.0119172	0.2582
rs75169822	15	75887405	G	A	FALSE	23.3964	POU	0.059168	0.262136	0.0122324	1.3e-06	family.Clostridiaceae1.id.1869	0.00193271	0.0140645	0.901697
rs76034781	4	3272782	A	G	FALSE	23.5152	POU	0.0980851	0.0767915	0.0202269	1.2e-06	family.Clostridiaceae1.id.1869	-0.0268534	0.0229534	0.228328
rs7860752	9	81389671	G	A	FALSE	26.0097	POU	0.0694644	0.192698	0.0136205	3.4e-07	family.Clostridiaceae1.id.1869	-0.0268675	0.0149459	0.0614962
rs12238134	9	128746612	A	G	FALSE	37.709	POU	-0.0714801	0.305094	0.0116403	8.2e-10	family.ClostridialesvadinBB60group.id.11286	0.00520061	0.0151344	0.755524
rs12357321	10	21790476	A	G	FALSE	29.0473	POU	0.0632062	0.311848	0.0117275	7.1e-08	family.ClostridialesvadinBB60group.id.11286	0.00577079	0.0150314	0.698926
rs13135092	4	103198082	G	A	FALSE	25.1888	POU	0.0987361	0.0813534	0.0196731	5.2e-07	family.ClostridialesvadinBB60group.id.11286	0.0278005	0.029023	0.380334
rs1397440	4	140892872	T	C	FALSE	21.5094	POU	-0.0534651	0.325126	0.0115281	3.5e-06	family.ClostridialesvadinBB60group.id.11286	0.000654893	0.0148999	0.936374
rs1519369	8	139393909	T	C	FALSE	21.2411	POU	-0.0532986	0.327046	0.0115645	4e-06	family.ClostridialesvadinBB60group.id.11286	0.00877793	0.0144604	0.564684
rs17487601	9	37213641	A	G	FALSE	24.4207	POU	-0.0554595	0.356491	0.0112227	7.7e-07	family.ClostridialesvadinBB60group.id.11286	-0.00679106	0.0145941	0.711946
rs2253491	6	31249217	A	G	FALSE	25.8771	POU	-0.0669506	0.208222	0.0131612	3.6e-07	family.ClostridialesvadinBB60group.id.11286	-0.0281467	0.0176222	0.0987701
rs2289739	15	41801512	T	G	FALSE	22.6227	POU	0.0542701	0.343402	0.0114101	2e-06	family.ClostridialesvadinBB60group.id.11286	-0.0125987	0.0145471	0.369425
rs4258296	10	134953361	C	T	FALSE	24.7637	POU	0.055519	0.363464	0.0111567	6.5e-07	family.ClostridialesvadinBB60group.id.11286	0.0050892	0.014515	0.705381
rs521956	3	173117975	T	C	FALSE	25.2203	POU	-0.0538001	0.482979	0.0107129	5.1e-07	family.ClostridialesvadinBB60group.id.11286	0.00578275	0.0138184	0.66484
rs56262049	13	42644705	C	T	FALSE	22.2	POU	-0.0662709	0.182332	0.0140652	2.5e-06	family.ClostridialesvadinBB60group.id.11286	-0.0122314	0.0180177	0.473816
rs59695806	17	43156023	C	T	FALSE	23.8018	POU	0.0574098	0.294147	0.0117674	1.1e-06	family.ClostridialesvadinBB60group.id.11286	0.00909568	0.0155115	0.529757
rs7110825	11	46120317	C	T	FALSE	22.3154	POU	0.0570187	0.270232	0.0120702	2.3e-06	family.ClostridialesvadinBB60group.id.11286	0.024076	0.0157632	0.106868
rs7154623	14	73798243	G	A	FALSE	22.2478	POU	0.0643651	0.193193	0.013646	2.4e-06	family.ClostridialesvadinBB60group.id.11286	0.00792868	0.0164614	0.713245
rs7319102	13	58252801	G	A	FALSE	22.2201	POU	0.0603066	0.228749	0.0127936	2.4e-06	family.ClostridialesvadinBB60group.id.11286	-0.0184968	0.0168812	0.282121
rs7428430	3	50174184	T	C	FALSE	37.0009	POU	-0.0651914	0.482569	0.0107173	1.2e-09	family.ClostridialesvadinBB60group.id.11286	-0.00250696	0.013861	0.874425
rs75169822	15	75887405	G	A	FALSE	23.3964	POU	0.059168	0.262136	0.0122324	1.3e-06	family.ClostridialesvadinBB60group.id.11286	0.0152625	0.0162716	0.354936
rs76034781	4	3272782	A	G	FALSE	23.5152	POU	0.0980851	0.0767915	0.0202269	1.2e-06	family.ClostridialesvadinBB60group.id.11286	-0.0194297	0.0263247	0.443705
rs7631941	3	80480052	T	C	FALSE	20.8687	POU	0.0730369	0.130947	0.015988	4.9e-06	family.ClostridialesvadinBB60group.id.11286	-0.00777102	0.0217884	0.684801
rs7860752	9	81389671	G	A	FALSE	26.0097	POU	0.0694644	0.192698	0.0136205	3.4e-07	family.ClostridialesvadinBB60group.id.11286	0.00400424	0.0174316	0.865757
rs12238134	9	128746612	A	G	FALSE	37.709	POU	-0.0714801	0.305094	0.0116403	8.2e-10	family.Coriobacteriaceae.id.811	-0.00260677	0.0116904	0.80777
rs12357321	10	21790476	A	G	FALSE	29.0473	POU	0.0632062	0.311848	0.0117275	7.1e-08	family.Coriobacteriaceae.id.811	0.0100907	0.0117225	0.374724
rs13135092	4	103198082	G	A	FALSE	25.1888	POU	0.0987361	0.0813534	0.0196731	5.2e-07	family.Coriobacteriaceae.id.811	-0.00943298	0.0234055	0.637805
rs1397440	4	140892872	T	C	FALSE	21.5094	POU	-0.0534651	0.325126	0.0115281	3.5e-06	family.Coriobacteriaceae.id.811	-0.0162806	0.0114838	0.168625
rs1519369	8	139393909	T	C	FALSE	21.2411	POU	-0.0532986	0.327046	0.0115645	4e-06	family.Coriobacteriaceae.id.811	-0.000346277	0.0111614	0.974441
rs17487601	9	37213641	A	G	FALSE	24.4207	POU	-0.0554595	0.356491	0.0112227	7.7e-07	family.Coriobacteriaceae.id.811	0.00362987	0.0113229	0.770386
rs2253491	6	31249217	A	G	FALSE	25.8771	POU	-0.0669506	0.208222	0.0131612	3.6e-07	family.Coriobacteriaceae.id.811	-0.0136046	0.0138093	0.295201
rs2289739	15	41801512	T	G	FALSE	22.6227	POU	0.0542701	0.343402	0.0114101	2e-06	family.Coriobacteriaceae.id.811	-0.00600992	0.0112625	0.634825
rs4258296	10	134953361	C	T	FALSE	24.7637	POU	0.055519	0.363464	0.0111567	6.5e-07	family.Coriobacteriaceae.id.811	-0.0105073	0.0110616	0.339066
rs521956	3	173117975	T	C	FALSE	25.2203	POU	-0.0538001	0.482979	0.0107129	5.1e-07	family.Coriobacteriaceae.id.811	-0.0123754	0.0106575	0.249124
rs56226325	7	2078981	T	C	FALSE	25.2995	POU	-0.0744785	0.154737	0.0148073	4.9e-07	family.Coriobacteriaceae.id.811	-0.0164287	0.0141872	0.245951
rs56262049	13	42644705	C	T	FALSE	22.2	POU	-0.0662709	0.182332	0.0140652	2.5e-06	family.Coriobacteriaceae.id.811	0.0119108	0.013826	0.342146
rs59695806	17	43156023	C	T	FALSE	23.8018	POU	0.0574098	0.294147	0.0117674	1.1e-06	family.Coriobacteriaceae.id.811	-0.012089	0.0119996	0.298887
rs7110825	11	46120317	C	T	FALSE	22.3154	POU	0.0570187	0.270232	0.0120702	2.3e-06	family.Coriobacteriaceae.id.811	-0.0205685	0.0122209	0.118285
rs7154623	14	73798243	G	A	FALSE	22.2478	POU	0.0643651	0.193193	0.013646	2.4e-06	family.Coriobacteriaceae.id.811	0.00234688	0.012727	0.891283
rs7319102	13	58252801	G	A	FALSE	22.2201	POU	0.0603066	0.228749	0.0127936	2.4e-06	family.Coriobacteriaceae.id.811	-0.00216158	0.0130221	0.83636
rs7428430	3	50174184	T	C	FALSE	37.0009	POU	-0.0651914	0.482569	0.0107173	1.2e-09	family.Coriobacteriaceae.id.811	-0.015858	0.0106856	0.142923
rs75169822	15	75887405	G	A	FALSE	23.3964	POU	0.059168	0.262136	0.0122324	1.3e-06	family.Coriobacteriaceae.id.811	0.00798287	0.0126275	0.550298
rs76034781	4	3272782	A	G	FALSE	23.5152	POU	0.0980851	0.0767915	0.0202269	1.2e-06	family.Coriobacteriaceae.id.811	-0.0197918	0.020303	0.284091
rs7860752	9	81389671	G	A	FALSE	26.0097	POU	0.0694644	0.192698	0.0136205	3.4e-07	family.Coriobacteriaceae.id.811	-0.0126465	0.0133931	0.346481
rs12238134	9	128746612	A	G	FALSE	37.709	POU	-0.0714801	0.305094	0.0116403	8.2e-10	family.Defluviitaleaceae.id.1924	0.000279537	0.0170954	0.949445
rs12357321	10	21790476	A	G	FALSE	29.0473	POU	0.0632062	0.311848	0.0117275	7.1e-08	family.Defluviitaleaceae.id.1924	0.00309436	0.0168826	0.889466
rs13135092	4	103198082	G	A	FALSE	25.1888	POU	0.0987361	0.0813534	0.0196731	5.2e-07	family.Defluviitaleaceae.id.1924	0.0471024	0.0324449	0.15882
rs1397440	4	140892872	T	C	FALSE	21.5094	POU	-0.0534651	0.325126	0.0115281	3.5e-06	family.Defluviitaleaceae.id.1924	-0.00307749	0.0167089	0.849979
rs1519369	8	139393909	T	C	FALSE	21.2411	POU	-0.0532986	0.327046	0.0115645	4e-06	family.Defluviitaleaceae.id.1924	-0.0167916	0.0164321	0.30133
rs17487601	9	37213641	A	G	FALSE	24.4207	POU	-0.0554595	0.356491	0.0112227	7.7e-07	family.Defluviitaleaceae.id.1924	-0.0247809	0.0164137	0.11879
rs2253491	6	31249217	A	G	FALSE	25.8771	POU	-0.0669506	0.208222	0.0131612	3.6e-07	family.Defluviitaleaceae.id.1924	0.0192536	0.0197648	0.341006
rs2289739	15	41801512	T	G	FALSE	22.6227	POU	0.0542701	0.343402	0.0114101	2e-06	family.Defluviitaleaceae.id.1924	-0.0109913	0.0164775	0.527873
rs4258296	10	134953361	C	T	FALSE	24.7637	POU	0.055519	0.363464	0.0111567	6.5e-07	family.Defluviitaleaceae.id.1924	-0.013804	0.0163806	0.412139
rs521956	3	173117975	T	C	FALSE	25.2203	POU	-0.0538001	0.482979	0.0107129	5.1e-07	family.Defluviitaleaceae.id.1924	-0.002843	0.0156273	0.851736
rs56226325	7	2078981	T	C	FALSE	25.2995	POU	-0.0744785	0.154737	0.0148073	4.9e-07	family.Defluviitaleaceae.id.1924	0.0072369	0.0206279	0.71216
rs59695806	17	43156023	C	T	FALSE	23.8018	POU	0.0574098	0.294147	0.0117674	1.1e-06	family.Defluviitaleaceae.id.1924	0.00267273	0.0174782	0.881781
rs7110825	11	46120317	C	T	FALSE	22.3154	POU	0.0570187	0.270232	0.0120702	2.3e-06	family.Defluviitaleaceae.id.1924	-0.0226133	0.0176572	0.186509
rs7154623	14	73798243	G	A	FALSE	22.2478	POU	0.0643651	0.193193	0.013646	2.4e-06	family.Defluviitaleaceae.id.1924	0.0197447	0.0189071	0.324525
rs7319102	13	58252801	G	A	FALSE	22.2201	POU	0.0603066	0.228749	0.0127936	2.4e-06	family.Defluviitaleaceae.id.1924	0.0045244	0.0190368	0.867896
rs7428430	3	50174184	T	C	FALSE	37.0009	POU	-0.0651914	0.482569	0.0107173	1.2e-09	family.Defluviitaleaceae.id.1924	-0.00323702	0.0156691	0.838269
rs75169822	15	75887405	G	A	FALSE	23.3964	POU	0.059168	0.262136	0.0122324	1.3e-06	family.Defluviitaleaceae.id.1924	-0.0224042	0.0180814	0.211463
rs76034781	4	3272782	A	G	FALSE	23.5152	POU	0.0980851	0.0767915	0.0202269	1.2e-06	family.Defluviitaleaceae.id.1924	-0.00471899	0.0294413	0.900563
rs7631941	3	80480052	T	C	FALSE	20.8687	POU	0.0730369	0.130947	0.015988	4.9e-06	family.Defluviitaleaceae.id.1924	0.0261101	0.0245092	0.315442
rs7860752	9	81389671	G	A	FALSE	26.0097	POU	0.0694644	0.192698	0.0136205	3.4e-07	family.Defluviitaleaceae.id.1924	-0.0124676	0.0196176	0.553823
rs12238134	9	128746612	A	G	FALSE	37.709	POU	-0.0714801	0.305094	0.0116403	8.2e-10	family.Desulfovibrionaceae.id.3169	-0.0050771	0.0126299	0.614101
rs12357321	10	21790476	A	G	FALSE	29.0473	POU	0.0632062	0.311848	0.0117275	7.1e-08	family.Desulfovibrionaceae.id.3169	-0.000427739	0.0126769	0.986831
rs13135092	4	103198082	G	A	FALSE	25.1888	POU	0.0987361	0.0813534	0.0196731	5.2e-07	family.Desulfovibrionaceae.id.3169	0.0134573	0.0250029	0.597073
rs1397440	4	140892872	T	C	FALSE	21.5094	POU	-0.0534651	0.325126	0.0115281	3.5e-06	family.Desulfovibrionaceae.id.3169	-0.00232652	0.0124275	0.886395
rs1519369	8	139393909	T	C	FALSE	21.2411	POU	-0.0532986	0.327046	0.0115645	4e-06	family.Desulfovibrionaceae.id.3169	0.000807301	0.0120521	0.949344
rs17487601	9	37213641	A	G	FALSE	24.4207	POU	-0.0554595	0.356491	0.0112227	7.7e-07	family.Desulfovibrionaceae.id.3169	0.00451759	0.0122396	0.701883
rs2253491	6	31249217	A	G	FALSE	25.8771	POU	-0.0669506	0.208222	0.0131612	3.6e-07	family.Desulfovibrionaceae.id.3169	-0.0195195	0.014901	0.208946
rs2289739	15	41801512	T	G	FALSE	22.6227	POU	0.0542701	0.343402	0.0114101	2e-06	family.Desulfovibrionaceae.id.3169	-0.0247575	0.0121751	0.0327673
rs4258296	10	134953361	C	T	FALSE	24.7637	POU	0.055519	0.363464	0.0111567	6.5e-07	family.Desulfovibrionaceae.id.3169	0.013631	0.0120137	0.249068
rs521956	3	173117975	T	C	FALSE	25.2203	POU	-0.0538001	0.482979	0.0107129	5.1e-07	family.Desulfovibrionaceae.id.3169	-0.00315195	0.0115195	0.783742
rs56226325	7	2078981	T	C	FALSE	25.2995	POU	-0.0744785	0.154737	0.0148073	4.9e-07	family.Desulfovibrionaceae.id.3169	0.00031053	0.0152929	0.974024
rs56262049	13	42644705	C	T	FALSE	22.2	POU	-0.0662709	0.182332	0.0140652	2.5e-06	family.Desulfovibrionaceae.id.3169	0.0253742	0.0149743	0.0938675
rs59695806	17	43156023	C	T	FALSE	23.8018	POU	0.0574098	0.294147	0.0117674	1.1e-06	family.Desulfovibrionaceae.id.3169	0.0255372	0.0129551	0.0461399
rs7110825	11	46120317	C	T	FALSE	22.3154	POU	0.0570187	0.270232	0.0120702	2.3e-06	family.Desulfovibrionaceae.id.3169	0.00109935	0.0132138	0.860418
rs7154623	14	73798243	G	A	FALSE	22.2478	POU	0.0643651	0.193193	0.013646	2.4e-06	family.Desulfovibrionaceae.id.3169	-0.00349703	0.0137242	0.842192
rs7319102	13	58252801	G	A	FALSE	22.2201	POU	0.0603066	0.228749	0.0127936	2.4e-06	family.Desulfovibrionaceae.id.3169	0.0153837	0.0140864	0.270171
rs7428430	3	50174184	T	C	FALSE	37.0009	POU	-0.0651914	0.482569	0.0107173	1.2e-09	family.Desulfovibrionaceae.id.3169	-0.00528506	0.0115594	0.656063
rs75169822	15	75887405	G	A	FALSE	23.3964	POU	0.059168	0.262136	0.0122324	1.3e-06	family.Desulfovibrionaceae.id.3169	0.0023103	0.0136789	0.757512
rs76034781	4	3272782	A	G	FALSE	23.5152	POU	0.0980851	0.0767915	0.0202269	1.2e-06	family.Desulfovibrionaceae.id.3169	0.0113753	0.0220504	0.538512
rs7631941	3	80480052	T	C	FALSE	20.8687	POU	0.0730369	0.130947	0.015988	4.9e-06	family.Desulfovibrionaceae.id.3169	-0.0232181	0.0181577	0.185315
rs7860752	9	81389671	G	A	FALSE	26.0097	POU	0.0694644	0.192698	0.0136205	3.4e-07	family.Desulfovibrionaceae.id.3169	0.00350315	0.0144986	0.779142
rs12238134	9	128746612	A	G	FALSE	37.709	POU	-0.0714801	0.305094	0.0116403	8.2e-10	family.Enterobacteriaceae.id.3469	0.00458025	0.0133632	0.769556
rs12357321	10	21790476	A	G	FALSE	29.0473	POU	0.0632062	0.311848	0.0117275	7.1e-08	family.Enterobacteriaceae.id.3469	0.00642344	0.013473	0.622272
rs13135092	4	103198082	G	A	FALSE	25.1888	POU	0.0987361	0.0813534	0.0196731	5.2e-07	family.Enterobacteriaceae.id.3469	-0.0167819	0.0264859	0.514095
rs1397440	4	140892872	T	C	FALSE	21.5094	POU	-0.0534651	0.325126	0.0115281	3.5e-06	family.Enterobacteriaceae.id.3469	0.00117177	0.0131085	0.911638
rs17487601	9	37213641	A	G	FALSE	24.4207	POU	-0.0554595	0.356491	0.0112227	7.7e-07	family.Enterobacteriaceae.id.3469	-0.0111441	0.0129662	0.35602
rs2253491	6	31249217	A	G	FALSE	25.8771	POU	-0.0669506	0.208222	0.0131612	3.6e-07	family.Enterobacteriaceae.id.3469	0.0212373	0.0158355	0.186714
rs2289739	15	41801512	T	G	FALSE	22.6227	POU	0.0542701	0.343402	0.0114101	2e-06	family.Enterobacteriaceae.id.3469	0.0191536	0.0129021	0.134808
rs4258296	10	134953361	C	T	FALSE	24.7637	POU	0.055519	0.363464	0.0111567	6.5e-07	family.Enterobacteriaceae.id.3469	-0.0201478	0.0126199	0.116292
rs521956	3	173117975	T	C	FALSE	25.2203	POU	-0.0538001	0.482979	0.0107129	5.1e-07	family.Enterobacteriaceae.id.3469	-0.00732288	0.0121611	0.549111
rs56226325	7	2078981	T	C	FALSE	25.2995	POU	-0.0744785	0.154737	0.0148073	4.9e-07	family.Enterobacteriaceae.id.3469	-0.0116261	0.0162115	0.47795
rs59695806	17	43156023	C	T	FALSE	23.8018	POU	0.0574098	0.294147	0.0117674	1.1e-06	family.Enterobacteriaceae.id.3469	-0.0012986	0.0137033	0.980467
rs7110825	11	46120317	C	T	FALSE	22.3154	POU	0.0570187	0.270232	0.0120702	2.3e-06	family.Enterobacteriaceae.id.3469	-0.0262536	0.0140165	0.044774
rs7154623	14	73798243	G	A	FALSE	22.2478	POU	0.0643651	0.193193	0.013646	2.4e-06	family.Enterobacteriaceae.id.3469	-0.0181668	0.0144735	0.203506
rs7319102	13	58252801	G	A	FALSE	22.2201	POU	0.0603066	0.228749	0.0127936	2.4e-06	family.Enterobacteriaceae.id.3469	0.0198484	0.0149092	0.16953
rs7428430	3	50174184	T	C	FALSE	37.0009	POU	-0.0651914	0.482569	0.0107173	1.2e-09	family.Enterobacteriaceae.id.3469	-0.00278474	0.0121962	0.829751
rs75169822	15	75887405	G	A	FALSE	23.3964	POU	0.059168	0.262136	0.0122324	1.3e-06	family.Enterobacteriaceae.id.3469	-0.00210091	0.0145104	0.816988
rs76034781	4	3272782	A	G	FALSE	23.5152	POU	0.0980851	0.0767915	0.0202269	1.2e-06	family.Enterobacteriaceae.id.3469	0.0171144	0.023387	0.511514
rs7631941	3	80480052	T	C	FALSE	20.8687	POU	0.0730369	0.130947	0.015988	4.9e-06	family.Enterobacteriaceae.id.3469	-0.00256995	0.019272	0.898774
rs7860752	9	81389671	G	A	FALSE	26.0097	POU	0.0694644	0.192698	0.0136205	3.4e-07	family.Enterobacteriaceae.id.3469	-0.00613413	0.0153011	0.647737
rs12238134	9	128746612	A	G	FALSE	37.709	POU	-0.0714801	0.305094	0.0116403	8.2e-10	family.Erysipelotrichaceae.id.2149	-0.00668885	0.011519	0.592044
rs12357321	10	21790476	A	G	FALSE	29.0473	POU	0.0632062	0.311848	0.0117275	7.1e-08	family.Erysipelotrichaceae.id.2149	-0.00381053	0.011565	0.788113
rs13135092	4	103198082	G	A	FALSE	25.1888	POU	0.0987361	0.0813534	0.0196731	5.2e-07	family.Erysipelotrichaceae.id.2149	-0.0149898	0.0229315	0.458312
rs1397440	4	140892872	T	C	FALSE	21.5094	POU	-0.0534651	0.325126	0.0115281	3.5e-06	family.Erysipelotrichaceae.id.2149	0.0104723	0.0113385	0.342828
rs1519369	8	139393909	T	C	FALSE	21.2411	POU	-0.0532986	0.327046	0.0115645	4e-06	family.Erysipelotrichaceae.id.2149	-0.0175996	0.0109881	0.108519
rs17487601	9	37213641	A	G	FALSE	24.4207	POU	-0.0554595	0.356491	0.0112227	7.7e-07	family.Erysipelotrichaceae.id.2149	-0.00656408	0.0111637	0.634641
rs2253491	6	31249217	A	G	FALSE	25.8771	POU	-0.0669506	0.208222	0.0131612	3.6e-07	family.Erysipelotrichaceae.id.2149	-0.00599648	0.0136027	0.631533
rs2289739	15	41801512	T	G	FALSE	22.6227	POU	0.0542701	0.343402	0.0114101	2e-06	family.Erysipelotrichaceae.id.2149	-0.0120534	0.0111054	0.264014
rs4258296	10	134953361	C	T	FALSE	24.7637	POU	0.055519	0.363464	0.0111567	6.5e-07	family.Erysipelotrichaceae.id.2149	-0.0202477	0.010971	0.0629891
rs521956	3	173117975	T	C	FALSE	25.2203	POU	-0.0538001	0.482979	0.0107129	5.1e-07	family.Erysipelotrichaceae.id.2149	-0.00169741	0.0105009	0.879101
rs56226325	7	2078981	T	C	FALSE	25.2995	POU	-0.0744785	0.154737	0.0148073	4.9e-07	family.Erysipelotrichaceae.id.2149	0.00191857	0.0139506	0.930523
rs56262049	13	42644705	C	T	FALSE	22.2	POU	-0.0662709	0.182332	0.0140652	2.5e-06	family.Erysipelotrichaceae.id.2149	-0.0128821	0.0136734	0.390184
rs7110825	11	46120317	C	T	FALSE	22.3154	POU	0.0570187	0.270232	0.0120702	2.3e-06	family.Erysipelotrichaceae.id.2149	-0.00309623	0.0120709	0.760754
rs7154623	14	73798243	G	A	FALSE	22.2478	POU	0.0643651	0.193193	0.013646	2.4e-06	family.Erysipelotrichaceae.id.2149	0.0112785	0.0124904	0.314126
rs7319102	13	58252801	G	A	FALSE	22.2201	POU	0.0603066	0.228749	0.0127936	2.4e-06	family.Erysipelotrichaceae.id.2149	0.0137604	0.012843	0.337182
rs7428430	3	50174184	T	C	FALSE	37.0009	POU	-0.0651914	0.482569	0.0107173	1.2e-09	family.Erysipelotrichaceae.id.2149	0.00222852	0.0105399	0.834951
rs75169822	15	75887405	G	A	FALSE	23.3964	POU	0.059168	0.262136	0.0122324	1.3e-06	family.Erysipelotrichaceae.id.2149	0.00533207	0.0125003	0.610265
rs76034781	4	3272782	A	G	FALSE	23.5152	POU	0.0980851	0.0767915	0.0202269	1.2e-06	family.Erysipelotrichaceae.id.2149	-0.00695614	0.0201856	0.756365
rs7631941	3	80480052	T	C	FALSE	20.8687	POU	0.0730369	0.130947	0.015988	4.9e-06	family.Erysipelotrichaceae.id.2149	0.019326	0.0165743	0.259696
rs7860752	9	81389671	G	A	FALSE	26.0097	POU	0.0694644	0.192698	0.0136205	3.4e-07	family.Erysipelotrichaceae.id.2149	-0.0189673	0.0132288	0.140839
rs12238134	9	128746612	A	G	FALSE	37.709	POU	-0.0714801	0.305094	0.0116403	8.2e-10	family.FamilyXI.id.1936	-0.0211193	0.0272702	0.434305
rs12357321	10	21790476	A	G	FALSE	29.0473	POU	0.0632062	0.311848	0.0117275	7.1e-08	family.FamilyXI.id.1936	0.0223086	0.0270814	0.394052
rs1519369	8	139393909	T	C	FALSE	21.2411	POU	-0.0532986	0.327046	0.0115645	4e-06	family.FamilyXI.id.1936	0.00396658	0.0262953	0.891881
rs17487601	9	37213641	A	G	FALSE	24.4207	POU	-0.0554595	0.356491	0.0112227	7.7e-07	family.FamilyXI.id.1936	0.00127503	0.0262096	0.983305
rs2289739	15	41801512	T	G	FALSE	22.6227	POU	0.0542701	0.343402	0.0114101	2e-06	family.FamilyXI.id.1936	0.0200938	0.02654	0.466207
rs56262049	13	42644705	C	T	FALSE	22.2	POU	-0.0662709	0.182332	0.0140652	2.5e-06	family.FamilyXI.id.1936	-0.0102308	0.0332242	0.751551
rs59695806	17	43156023	C	T	FALSE	23.8018	POU	0.0574098	0.294147	0.0117674	1.1e-06	family.FamilyXI.id.1936	-0.00953755	0.0282203	0.770532
rs7110825	11	46120317	C	T	FALSE	22.3154	POU	0.0570187	0.270232	0.0120702	2.3e-06	family.FamilyXI.id.1936	0.00584302	0.0285931	0.769619
rs7154623	14	73798243	G	A	FALSE	22.2478	POU	0.0643651	0.193193	0.013646	2.4e-06	family.FamilyXI.id.1936	0.00409899	0.0296121	0.844279
rs7319102	13	58252801	G	A	FALSE	22.2201	POU	0.0603066	0.228749	0.0127936	2.4e-06	family.FamilyXI.id.1936	-0.022495	0.030776	0.531719
rs7428430	3	50174184	T	C	FALSE	37.0009	POU	-0.0651914	0.482569	0.0107173	1.2e-09	family.FamilyXI.id.1936	-0.0106219	0.0253696	0.678159
rs75169822	15	75887405	G	A	FALSE	23.3964	POU	0.059168	0.262136	0.0122324	1.3e-06	family.FamilyXI.id.1936	0.018476	0.0294707	0.465355
rs7860752	9	81389671	G	A	FALSE	26.0097	POU	0.0694644	0.192698	0.0136205	3.4e-07	family.FamilyXI.id.1936	0.00568092	0.031985	0.921038
rs12238134	9	128746612	A	G	FALSE	37.709	POU	-0.0714801	0.305094	0.0116403	8.2e-10	family.FamilyXIII.id.1957	-0.00260906	0.0120024	0.831125
rs12357321	10	21790476	A	G	FALSE	29.0473	POU	0.0632062	0.311848	0.0117275	7.1e-08	family.FamilyXIII.id.1957	0.0107839	0.0119824	0.368265
rs13135092	4	103198082	G	A	FALSE	25.1888	POU	0.0987361	0.0813534	0.0196731	5.2e-07	family.FamilyXIII.id.1957	-0.00631506	0.0234122	0.700823
rs1397440	4	140892872	T	C	FALSE	21.5094	POU	-0.0534651	0.325126	0.0115281	3.5e-06	family.FamilyXIII.id.1957	-0.00233084	0.0117576	0.831947
rs1519369	8	139393909	T	C	FALSE	21.2411	POU	-0.0532986	0.327046	0.0115645	4e-06	family.FamilyXIII.id.1957	-0.0150911	0.0114857	0.193565
rs17487601	9	37213641	A	G	FALSE	24.4207	POU	-0.0554595	0.356491	0.0112227	7.7e-07	family.FamilyXIII.id.1957	-0.00607898	0.0115833	0.499039
rs2253491	6	31249217	A	G	FALSE	25.8771	POU	-0.0669506	0.208222	0.0131612	3.6e-07	family.FamilyXIII.id.1957	-0.0292364	0.0140655	0.0372587
rs2289739	15	41801512	T	G	FALSE	22.6227	POU	0.0542701	0.343402	0.0114101	2e-06	family.FamilyXIII.id.1957	0.00381793	0.0115821	0.730073
rs4258296	10	134953361	C	T	FALSE	24.7637	POU	0.055519	0.363464	0.0111567	6.5e-07	family.FamilyXIII.id.1957	0.00221789	0.0114879	0.837948
rs521956	3	173117975	T	C	FALSE	25.2203	POU	-0.0538001	0.482979	0.0107129	5.1e-07	family.FamilyXIII.id.1957	-0.0222659	0.0109574	0.0423922
rs56226325	7	2078981	T	C	FALSE	25.2995	POU	-0.0744785	0.154737	0.0148073	4.9e-07	family.FamilyXIII.id.1957	-0.000878111	0.0144968	0.889272
rs56262049	13	42644705	C	T	FALSE	22.2	POU	-0.0662709	0.182332	0.0140652	2.5e-06	family.FamilyXIII.id.1957	-0.00674583	0.0141478	0.720326
rs59695806	17	43156023	C	T	FALSE	23.8018	POU	0.0574098	0.294147	0.0117674	1.1e-06	family.FamilyXIII.id.1957	-0.00631772	0.0122829	0.647423
rs7110825	11	46120317	C	T	FALSE	22.3154	POU	0.0570187	0.270232	0.0120702	2.3e-06	family.FamilyXIII.id.1957	0.00375203	0.0124985	0.719179
rs7154623	14	73798243	G	A	FALSE	22.2478	POU	0.0643651	0.193193	0.013646	2.4e-06	family.FamilyXIII.id.1957	-0.00803222	0.0131373	0.491379
rs7319102	13	58252801	G	A	FALSE	22.2201	POU	0.0603066	0.228749	0.0127936	2.4e-06	family.FamilyXIII.id.1957	0.00101086	0.0134039	0.938927
rs7428430	3	50174184	T	C	FALSE	37.0009	POU	-0.0651914	0.482569	0.0107173	1.2e-09	family.FamilyXIII.id.1957	-0.000209911	0.010992	0.975247
rs75169822	15	75887405	G	A	FALSE	23.3964	POU	0.059168	0.262136	0.0122324	1.3e-06	family.FamilyXIII.id.1957	-0.0049937	0.0128857	0.708937
rs76034781	4	3272782	A	G	FALSE	23.5152	POU	0.0980851	0.0767915	0.0202269	1.2e-06	family.FamilyXIII.id.1957	0.00287842	0.021016	0.770698
rs7631941	3	80480052	T	C	FALSE	20.8687	POU	0.0730369	0.130947	0.015988	4.9e-06	family.FamilyXIII.id.1957	0.00269613	0.0173308	0.92504
rs7860752	9	81389671	G	A	FALSE	26.0097	POU	0.0694644	0.192698	0.0136205	3.4e-07	family.FamilyXIII.id.1957	-0.00630654	0.0137767	0.640641
rs12238134	9	128746612	A	G	FALSE	37.709	POU	-0.0714801	0.305094	0.0116403	8.2e-10	family.Lachnospiraceae.id.1987	-0.00927712	0.0114769	0.39368
rs12357321	10	21790476	A	G	FALSE	29.0473	POU	0.0632062	0.311848	0.0117275	7.1e-08	family.Lachnospiraceae.id.1987	-0.0164111	0.0115316	0.132257
rs13135092	4	103198082	G	A	FALSE	25.1888	POU	0.0987361	0.0813534	0.0196731	5.2e-07	family.Lachnospiraceae.id.1987	0.0489931	0.0228343	0.0324331
rs1397440	4	140892872	T	C	FALSE	21.5094	POU	-0.0534651	0.325126	0.0115281	3.5e-06	family.Lachnospiraceae.id.1987	0.0147424	0.0113017	0.211182
rs1519369	8	139393909	T	C	FALSE	21.2411	POU	-0.0532986	0.327046	0.0115645	4e-06	family.Lachnospiraceae.id.1987	0.014572	0.0109511	0.182087
rs17487601	9	37213641	A	G	FALSE	24.4207	POU	-0.0554595	0.356491	0.0112227	7.7e-07	family.Lachnospiraceae.id.1987	0.00568982	0.0111266	0.6058
rs2253491	6	31249217	A	G	FALSE	25.8771	POU	-0.0669506	0.208222	0.0131612	3.6e-07	family.Lachnospiraceae.id.1987	0.0152849	0.0135567	0.286924
rs2289739	15	41801512	T	G	FALSE	22.6227	POU	0.0542701	0.343402	0.0114101	2e-06	family.Lachnospiraceae.id.1987	-0.00165842	0.0110701	0.880037
rs521956	3	173117975	T	C	FALSE	25.2203	POU	-0.0538001	0.482979	0.0107129	5.1e-07	family.Lachnospiraceae.id.1987	-0.00233059	0.0104717	0.819986
rs56226325	7	2078981	T	C	FALSE	25.2995	POU	-0.0744785	0.154737	0.0148073	4.9e-07	family.Lachnospiraceae.id.1987	-0.0227005	0.0138967	0.101833
rs56262049	13	42644705	C	T	FALSE	22.2	POU	-0.0662709	0.182332	0.0140652	2.5e-06	family.Lachnospiraceae.id.1987	-0.0153311	0.0136376	0.317548
rs59695806	17	43156023	C	T	FALSE	23.8018	POU	0.0574098	0.294147	0.0117674	1.1e-06	family.Lachnospiraceae.id.1987	-0.00500261	0.0117843	0.668213
rs7110825	11	46120317	C	T	FALSE	22.3154	POU	0.0570187	0.270232	0.0120702	2.3e-06	family.Lachnospiraceae.id.1987	-0.00610002	0.0120377	0.582413
rs7154623	14	73798243	G	A	FALSE	22.2478	POU	0.0643651	0.193193	0.013646	2.4e-06	family.Lachnospiraceae.id.1987	-0.0223231	0.0124387	0.0821717
rs7319102	13	58252801	G	A	FALSE	22.2201	POU	0.0603066	0.228749	0.0127936	2.4e-06	family.Lachnospiraceae.id.1987	0.0167282	0.0128042	0.234166
rs7428430	3	50174184	T	C	FALSE	37.0009	POU	-0.0651914	0.482569	0.0107173	1.2e-09	family.Lachnospiraceae.id.1987	-0.015553	0.0105079	0.135291
rs75169822	15	75887405	G	A	FALSE	23.3964	POU	0.059168	0.262136	0.0122324	1.3e-06	family.Lachnospiraceae.id.1987	0.00372079	0.0124698	0.81691
rs76034781	4	3272782	A	G	FALSE	23.5152	POU	0.0980851	0.0767915	0.0202269	1.2e-06	family.Lachnospiraceae.id.1987	-0.00375829	0.0201518	0.88052
rs7631941	3	80480052	T	C	FALSE	20.8687	POU	0.0730369	0.130947	0.015988	4.9e-06	family.Lachnospiraceae.id.1987	0.00807674	0.0165507	0.597309
rs7860752	9	81389671	G	A	FALSE	26.0097	POU	0.0694644	0.192698	0.0136205	3.4e-07	family.Lachnospiraceae.id.1987	0.0139006	0.0131881	0.321167
rs12238134	9	128746612	A	G	FALSE	37.709	POU	-0.0714801	0.305094	0.0116403	8.2e-10	family.Lactobacillaceae.id.1836	0.0189011	0.0185114	0.30859
rs12357321	10	21790476	A	G	FALSE	29.0473	POU	0.0632062	0.311848	0.0117275	7.1e-08	family.Lactobacillaceae.id.1836	0.0050798	0.0186857	0.769312
rs13135092	4	103198082	G	A	FALSE	25.1888	POU	0.0987361	0.0813534	0.0196731	5.2e-07	family.Lactobacillaceae.id.1836	-0.0205441	0.0370826	0.55099
rs1397440	4	140892872	T	C	FALSE	21.5094	POU	-0.0534651	0.325126	0.0115281	3.5e-06	family.Lactobacillaceae.id.1836	0.00643714	0.0181434	0.743648
rs1519369	8	139393909	T	C	FALSE	21.2411	POU	-0.0532986	0.327046	0.0115645	4e-06	family.Lactobacillaceae.id.1836	-0.0109448	0.017655	0.52129
rs17487601	9	37213641	A	G	FALSE	24.4207	POU	-0.0554595	0.356491	0.0112227	7.7e-07	family.Lactobacillaceae.id.1836	0.00971693	0.0179188	0.624433
rs2253491	6	31249217	A	G	FALSE	25.8771	POU	-0.0669506	0.208222	0.0131612	3.6e-07	family.Lactobacillaceae.id.1836	0.0210587	0.0219125	0.349978
rs2289739	15	41801512	T	G	FALSE	22.6227	POU	0.0542701	0.343402	0.0114101	2e-06	family.Lactobacillaceae.id.1836	0.00138904	0.0179319	0.972017
rs521956	3	173117975	T	C	FALSE	25.2203	POU	-0.0538001	0.482979	0.0107129	5.1e-07	family.Lactobacillaceae.id.1836	-0.00154736	0.0168578	0.92708
rs56226325	7	2078981	T	C	FALSE	25.2995	POU	-0.0744785	0.154737	0.0148073	4.9e-07	family.Lactobacillaceae.id.1836	-0.00640906	0.0223914	0.799514
rs56262049	13	42644705	C	T	FALSE	22.2	POU	-0.0662709	0.182332	0.0140652	2.5e-06	family.Lactobacillaceae.id.1836	-0.0145683	0.0217614	0.438648
rs59695806	17	43156023	C	T	FALSE	23.8018	POU	0.0574098	0.294147	0.0117674	1.1e-06	family.Lactobacillaceae.id.1836	-0.0193605	0.018941	0.314111
rs7110825	11	46120317	C	T	FALSE	22.3154	POU	0.0570187	0.270232	0.0120702	2.3e-06	family.Lactobacillaceae.id.1836	-0.00379219	0.0194261	0.917458
rs7319102	13	58252801	G	A	FALSE	22.2201	POU	0.0603066	0.228749	0.0127936	2.4e-06	family.Lactobacillaceae.id.1836	-0.00353262	0.0207019	0.799457
rs75169822	15	75887405	G	A	FALSE	23.3964	POU	0.059168	0.262136	0.0122324	1.3e-06	family.Lactobacillaceae.id.1836	-0.00465702	0.020103	0.779886
rs76034781	4	3272782	A	G	FALSE	23.5152	POU	0.0980851	0.0767915	0.0202269	1.2e-06	family.Lactobacillaceae.id.1836	-0.000643177	0.033125	0.96993
rs7631941	3	80480052	T	C	FALSE	20.8687	POU	0.0730369	0.130947	0.015988	4.9e-06	family.Lactobacillaceae.id.1836	-0.0110897	0.0272019	0.68891
rs12238134	9	128746612	A	G	FALSE	37.709	POU	-0.0714801	0.305094	0.0116403	8.2e-10	family.Methanobacteriaceae.id.121	0.00883689	0.0255005	0.694505
rs12357321	10	21790476	A	G	FALSE	29.0473	POU	0.0632062	0.311848	0.0117275	7.1e-08	family.Methanobacteriaceae.id.121	-0.0204491	0.0252328	0.475972
rs1397440	4	140892872	T	C	FALSE	21.5094	POU	-0.0534651	0.325126	0.0115281	3.5e-06	family.Methanobacteriaceae.id.121	0.0185019	0.0250151	0.417819
rs1519369	8	139393909	T	C	FALSE	21.2411	POU	-0.0532986	0.327046	0.0115645	4e-06	family.Methanobacteriaceae.id.121	0.0032376	0.0243726	0.894256
rs17487601	9	37213641	A	G	FALSE	24.4207	POU	-0.0554595	0.356491	0.0112227	7.7e-07	family.Methanobacteriaceae.id.121	-0.0123543	0.0244091	0.613115
rs2253491	6	31249217	A	G	FALSE	25.8771	POU	-0.0669506	0.208222	0.0131612	3.6e-07	family.Methanobacteriaceae.id.121	-0.0123124	0.0295115	0.719822
rs2289739	15	41801512	T	G	FALSE	22.6227	POU	0.0542701	0.343402	0.0114101	2e-06	family.Methanobacteriaceae.id.121	0.0193418	0.0245765	0.422515
rs56226325	7	2078981	T	C	FALSE	25.2995	POU	-0.0744785	0.154737	0.0148073	4.9e-07	family.Methanobacteriaceae.id.121	0.0298422	0.0307095	0.341175
rs59695806	17	43156023	C	T	FALSE	23.8018	POU	0.0574098	0.294147	0.0117674	1.1e-06	family.Methanobacteriaceae.id.121	0.00317957	0.026033	0.849616
rs7154623	14	73798243	G	A	FALSE	22.2478	POU	0.0643651	0.193193	0.013646	2.4e-06	family.Methanobacteriaceae.id.121	0.007677	0.0276784	0.860861
rs7428430	3	50174184	T	C	FALSE	37.0009	POU	-0.0651914	0.482569	0.0107173	1.2e-09	family.Methanobacteriaceae.id.121	0.00841246	0.0234259	0.711869
rs7860752	9	81389671	G	A	FALSE	26.0097	POU	0.0694644	0.192698	0.0136205	3.4e-07	family.Methanobacteriaceae.id.121	0.00936122	0.0298697	0.739079
rs12238134	9	128746612	A	G	FALSE	37.709	POU	-0.0714801	0.305094	0.0116403	8.2e-10	family.Oxalobacteraceae.id.2966	-0.0209665	0.0215205	0.347587
rs12357321	10	21790476	A	G	FALSE	29.0473	POU	0.0632062	0.311848	0.0117275	7.1e-08	family.Oxalobacteraceae.id.2966	-0.0168389	0.0213839	0.43248
rs13135092	4	103198082	G	A	FALSE	25.1888	POU	0.0987361	0.0813534	0.0196731	5.2e-07	family.Oxalobacteraceae.id.2966	-0.0263281	0.0412063	0.542762
rs1397440	4	140892872	T	C	FALSE	21.5094	POU	-0.0534651	0.325126	0.0115281	3.5e-06	family.Oxalobacteraceae.id.2966	0.0238547	0.0210429	0.264649
rs1519369	8	139393909	T	C	FALSE	21.2411	POU	-0.0532986	0.327046	0.0115645	4e-06	family.Oxalobacteraceae.id.2966	0.0103265	0.0207064	0.62387
rs17487601	9	37213641	A	G	FALSE	24.4207	POU	-0.0554595	0.356491	0.0112227	7.7e-07	family.Oxalobacteraceae.id.2966	0.00615743	0.0207299	0.762995
rs2253491	6	31249217	A	G	FALSE	25.8771	POU	-0.0669506	0.208222	0.0131612	3.6e-07	family.Oxalobacteraceae.id.2966	0.00634165	0.0250235	0.825001
rs2289739	15	41801512	T	G	FALSE	22.6227	POU	0.0542701	0.343402	0.0114101	2e-06	family.Oxalobacteraceae.id.2966	-0.0122163	0.0207865	0.602196
rs4258296	10	134953361	C	T	FALSE	24.7637	POU	0.055519	0.363464	0.0111567	6.5e-07	family.Oxalobacteraceae.id.2966	-0.000133827	0.0207368	0.99164
rs521956	3	173117975	T	C	FALSE	25.2203	POU	-0.0538001	0.482979	0.0107129	5.1e-07	family.Oxalobacteraceae.id.2966	0.0197125	0.0196673	0.323218
rs56226325	7	2078981	T	C	FALSE	25.2995	POU	-0.0744785	0.154737	0.0148073	4.9e-07	family.Oxalobacteraceae.id.2966	-0.00643802	0.0260189	0.870871
rs56262049	13	42644705	C	T	FALSE	22.2	POU	-0.0662709	0.182332	0.0140652	2.5e-06	family.Oxalobacteraceae.id.2966	-0.0145492	0.0252695	0.526692
rs59695806	17	43156023	C	T	FALSE	23.8018	POU	0.0574098	0.294147	0.0117674	1.1e-06	family.Oxalobacteraceae.id.2966	-0.02697	0.0219793	0.233668
rs7110825	11	46120317	C	T	FALSE	22.3154	POU	0.0570187	0.270232	0.0120702	2.3e-06	family.Oxalobacteraceae.id.2966	-0.00887569	0.0222955	0.722118
rs7154623	14	73798243	G	A	FALSE	22.2478	POU	0.0643651	0.193193	0.013646	2.4e-06	family.Oxalobacteraceae.id.2966	-0.00290272	0.0238104	0.850126
rs7319102	13	58252801	G	A	FALSE	22.2201	POU	0.0603066	0.228749	0.0127936	2.4e-06	family.Oxalobacteraceae.id.2966	-0.0113902	0.0240677	0.640438
rs7428430	3	50174184	T	C	FALSE	37.0009	POU	-0.0651914	0.482569	0.0107173	1.2e-09	family.Oxalobacteraceae.id.2966	-0.0126728	0.0197344	0.539476
rs75169822	15	75887405	G	A	FALSE	23.3964	POU	0.059168	0.262136	0.0122324	1.3e-06	family.Oxalobacteraceae.id.2966	0.0177916	0.0229513	0.451166
rs76034781	4	3272782	A	G	FALSE	23.5152	POU	0.0980851	0.0767915	0.0202269	1.2e-06	family.Oxalobacteraceae.id.2966	0.0107093	0.0374181	0.750833
rs7860752	9	81389671	G	A	FALSE	26.0097	POU	0.0694644	0.192698	0.0136205	3.4e-07	family.Oxalobacteraceae.id.2966	-0.019799	0.0247308	0.438648
rs12238134	9	128746612	A	G	FALSE	37.709	POU	-0.0714801	0.305094	0.0116403	8.2e-10	family.Pasteurellaceae.id.3689	0.0143362	0.0160197	0.342543
rs12357321	10	21790476	A	G	FALSE	29.0473	POU	0.0632062	0.311848	0.0117275	7.1e-08	family.Pasteurellaceae.id.3689	-0.0131629	0.016206	0.443818
rs13135092	4	103198082	G	A	FALSE	25.1888	POU	0.0987361	0.0813534	0.0196731	5.2e-07	family.Pasteurellaceae.id.3689	-0.010465	0.0315585	0.795808
rs1397440	4	140892872	T	C	FALSE	21.5094	POU	-0.0534651	0.325126	0.0115281	3.5e-06	family.Pasteurellaceae.id.3689	-0.000177419	0.0158142	0.968516
rs1519369	8	139393909	T	C	FALSE	21.2411	POU	-0.0532986	0.327046	0.0115645	4e-06	family.Pasteurellaceae.id.3689	0.0201377	0.0152538	0.201993
rs17487601	9	37213641	A	G	FALSE	24.4207	POU	-0.0554595	0.356491	0.0112227	7.7e-07	family.Pasteurellaceae.id.3689	0.0198199	0.015584	0.217553
rs2253491	6	31249217	A	G	FALSE	25.8771	POU	-0.0669506	0.208222	0.0131612	3.6e-07	family.Pasteurellaceae.id.3689	0.00830772	0.0190097	0.699831
rs2289739	15	41801512	T	G	FALSE	22.6227	POU	0.0542701	0.343402	0.0114101	2e-06	family.Pasteurellaceae.id.3689	-0.00257587	0.0155081	0.840872
rs4258296	10	134953361	C	T	FALSE	24.7637	POU	0.055519	0.363464	0.0111567	6.5e-07	family.Pasteurellaceae.id.3689	0.00376592	0.0152641	0.813958
rs521956	3	173117975	T	C	FALSE	25.2203	POU	-0.0538001	0.482979	0.0107129	5.1e-07	family.Pasteurellaceae.id.3689	0.00106617	0.0146086	0.94816
rs56226325	7	2078981	T	C	FALSE	25.2995	POU	-0.0744785	0.154737	0.0148073	4.9e-07	family.Pasteurellaceae.id.3689	-0.0136065	0.019415	0.487013
rs56262049	13	42644705	C	T	FALSE	22.2	POU	-0.0662709	0.182332	0.0140652	2.5e-06	family.Pasteurellaceae.id.3689	-0.00723479	0.0189546	0.710677
rs59695806	17	43156023	C	T	FALSE	23.8018	POU	0.0574098	0.294147	0.0117674	1.1e-06	family.Pasteurellaceae.id.3689	0.00143926	0.0164866	0.952461
rs7110825	11	46120317	C	T	FALSE	22.3154	POU	0.0570187	0.270232	0.0120702	2.3e-06	family.Pasteurellaceae.id.3689	0.00258606	0.0169026	0.707247
rs7154623	14	73798243	G	A	FALSE	22.2478	POU	0.0643651	0.193193	0.013646	2.4e-06	family.Pasteurellaceae.id.3689	-0.00478462	0.0172255	0.876872
rs7319102	13	58252801	G	A	FALSE	22.2201	POU	0.0603066	0.228749	0.0127936	2.4e-06	family.Pasteurellaceae.id.3689	0.000588441	0.0179482	0.945457
rs7428430	3	50174184	T	C	FALSE	37.0009	POU	-0.0651914	0.482569	0.0107173	1.2e-09	family.Pasteurellaceae.id.3689	-0.00467509	0.0146721	0.738908
rs75169822	15	75887405	G	A	FALSE	23.3964	POU	0.059168	0.262136	0.0122324	1.3e-06	family.Pasteurellaceae.id.3689	0.0154772	0.0175349	0.348052
rs7631941	3	80480052	T	C	FALSE	20.8687	POU	0.0730369	0.130947	0.015988	4.9e-06	family.Pasteurellaceae.id.3689	0.00977721	0.0233202	0.629901
rs7860752	9	81389671	G	A	FALSE	26.0097	POU	0.0694644	0.192698	0.0136205	3.4e-07	family.Pasteurellaceae.id.3689	-0.0319979	0.0184143	0.0792713
rs12238134	9	128746612	A	G	FALSE	37.709	POU	-0.0714801	0.305094	0.0116403	8.2e-10	family.Peptococcaceae.id.2024	0.0114251	0.0149931	0.437688
rs12357321	10	21790476	A	G	FALSE	29.0473	POU	0.0632062	0.311848	0.0117275	7.1e-08	family.Peptococcaceae.id.2024	0.0139433	0.0148585	0.359758
rs13135092	4	103198082	G	A	FALSE	25.1888	POU	0.0987361	0.0813534	0.0196731	5.2e-07	family.Peptococcaceae.id.2024	-0.00303541	0.0290273	0.78158
rs1397440	4	140892872	T	C	FALSE	21.5094	POU	-0.0534651	0.325126	0.0115281	3.5e-06	family.Peptococcaceae.id.2024	0.0184834	0.0146482	0.191538
rs1519369	8	139393909	T	C	FALSE	21.2411	POU	-0.0532986	0.327046	0.0115645	4e-06	family.Peptococcaceae.id.2024	0.00928199	0.0143724	0.527841
rs2253491	6	31249217	A	G	FALSE	25.8771	POU	-0.0669506	0.208222	0.0131612	3.6e-07	family.Peptococcaceae.id.2024	0.00664241	0.0174392	0.687852
rs2289739	15	41801512	T	G	FALSE	22.6227	POU	0.0542701	0.343402	0.0114101	2e-06	family.Peptococcaceae.id.2024	-0.00132572	0.0144274	0.937064
rs4258296	10	134953361	C	T	FALSE	24.7637	POU	0.055519	0.363464	0.0111567	6.5e-07	family.Peptococcaceae.id.2024	-0.00639551	0.0143433	0.643673
rs521956	3	173117975	T	C	FALSE	25.2203	POU	-0.0538001	0.482979	0.0107129	5.1e-07	family.Peptococcaceae.id.2024	-0.00782323	0.0136805	0.562742
rs56226325	7	2078981	T	C	FALSE	25.2995	POU	-0.0744785	0.154737	0.0148073	4.9e-07	family.Peptococcaceae.id.2024	0.024172	0.018072	0.151936
rs56262049	13	42644705	C	T	FALSE	22.2	POU	-0.0662709	0.182332	0.0140652	2.5e-06	family.Peptococcaceae.id.2024	-0.00751064	0.0176284	0.708101
rs59695806	17	43156023	C	T	FALSE	23.8018	POU	0.0574098	0.294147	0.0117674	1.1e-06	family.Peptococcaceae.id.2024	-0.0232693	0.0153223	0.131464
rs7110825	11	46120317	C	T	FALSE	22.3154	POU	0.0570187	0.270232	0.0120702	2.3e-06	family.Peptococcaceae.id.2024	0.0166702	0.0155167	0.268047
rs7154623	14	73798243	G	A	FALSE	22.2478	POU	0.0643651	0.193193	0.013646	2.4e-06	family.Peptococcaceae.id.2024	-0.0190511	0.0164904	0.189429
rs7319102	13	58252801	G	A	FALSE	22.2201	POU	0.0603066	0.228749	0.0127936	2.4e-06	family.Peptococcaceae.id.2024	0.00358486	0.0166831	0.798813
rs7428430	3	50174184	T	C	FALSE	37.0009	POU	-0.0651914	0.482569	0.0107173	1.2e-09	family.Peptococcaceae.id.2024	0.0154726	0.0137185	0.267416
rs75169822	15	75887405	G	A	FALSE	23.3964	POU	0.059168	0.262136	0.0122324	1.3e-06	family.Peptococcaceae.id.2024	0.00612675	0.0159419	0.70013
rs76034781	4	3272782	A	G	FALSE	23.5152	POU	0.0980851	0.0767915	0.0202269	1.2e-06	family.Peptococcaceae.id.2024	0.00547909	0.0259996	0.791819
rs7631941	3	80480052	T	C	FALSE	20.8687	POU	0.0730369	0.130947	0.015988	4.9e-06	family.Peptococcaceae.id.2024	0.0146011	0.0214764	0.473722
rs7860752	9	81389671	G	A	FALSE	26.0097	POU	0.0694644	0.192698	0.0136205	3.4e-07	family.Peptococcaceae.id.2024	0.0036575	0.0171801	0.802161
rs12357321	10	21790476	A	G	FALSE	29.0473	POU	0.0632062	0.311848	0.0117275	7.1e-08	family.Peptostreptococcaceae.id.2042	-0.00851088	0.0123047	0.465282
rs13135092	4	103198082	G	A	FALSE	25.1888	POU	0.0987361	0.0813534	0.0196731	5.2e-07	family.Peptostreptococcaceae.id.2042	0.0214084	0.0242262	0.498131
rs1397440	4	140892872	T	C	FALSE	21.5094	POU	-0.0534651	0.325126	0.0115281	3.5e-06	family.Peptostreptococcaceae.id.2042	-0.0026381	0.0120474	0.867288
rs1519369	8	139393909	T	C	FALSE	21.2411	POU	-0.0532986	0.327046	0.0115645	4e-06	family.Peptostreptococcaceae.id.2042	0.00170014	0.0117122	0.889056
rs17487601	9	37213641	A	G	FALSE	24.4207	POU	-0.0554595	0.356491	0.0112227	7.7e-07	family.Peptostreptococcaceae.id.2042	0.00372363	0.011862	0.757511
rs2253491	6	31249217	A	G	FALSE	25.8771	POU	-0.0669506	0.208222	0.0131612	3.6e-07	family.Peptostreptococcaceae.id.2042	0.00502878	0.0144475	0.723534
rs2289739	15	41801512	T	G	FALSE	22.6227	POU	0.0542701	0.343402	0.0114101	2e-06	family.Peptostreptococcaceae.id.2042	-0.00160925	0.0118365	0.859255
rs4258296	10	134953361	C	T	FALSE	24.7637	POU	0.055519	0.363464	0.0111567	6.5e-07	family.Peptostreptococcaceae.id.2042	-0.00677459	0.0117358	0.563031
rs521956	3	173117975	T	C	FALSE	25.2203	POU	-0.0538001	0.482979	0.0107129	5.1e-07	family.Peptostreptococcaceae.id.2042	-0.00135464	0.0111885	0.907708
rs56226325	7	2078981	T	C	FALSE	25.2995	POU	-0.0744785	0.154737	0.0148073	4.9e-07	family.Peptostreptococcaceae.id.2042	-0.0202813	0.0148285	0.177431
rs56262049	13	42644705	C	T	FALSE	22.2	POU	-0.0662709	0.182332	0.0140652	2.5e-06	family.Peptostreptococcaceae.id.2042	-0.0240973	0.0145015	0.125697
rs59695806	17	43156023	C	T	FALSE	23.8018	POU	0.0574098	0.294147	0.0117674	1.1e-06	family.Peptostreptococcaceae.id.2042	-0.0169836	0.0125738	0.181405
rs7110825	11	46120317	C	T	FALSE	22.3154	POU	0.0570187	0.270232	0.0120702	2.3e-06	family.Peptostreptococcaceae.id.2042	-0.0188198	0.0128348	0.174452
rs7154623	14	73798243	G	A	FALSE	22.2478	POU	0.0643651	0.193193	0.013646	2.4e-06	family.Peptostreptococcaceae.id.2042	-0.000589622	0.0133282	0.894581
rs7319102	13	58252801	G	A	FALSE	22.2201	POU	0.0603066	0.228749	0.0127936	2.4e-06	family.Peptostreptococcaceae.id.2042	0.0122421	0.0136861	0.404631
rs7428430	3	50174184	T	C	FALSE	37.0009	POU	-0.0651914	0.482569	0.0107173	1.2e-09	family.Peptostreptococcaceae.id.2042	-0.00144682	0.0112261	0.907359
rs75169822	15	75887405	G	A	FALSE	23.3964	POU	0.059168	0.262136	0.0122324	1.3e-06	family.Peptostreptococcaceae.id.2042	0.00773285	0.0132717	0.541209
rs76034781	4	3272782	A	G	FALSE	23.5152	POU	0.0980851	0.0767915	0.0202269	1.2e-06	family.Peptostreptococcaceae.id.2042	-0.0236151	0.0216269	0.254008
rs12238134	9	128746612	A	G	FALSE	37.709	POU	-0.0714801	0.305094	0.0116403	8.2e-10	family.Porphyromonadaceae.id.943	-0.00312599	0.0115696	0.733745
rs12357321	10	21790476	A	G	FALSE	29.0473	POU	0.0632062	0.311848	0.0117275	7.1e-08	family.Porphyromonadaceae.id.943	0.00284792	0.0116281	0.753829
rs13135092	4	103198082	G	A	FALSE	25.1888	POU	0.0987361	0.0813534	0.0196731	5.2e-07	family.Porphyromonadaceae.id.943	0.00262124	0.0229776	0.850659
rs1397440	4	140892872	T	C	FALSE	21.5094	POU	-0.0534651	0.325126	0.0115281	3.5e-06	family.Porphyromonadaceae.id.943	-0.0168336	0.0113967	0.138799
rs1519369	8	139393909	T	C	FALSE	21.2411	POU	-0.0532986	0.327046	0.0115645	4e-06	family.Porphyromonadaceae.id.943	-0.0105466	0.0110465	0.352797
rs17487601	9	37213641	A	G	FALSE	24.4207	POU	-0.0554595	0.356491	0.0112227	7.7e-07	family.Porphyromonadaceae.id.943	-0.00593591	0.0112167	0.486575
rs2253491	6	31249217	A	G	FALSE	25.8771	POU	-0.0669506	0.208222	0.0131612	3.6e-07	family.Porphyromonadaceae.id.943	-0.0263271	0.0136654	0.0526693
rs2289739	15	41801512	T	G	FALSE	22.6227	POU	0.0542701	0.343402	0.0114101	2e-06	family.Porphyromonadaceae.id.943	0.0192518	0.0111658	0.0770406
rs4258296	10	134953361	C	T	FALSE	24.7637	POU	0.055519	0.363464	0.0111567	6.5e-07	family.Porphyromonadaceae.id.943	0.00932419	0.0110515	0.394596
rs521956	3	173117975	T	C	FALSE	25.2203	POU	-0.0538001	0.482979	0.0107129	5.1e-07	family.Porphyromonadaceae.id.943	0.00244491	0.0105589	0.809218
rs56226325	7	2078981	T	C	FALSE	25.2995	POU	-0.0744785	0.154737	0.0148073	4.9e-07	family.Porphyromonadaceae.id.943	0.00620144	0.0140133	0.644259
rs56262049	13	42644705	C	T	FALSE	22.2	POU	-0.0662709	0.182332	0.0140652	2.5e-06	family.Porphyromonadaceae.id.943	0.0150877	0.0137453	0.256967
rs59695806	17	43156023	C	T	FALSE	23.8018	POU	0.0574098	0.294147	0.0117674	1.1e-06	family.Porphyromonadaceae.id.943	0.00529619	0.0118842	0.660721
rs7110825	11	46120317	C	T	FALSE	22.3154	POU	0.0570187	0.270232	0.0120702	2.3e-06	family.Porphyromonadaceae.id.943	-0.00454378	0.0121368	0.515474
rs7154623	14	73798243	G	A	FALSE	22.2478	POU	0.0643651	0.193193	0.013646	2.4e-06	family.Porphyromonadaceae.id.943	-0.00231	0.0125553	0.996207
rs7319102	13	58252801	G	A	FALSE	22.2201	POU	0.0603066	0.228749	0.0127936	2.4e-06	family.Porphyromonadaceae.id.943	-0.0116777	0.0129204	0.390922
rs7428430	3	50174184	T	C	FALSE	37.0009	POU	-0.0651914	0.482569	0.0107173	1.2e-09	family.Porphyromonadaceae.id.943	0.0221783	0.0105984	0.0360602
rs75169822	15	75887405	G	A	FALSE	23.3964	POU	0.059168	0.262136	0.0122324	1.3e-06	family.Porphyromonadaceae.id.943	0.0151799	0.012572	0.230167
rs76034781	4	3272782	A	G	FALSE	23.5152	POU	0.0980851	0.0767915	0.0202269	1.2e-06	family.Porphyromonadaceae.id.943	-0.00537086	0.0203391	0.791752
rs7631941	3	80480052	T	C	FALSE	20.8687	POU	0.0730369	0.130947	0.015988	4.9e-06	family.Porphyromonadaceae.id.943	-0.00547632	0.0167127	0.68955
rs7860752	9	81389671	G	A	FALSE	26.0097	POU	0.0694644	0.192698	0.0136205	3.4e-07	family.Porphyromonadaceae.id.943	-0.00675814	0.0133083	0.642074
rs12238134	9	128746612	A	G	FALSE	37.709	POU	-0.0714801	0.305094	0.0116403	8.2e-10	family.Prevotellaceae.id.960	0.00474951	0.0127633	0.685672
rs12357321	10	21790476	A	G	FALSE	29.0473	POU	0.0632062	0.311848	0.0117275	7.1e-08	family.Prevotellaceae.id.960	0.0191701	0.0128933	0.121413
rs13135092	4	103198082	G	A	FALSE	25.1888	POU	0.0987361	0.0813534	0.0196731	5.2e-07	family.Prevotellaceae.id.960	0.034899	0.0254871	0.210445
rs1397440	4	140892872	T	C	FALSE	21.5094	POU	-0.0534651	0.325126	0.0115281	3.5e-06	family.Prevotellaceae.id.960	0.0173231	0.0125966	0.145255
rs1519369	8	139393909	T	C	FALSE	21.2411	POU	-0.0532986	0.327046	0.0115645	4e-06	family.Prevotellaceae.id.960	0.00410874	0.0121478	0.72279
rs17487601	9	37213641	A	G	FALSE	24.4207	POU	-0.0554595	0.356491	0.0112227	7.7e-07	family.Prevotellaceae.id.960	0.0108566	0.0124007	0.339592
rs2253491	6	31249217	A	G	FALSE	25.8771	POU	-0.0669506	0.208222	0.0131612	3.6e-07	family.Prevotellaceae.id.960	-0.00553944	0.0151359	0.817651
rs2289739	15	41801512	T	G	FALSE	22.6227	POU	0.0542701	0.343402	0.0114101	2e-06	family.Prevotellaceae.id.960	-0.0169339	0.0123147	0.175341
rs4258296	10	134953361	C	T	FALSE	24.7637	POU	0.055519	0.363464	0.0111567	6.5e-07	family.Prevotellaceae.id.960	-0.00399175	0.0121902	0.742704
rs521956	3	173117975	T	C	FALSE	25.2203	POU	-0.0538001	0.482979	0.0107129	5.1e-07	family.Prevotellaceae.id.960	0.000913163	0.01163	0.93706
rs56226325	7	2078981	T	C	FALSE	25.2995	POU	-0.0744785	0.154737	0.0148073	4.9e-07	family.Prevotellaceae.id.960	-0.00436903	0.0154371	0.79002
rs59695806	17	43156023	C	T	FALSE	23.8018	POU	0.0574098	0.294147	0.0117674	1.1e-06	family.Prevotellaceae.id.960	0.0152074	0.0131088	0.243058
rs7110825	11	46120317	C	T	FALSE	22.3154	POU	0.0570187	0.270232	0.0120702	2.3e-06	family.Prevotellaceae.id.960	0.00574557	0.0134372	0.773305
rs7154623	14	73798243	G	A	FALSE	22.2478	POU	0.0643651	0.193193	0.013646	2.4e-06	family.Prevotellaceae.id.960	0.015957	0.0137297	0.255346
rs7319102	13	58252801	G	A	FALSE	22.2201	POU	0.0603066	0.228749	0.0127936	2.4e-06	family.Prevotellaceae.id.960	-0.018495	0.0142581	0.211832
rs7428430	3	50174184	T	C	FALSE	37.0009	POU	-0.0651914	0.482569	0.0107173	1.2e-09	family.Prevotellaceae.id.960	-0.0137644	0.011681	0.236797
rs75169822	15	75887405	G	A	FALSE	23.3964	POU	0.059168	0.262136	0.0122324	1.3e-06	family.Prevotellaceae.id.960	-0.0234754	0.0139634	0.0962209
rs76034781	4	3272782	A	G	FALSE	23.5152	POU	0.0980851	0.0767915	0.0202269	1.2e-06	family.Prevotellaceae.id.960	-0.0103339	0.0226006	0.631049
rs7631941	3	80480052	T	C	FALSE	20.8687	POU	0.0730369	0.130947	0.015988	4.9e-06	family.Prevotellaceae.id.960	-0.00566565	0.0185378	0.691823
rs7860752	9	81389671	G	A	FALSE	26.0097	POU	0.0694644	0.192698	0.0136205	3.4e-07	family.Prevotellaceae.id.960	0.00392428	0.0146788	0.795514
rs12238134	9	128746612	A	G	FALSE	37.709	POU	-0.0714801	0.305094	0.0116403	8.2e-10	family.Rhodospirillaceae.id.2717	-0.00588651	0.0167512	0.76206
rs12357321	10	21790476	A	G	FALSE	29.0473	POU	0.0632062	0.311848	0.0117275	7.1e-08	family.Rhodospirillaceae.id.2717	-0.000439303	0.0164755	0.990312
rs1397440	4	140892872	T	C	FALSE	21.5094	POU	-0.0534651	0.325126	0.0115281	3.5e-06	family.Rhodospirillaceae.id.2717	-0.009032	0.0165102	0.575292
rs1519369	8	139393909	T	C	FALSE	21.2411	POU	-0.0532986	0.327046	0.0115645	4e-06	family.Rhodospirillaceae.id.2717	-0.0149079	0.0161127	0.350556
rs2253491	6	31249217	A	G	FALSE	25.8771	POU	-0.0669506	0.208222	0.0131612	3.6e-07	family.Rhodospirillaceae.id.2717	0.017658	0.0192752	0.342674
rs2289739	15	41801512	T	G	FALSE	22.6227	POU	0.0542701	0.343402	0.0114101	2e-06	family.Rhodospirillaceae.id.2717	0.0223206	0.0160778	0.165412
rs4258296	10	134953361	C	T	FALSE	24.7637	POU	0.055519	0.363464	0.0111567	6.5e-07	family.Rhodospirillaceae.id.2717	0.0203789	0.0163218	0.201078
rs521956	3	173117975	T	C	FALSE	25.2203	POU	-0.0538001	0.482979	0.0107129	5.1e-07	family.Rhodospirillaceae.id.2717	0.00204771	0.0153643	0.889824
rs59695806	17	43156023	C	T	FALSE	23.8018	POU	0.0574098	0.294147	0.0117674	1.1e-06	family.Rhodospirillaceae.id.2717	-0.00714239	0.0171614	0.705386
rs7110825	11	46120317	C	T	FALSE	22.3154	POU	0.0570187	0.270232	0.0120702	2.3e-06	family.Rhodospirillaceae.id.2717	0.0111233	0.0173398	0.46576
rs7154623	14	73798243	G	A	FALSE	22.2478	POU	0.0643651	0.193193	0.013646	2.4e-06	family.Rhodospirillaceae.id.2717	-0.0278988	0.0184824	0.165409
rs7319102	13	58252801	G	A	FALSE	22.2201	POU	0.0603066	0.228749	0.0127936	2.4e-06	family.Rhodospirillaceae.id.2717	-0.0100122	0.0186528	0.583671
rs7428430	3	50174184	T	C	FALSE	37.0009	POU	-0.0651914	0.482569	0.0107173	1.2e-09	family.Rhodospirillaceae.id.2717	-0.0183165	0.0154118	0.23187
rs75169822	15	75887405	G	A	FALSE	23.3964	POU	0.059168	0.262136	0.0122324	1.3e-06	family.Rhodospirillaceae.id.2717	0.0159995	0.0178023	0.377434
rs76034781	4	3272782	A	G	FALSE	23.5152	POU	0.0980851	0.0767915	0.0202269	1.2e-06	family.Rhodospirillaceae.id.2717	0.0271553	0.029117	0.315573
rs7631941	3	80480052	T	C	FALSE	20.8687	POU	0.0730369	0.130947	0.015988	4.9e-06	family.Rhodospirillaceae.id.2717	0.00715741	0.024131	0.772355
rs7860752	9	81389671	G	A	FALSE	26.0097	POU	0.0694644	0.192698	0.0136205	3.4e-07	family.Rhodospirillaceae.id.2717	-0.00491774	0.019383	0.798689
rs12238134	9	128746612	A	G	FALSE	37.709	POU	-0.0714801	0.305094	0.0116403	8.2e-10	family.Rikenellaceae.id.967	0.0165709	0.011682	0.145237
rs12357321	10	21790476	A	G	FALSE	29.0473	POU	0.0632062	0.311848	0.0117275	7.1e-08	family.Rikenellaceae.id.967	0.0024702	0.0117211	0.810725
rs13135092	4	103198082	G	A	FALSE	25.1888	POU	0.0987361	0.0813534	0.0196731	5.2e-07	family.Rikenellaceae.id.967	0.026643	0.0230336	0.227914
rs1397440	4	140892872	T	C	FALSE	21.5094	POU	-0.0534651	0.325126	0.0115281	3.5e-06	family.Rikenellaceae.id.967	-0.00476148	0.0114886	0.711968
rs1519369	8	139393909	T	C	FALSE	21.2411	POU	-0.0532986	0.327046	0.0115645	4e-06	family.Rikenellaceae.id.967	0.00222266	0.01116	0.821807
rs17487601	9	37213641	A	G	FALSE	24.4207	POU	-0.0554595	0.356491	0.0112227	7.7e-07	family.Rikenellaceae.id.967	0.00672994	0.011309	0.631802
rs2253491	6	31249217	A	G	FALSE	25.8771	POU	-0.0669506	0.208222	0.0131612	3.6e-07	family.Rikenellaceae.id.967	-0.00531067	0.0137621	0.713116
rs2289739	15	41801512	T	G	FALSE	22.6227	POU	0.0542701	0.343402	0.0114101	2e-06	family.Rikenellaceae.id.967	0.00361178	0.0112757	0.7733
rs4258296	10	134953361	C	T	FALSE	24.7637	POU	0.055519	0.363464	0.0111567	6.5e-07	family.Rikenellaceae.id.967	0.0221884	0.0111654	0.0464426
rs521956	3	173117975	T	C	FALSE	25.2203	POU	-0.0538001	0.482979	0.0107129	5.1e-07	family.Rikenellaceae.id.967	-0.0101281	0.0106644	0.341494
rs56226325	7	2078981	T	C	FALSE	25.2995	POU	-0.0744785	0.154737	0.0148073	4.9e-07	family.Rikenellaceae.id.967	0.0128981	0.0141363	0.391984
rs56262049	13	42644705	C	T	FALSE	22.2	POU	-0.0662709	0.182332	0.0140652	2.5e-06	family.Rikenellaceae.id.967	0.00922243	0.0138356	0.444724
rs59695806	17	43156023	C	T	FALSE	23.8018	POU	0.0574098	0.294147	0.0117674	1.1e-06	family.Rikenellaceae.id.967	-0.00462535	0.0119798	0.702605
rs7110825	11	46120317	C	T	FALSE	22.3154	POU	0.0570187	0.270232	0.0120702	2.3e-06	family.Rikenellaceae.id.967	0.0177312	0.012224	0.156854
rs7154623	14	73798243	G	A	FALSE	22.2478	POU	0.0643651	0.193193	0.013646	2.4e-06	family.Rikenellaceae.id.967	0.00836071	0.0127145	0.470648
rs7319102	13	58252801	G	A	FALSE	22.2201	POU	0.0603066	0.228749	0.0127936	2.4e-06	family.Rikenellaceae.id.967	-0.0196115	0.0130499	0.121459
rs7428430	3	50174184	T	C	FALSE	37.0009	POU	-0.0651914	0.482569	0.0107173	1.2e-09	family.Rikenellaceae.id.967	0.0264844	0.0106986	0.0134888
rs75169822	15	75887405	G	A	FALSE	23.3964	POU	0.059168	0.262136	0.0122324	1.3e-06	family.Rikenellaceae.id.967	-0.00131597	0.0126411	0.951196
rs76034781	4	3272782	A	G	FALSE	23.5152	POU	0.0980851	0.0767915	0.0202269	1.2e-06	family.Rikenellaceae.id.967	0.0265784	0.0204989	0.185506
rs7631941	3	80480052	T	C	FALSE	20.8687	POU	0.0730369	0.130947	0.015988	4.9e-06	family.Rikenellaceae.id.967	-0.00847131	0.0168799	0.586714
rs7860752	9	81389671	G	A	FALSE	26.0097	POU	0.0694644	0.192698	0.0136205	3.4e-07	family.Rikenellaceae.id.967	-0.005424	0.0134235	0.684746
rs12238134	9	128746612	A	G	FALSE	37.709	POU	-0.0714801	0.305094	0.0116403	8.2e-10	family.Ruminococcaceae.id.2050	0.0114166	0.0114809	0.291787
rs12357321	10	21790476	A	G	FALSE	29.0473	POU	0.0632062	0.311848	0.0117275	7.1e-08	family.Ruminococcaceae.id.2050	-0.00341929	0.0115344	0.780488
rs13135092	4	103198082	G	A	FALSE	25.1888	POU	0.0987361	0.0813534	0.0196731	5.2e-07	family.Ruminococcaceae.id.2050	0.0105371	0.0228282	0.805151
rs1397440	4	140892872	T	C	FALSE	21.5094	POU	-0.0534651	0.325126	0.0115281	3.5e-06	family.Ruminococcaceae.id.2050	0.0055395	0.011309	0.604517
rs1519369	8	139393909	T	C	FALSE	21.2411	POU	-0.0532986	0.327046	0.0115645	4e-06	family.Ruminococcaceae.id.2050	-0.00365703	0.0109478	0.732358
rs17487601	9	37213641	A	G	FALSE	24.4207	POU	-0.0554595	0.356491	0.0112227	7.7e-07	family.Ruminococcaceae.id.2050	0.00516271	0.0111298	0.657045
rs2253491	6	31249217	A	G	FALSE	25.8771	POU	-0.0669506	0.208222	0.0131612	3.6e-07	family.Ruminococcaceae.id.2050	-0.00495943	0.0135596	0.653185
rs2289739	15	41801512	T	G	FALSE	22.6227	POU	0.0542701	0.343402	0.0114101	2e-06	family.Ruminococcaceae.id.2050	0.00750937	0.0110695	0.503025
rs4258296	10	134953361	C	T	FALSE	24.7637	POU	0.055519	0.363464	0.0111567	6.5e-07	family.Ruminococcaceae.id.2050	0.0130759	0.0109568	0.224351
rs521956	3	173117975	T	C	FALSE	25.2203	POU	-0.0538001	0.482979	0.0107129	5.1e-07	family.Ruminococcaceae.id.2050	-0.00323314	0.0104686	0.762197
rs56226325	7	2078981	T	C	FALSE	25.2995	POU	-0.0744785	0.154737	0.0148073	4.9e-07	family.Ruminococcaceae.id.2050	-0.00519749	0.0138941	0.681047
rs56262049	13	42644705	C	T	FALSE	22.2	POU	-0.0662709	0.182332	0.0140652	2.5e-06	family.Ruminococcaceae.id.2050	0.00333179	0.0136394	0.811018
rs59695806	17	43156023	C	T	FALSE	23.8018	POU	0.0574098	0.294147	0.0117674	1.1e-06	family.Ruminococcaceae.id.2050	-0.0113401	0.0117859	0.362924
rs7110825	11	46120317	C	T	FALSE	22.3154	POU	0.0570187	0.270232	0.0120702	2.3e-06	family.Ruminococcaceae.id.2050	0.00487896	0.0120336	0.630658
rs7154623	14	73798243	G	A	FALSE	22.2478	POU	0.0643651	0.193193	0.013646	2.4e-06	family.Ruminococcaceae.id.2050	0.00659079	0.0124407	0.632959
rs7319102	13	58252801	G	A	FALSE	22.2201	POU	0.0603066	0.228749	0.0127936	2.4e-06	family.Ruminococcaceae.id.2050	-0.0102247	0.0128103	0.411868
rs7428430	3	50174184	T	C	FALSE	37.0009	POU	-0.0651914	0.482569	0.0107173	1.2e-09	family.Ruminococcaceae.id.2050	-0.00274091	0.0105105	0.788762
rs75169822	15	75887405	G	A	FALSE	23.3964	POU	0.059168	0.262136	0.0122324	1.3e-06	family.Ruminococcaceae.id.2050	0.0117317	0.0124707	0.323707
rs76034781	4	3272782	A	G	FALSE	23.5152	POU	0.0980851	0.0767915	0.0202269	1.2e-06	family.Ruminococcaceae.id.2050	0.0115875	0.020151	0.568413
rs7631941	3	80480052	T	C	FALSE	20.8687	POU	0.0730369	0.130947	0.015988	4.9e-06	family.Ruminococcaceae.id.2050	-0.0261839	0.0165468	0.0968937
rs7860752	9	81389671	G	A	FALSE	26.0097	POU	0.0694644	0.192698	0.0136205	3.4e-07	family.Ruminococcaceae.id.2050	0.00763114	0.0131911	0.548403
rs12238134	9	128746612	A	G	FALSE	37.709	POU	-0.0714801	0.305094	0.0116403	8.2e-10	family.Streptococcaceae.id.1850	-0.00788868	0.0120398	0.560511
rs12357321	10	21790476	A	G	FALSE	29.0473	POU	0.0632062	0.311848	0.0117275	7.1e-08	family.Streptococcaceae.id.1850	0.013228	0.0120604	0.251285
rs13135092	4	103198082	G	A	FALSE	25.1888	POU	0.0987361	0.0813534	0.0196731	5.2e-07	family.Streptococcaceae.id.1850	0.0118732	0.0237338	0.735213
rs1397440	4	140892872	T	C	FALSE	21.5094	POU	-0.0534651	0.325126	0.0115281	3.5e-06	family.Streptococcaceae.id.1850	0.02432	0.0118417	0.0409853
rs1519369	8	139393909	T	C	FALSE	21.2411	POU	-0.0532986	0.327046	0.0115645	4e-06	family.Streptococcaceae.id.1850	0.0113461	0.0115127	0.337444
rs17487601	9	37213641	A	G	FALSE	24.4207	POU	-0.0554595	0.356491	0.0112227	7.7e-07	family.Streptococcaceae.id.1850	-0.0107086	0.0116507	0.365558
rs2253491	6	31249217	A	G	FALSE	25.8771	POU	-0.0669506	0.208222	0.0131612	3.6e-07	family.Streptococcaceae.id.1850	0.0274488	0.0141698	0.0595095
rs2289739	15	41801512	T	G	FALSE	22.6227	POU	0.0542701	0.343402	0.0114101	2e-06	family.Streptococcaceae.id.1850	-0.0207524	0.0116165	0.079727
rs4258296	10	134953361	C	T	FALSE	24.7637	POU	0.055519	0.363464	0.0111567	6.5e-07	family.Streptococcaceae.id.1850	-0.000361083	0.0115096	0.979441
rs521956	3	173117975	T	C	FALSE	25.2203	POU	-0.0538001	0.482979	0.0107129	5.1e-07	family.Streptococcaceae.id.1850	0.0231335	0.0109957	0.0357118
rs56226325	7	2078981	T	C	FALSE	25.2995	POU	-0.0744785	0.154737	0.0148073	4.9e-07	family.Streptococcaceae.id.1850	-0.0135418	0.0145806	0.34781
rs56262049	13	42644705	C	T	FALSE	22.2	POU	-0.0662709	0.182332	0.0140652	2.5e-06	family.Streptococcaceae.id.1850	-0.0186554	0.0142641	0.215252
rs59695806	17	43156023	C	T	FALSE	23.8018	POU	0.0574098	0.294147	0.0117674	1.1e-06	family.Streptococcaceae.id.1850	0.0127664	0.0123546	0.276577
rs7110825	11	46120317	C	T	FALSE	22.3154	POU	0.0570187	0.270232	0.0120702	2.3e-06	family.Streptococcaceae.id.1850	-0.0145654	0.0125907	0.291762
rs7154623	14	73798243	G	A	FALSE	22.2478	POU	0.0643651	0.193193	0.013646	2.4e-06	family.Streptococcaceae.id.1850	0.00466007	0.0131236	0.759213
rs7319102	13	58252801	G	A	FALSE	22.2201	POU	0.0603066	0.228749	0.0127936	2.4e-06	family.Streptococcaceae.id.1850	-0.00254935	0.0134378	0.793095
rs7428430	3	50174184	T	C	FALSE	37.0009	POU	-0.0651914	0.482569	0.0107173	1.2e-09	family.Streptococcaceae.id.1850	-0.0054902	0.0110316	0.609581
rs75169822	15	75887405	G	A	FALSE	23.3964	POU	0.059168	0.262136	0.0122324	1.3e-06	family.Streptococcaceae.id.1850	0.0098598	0.0130067	0.451141
rs76034781	4	3272782	A	G	FALSE	23.5152	POU	0.0980851	0.0767915	0.0202269	1.2e-06	family.Streptococcaceae.id.1850	-0.0215358	0.0211055	0.345552
rs7631941	3	80480052	T	C	FALSE	20.8687	POU	0.0730369	0.130947	0.015988	4.9e-06	family.Streptococcaceae.id.1850	-0.00519481	0.0173672	0.811915
rs7860752	9	81389671	G	A	FALSE	26.0097	POU	0.0694644	0.192698	0.0136205	3.4e-07	family.Streptococcaceae.id.1850	-0.00166482	0.0138241	0.877376
rs12238134	9	128746612	A	G	FALSE	37.709	POU	-0.0714801	0.305094	0.0116403	8.2e-10	family.Veillonellaceae.id.2172	0.0103099	0.0123028	0.411653
rs12357321	10	21790476	A	G	FALSE	29.0473	POU	0.0632062	0.311848	0.0117275	7.1e-08	family.Veillonellaceae.id.2172	-0.000611579	0.0123946	0.943675
rs13135092	4	103198082	G	A	FALSE	25.1888	POU	0.0987361	0.0813534	0.0196731	5.2e-07	family.Veillonellaceae.id.2172	-0.0194449	0.0244459	0.46162
rs1397440	4	140892872	T	C	FALSE	21.5094	POU	-0.0534651	0.325126	0.0115281	3.5e-06	family.Veillonellaceae.id.2172	0.0158913	0.0121084	0.198396
rs1519369	8	139393909	T	C	FALSE	21.2411	POU	-0.0532986	0.327046	0.0115645	4e-06	family.Veillonellaceae.id.2172	0.0196255	0.0117292	0.0958519
rs17487601	9	37213641	A	G	FALSE	24.4207	POU	-0.0554595	0.356491	0.0112227	7.7e-07	family.Veillonellaceae.id.2172	-0.0122384	0.0119377	0.319529
rs2253491	6	31249217	A	G	FALSE	25.8771	POU	-0.0669506	0.208222	0.0131612	3.6e-07	family.Veillonellaceae.id.2172	0.0242754	0.0145561	0.101143
rs2289739	15	41801512	T	G	FALSE	22.6227	POU	0.0542701	0.343402	0.0114101	2e-06	family.Veillonellaceae.id.2172	-0.0198458	0.0118732	0.0924193
rs4258296	10	134953361	C	T	FALSE	24.7637	POU	0.055519	0.363464	0.0111567	6.5e-07	family.Veillonellaceae.id.2172	0.00500443	0.0117153	0.668062
rs521956	3	173117975	T	C	FALSE	25.2203	POU	-0.0538001	0.482979	0.0107129	5.1e-07	family.Veillonellaceae.id.2172	0.00675117	0.0112166	0.550844
rs56226325	7	2078981	T	C	FALSE	25.2995	POU	-0.0744785	0.154737	0.0148073	4.9e-07	family.Veillonellaceae.id.2172	-0.0166154	0.0149034	0.274964
rs56262049	13	42644705	C	T	FALSE	22.2	POU	-0.0662709	0.182332	0.0140652	2.5e-06	family.Veillonellaceae.id.2172	0.0168562	0.0145776	0.266668
rs59695806	17	43156023	C	T	FALSE	23.8018	POU	0.0574098	0.294147	0.0117674	1.1e-06	family.Veillonellaceae.id.2172	0.00168969	0.0126319	0.855641
rs7110825	11	46120317	C	T	FALSE	22.3154	POU	0.0570187	0.270232	0.0120702	2.3e-06	family.Veillonellaceae.id.2172	0.00379242	0.0129153	0.863074
rs7154623	14	73798243	G	A	FALSE	22.2478	POU	0.0643651	0.193193	0.013646	2.4e-06	family.Veillonellaceae.id.2172	0.00692786	0.0133075	0.630836
rs7319102	13	58252801	G	A	FALSE	22.2201	POU	0.0603066	0.228749	0.0127936	2.4e-06	family.Veillonellaceae.id.2172	0.00923454	0.0137421	0.525033
rs7428430	3	50174184	T	C	FALSE	37.0009	POU	-0.0651914	0.482569	0.0107173	1.2e-09	family.Veillonellaceae.id.2172	-0.0223719	0.0112588	0.0449276
rs75169822	15	75887405	G	A	FALSE	23.3964	POU	0.059168	0.262136	0.0122324	1.3e-06	family.Veillonellaceae.id.2172	-0.0159549	0.0133835	0.231782
rs76034781	4	3272782	A	G	FALSE	23.5152	POU	0.0980851	0.0767915	0.0202269	1.2e-06	family.Veillonellaceae.id.2172	-0.0168407	0.0216301	0.439704
rs7631941	3	80480052	T	C	FALSE	20.8687	POU	0.0730369	0.130947	0.015988	4.9e-06	family.Veillonellaceae.id.2172	0.0166518	0.017776	0.348391
rs7860752	9	81389671	G	A	FALSE	26.0097	POU	0.0694644	0.192698	0.0136205	3.4e-07	family.Veillonellaceae.id.2172	0.0127825	0.0141244	0.328157
rs12238134	9	128746612	A	G	FALSE	37.709	POU	-0.0714801	0.305094	0.0116403	8.2e-10	family.Verrucomicrobiaceae.id.4036	0.0138305	0.0142224	0.319051
rs12357321	10	21790476	A	G	FALSE	29.0473	POU	0.0632062	0.311848	0.0117275	7.1e-08	family.Verrucomicrobiaceae.id.4036	-0.000767194	0.0141578	0.918192
rs13135092	4	103198082	G	A	FALSE	25.1888	POU	0.0987361	0.0813534	0.0196731	5.2e-07	family.Verrucomicrobiaceae.id.4036	-0.0284641	0.0280902	0.37854
rs1397440	4	140892872	T	C	FALSE	21.5094	POU	-0.0534651	0.325126	0.0115281	3.5e-06	family.Verrucomicrobiaceae.id.4036	0.00489246	0.0140008	0.756579
rs1519369	8	139393909	T	C	FALSE	21.2411	POU	-0.0532986	0.327046	0.0115645	4e-06	family.Verrucomicrobiaceae.id.4036	-0.00847521	0.0136545	0.56049
rs17487601	9	37213641	A	G	FALSE	24.4207	POU	-0.0554595	0.356491	0.0112227	7.7e-07	family.Verrucomicrobiaceae.id.4036	-0.0227053	0.0137304	0.11785
rs2253491	6	31249217	A	G	FALSE	25.8771	POU	-0.0669506	0.208222	0.0131612	3.6e-07	family.Verrucomicrobiaceae.id.4036	-0.00642086	0.0166645	0.677875
rs2289739	15	41801512	T	G	FALSE	22.6227	POU	0.0542701	0.343402	0.0114101	2e-06	family.Verrucomicrobiaceae.id.4036	0.00530615	0.0136992	0.700376
rs4258296	10	134953361	C	T	FALSE	24.7637	POU	0.055519	0.363464	0.0111567	6.5e-07	family.Verrucomicrobiaceae.id.4036	0.00674499	0.0135555	0.602233
rs521956	3	173117975	T	C	FALSE	25.2203	POU	-0.0538001	0.482979	0.0107129	5.1e-07	family.Verrucomicrobiaceae.id.4036	-0.000136016	0.0130051	0.995542
rs56226325	7	2078981	T	C	FALSE	25.2995	POU	-0.0744785	0.154737	0.0148073	4.9e-07	family.Verrucomicrobiaceae.id.4036	0.0282678	0.0172661	0.0744381
rs56262049	13	42644705	C	T	FALSE	22.2	POU	-0.0662709	0.182332	0.0140652	2.5e-06	family.Verrucomicrobiaceae.id.4036	0.000868311	0.0168538	0.938152
rs59695806	17	43156023	C	T	FALSE	23.8018	POU	0.0574098	0.294147	0.0117674	1.1e-06	family.Verrucomicrobiaceae.id.4036	0.024367	0.0146237	0.088547
rs7110825	11	46120317	C	T	FALSE	22.3154	POU	0.0570187	0.270232	0.0120702	2.3e-06	family.Verrucomicrobiaceae.id.4036	-0.000364852	0.0148208	0.975527
rs7154623	14	73798243	G	A	FALSE	22.2478	POU	0.0643651	0.193193	0.013646	2.4e-06	family.Verrucomicrobiaceae.id.4036	-0.0103813	0.0156198	0.473255
rs7319102	13	58252801	G	A	FALSE	22.2201	POU	0.0603066	0.228749	0.0127936	2.4e-06	family.Verrucomicrobiaceae.id.4036	0.00433321	0.0158099	0.791122
rs7428430	3	50174184	T	C	FALSE	37.0009	POU	-0.0651914	0.482569	0.0107173	1.2e-09	family.Verrucomicrobiaceae.id.4036	-0.00258222	0.0130397	0.837876
rs75169822	15	75887405	G	A	FALSE	23.3964	POU	0.059168	0.262136	0.0122324	1.3e-06	family.Verrucomicrobiaceae.id.4036	-0.00207506	0.0152428	0.967598
rs76034781	4	3272782	A	G	FALSE	23.5152	POU	0.0980851	0.0767915	0.0202269	1.2e-06	family.Verrucomicrobiaceae.id.4036	0.028909	0.0246019	0.263607
rs7631941	3	80480052	T	C	FALSE	20.8687	POU	0.0730369	0.130947	0.015988	4.9e-06	family.Verrucomicrobiaceae.id.4036	-0.0151022	0.0202079	0.474734
rs7860752	9	81389671	G	A	FALSE	26.0097	POU	0.0694644	0.192698	0.0136205	3.4e-07	family.Verrucomicrobiaceae.id.4036	-0.0262089	0.0163145	0.131683
rs12238134	9	128746612	A	G	FALSE	37.709	POU	-0.0714801	0.305094	0.0116403	8.2e-10	family.Victivallaceae.id.2255	0.01814	0.0246742	0.454926
rs12357321	10	21790476	A	G	FALSE	29.0473	POU	0.0632062	0.311848	0.0117275	7.1e-08	family.Victivallaceae.id.2255	0.00238273	0.0243645	0.886233
rs13135092	4	103198082	G	A	FALSE	25.1888	POU	0.0987361	0.0813534	0.0196731	5.2e-07	family.Victivallaceae.id.2255	0.047112	0.0453478	0.305352
rs1397440	4	140892872	T	C	FALSE	21.5094	POU	-0.0534651	0.325126	0.0115281	3.5e-06	family.Victivallaceae.id.2255	0.0104942	0.0245704	0.655859
rs1519369	8	139393909	T	C	FALSE	21.2411	POU	-0.0532986	0.327046	0.0115645	4e-06	family.Victivallaceae.id.2255	0.00164545	0.0236003	0.960434
rs17487601	9	37213641	A	G	FALSE	24.4207	POU	-0.0554595	0.356491	0.0112227	7.7e-07	family.Victivallaceae.id.2255	-0.00145982	0.0237737	0.978649
rs2253491	6	31249217	A	G	FALSE	25.8771	POU	-0.0669506	0.208222	0.0131612	3.6e-07	family.Victivallaceae.id.2255	-0.0040484	0.0283982	0.858196
rs2289739	15	41801512	T	G	FALSE	22.6227	POU	0.0542701	0.343402	0.0114101	2e-06	family.Victivallaceae.id.2255	-0.0145846	0.0236544	0.535979
rs521956	3	173117975	T	C	FALSE	25.2203	POU	-0.0538001	0.482979	0.0107129	5.1e-07	family.Victivallaceae.id.2255	0.0207968	0.0226226	0.367317
rs56226325	7	2078981	T	C	FALSE	25.2995	POU	-0.0744785	0.154737	0.0148073	4.9e-07	family.Victivallaceae.id.2255	0.0131425	0.029352	0.616954
rs59695806	17	43156023	C	T	FALSE	23.8018	POU	0.0574098	0.294147	0.0117674	1.1e-06	family.Victivallaceae.id.2255	-0.0194647	0.0252668	0.451597
rs7110825	11	46120317	C	T	FALSE	22.3154	POU	0.0570187	0.270232	0.0120702	2.3e-06	family.Victivallaceae.id.2255	0.00439619	0.0257286	0.887478
rs7154623	14	73798243	G	A	FALSE	22.2478	POU	0.0643651	0.193193	0.013646	2.4e-06	family.Victivallaceae.id.2255	0.0129061	0.0266644	0.570992
rs7428430	3	50174184	T	C	FALSE	37.0009	POU	-0.0651914	0.482569	0.0107173	1.2e-09	family.Victivallaceae.id.2255	-0.0222746	0.0227709	0.335643
rs75169822	15	75887405	G	A	FALSE	23.3964	POU	0.059168	0.262136	0.0122324	1.3e-06	family.Victivallaceae.id.2255	0.0011083	0.0267705	0.953639
rs7860752	9	81389671	G	A	FALSE	26.0097	POU	0.0694644	0.192698	0.0136205	3.4e-07	family.Victivallaceae.id.2255	-0.0314223	0.0288866	0.265657
rs12357321	10	21790476	A	G	FALSE	29.0473	POU	0.0632062	0.311848	0.0117275	7.1e-08	genus..Clostridiuminnocuumgroup.id.14397	-0.00853679	0.024002	0.708149
rs1519369	8	139393909	T	C	FALSE	21.2411	POU	-0.0532986	0.327046	0.0115645	4e-06	genus..Clostridiuminnocuumgroup.id.14397	-0.0063131	0.0229285	0.757713
rs17487601	9	37213641	A	G	FALSE	24.4207	POU	-0.0554595	0.356491	0.0112227	7.7e-07	genus..Clostridiuminnocuumgroup.id.14397	-0.0210241	0.0232137	0.385755
rs2253491	6	31249217	A	G	FALSE	25.8771	POU	-0.0669506	0.208222	0.0131612	3.6e-07	genus..Clostridiuminnocuumgroup.id.14397	0.0294002	0.0281672	0.322696
rs2289739	15	41801512	T	G	FALSE	22.6227	POU	0.0542701	0.343402	0.0114101	2e-06	genus..Clostridiuminnocuumgroup.id.14397	0.00942818	0.023211	0.713118
rs521956	3	173117975	T	C	FALSE	25.2203	POU	-0.0538001	0.482979	0.0107129	5.1e-07	genus..Clostridiuminnocuumgroup.id.14397	0.02403	0.0219187	0.278412
rs59695806	17	43156023	C	T	FALSE	23.8018	POU	0.0574098	0.294147	0.0117674	1.1e-06	genus..Clostridiuminnocuumgroup.id.14397	-0.0141546	0.0244976	0.572598
rs7110825	11	46120317	C	T	FALSE	22.3154	POU	0.0570187	0.270232	0.0120702	2.3e-06	genus..Clostridiuminnocuumgroup.id.14397	0.00823066	0.0250212	0.692892
rs7154623	14	73798243	G	A	FALSE	22.2478	POU	0.0643651	0.193193	0.013646	2.4e-06	genus..Clostridiuminnocuumgroup.id.14397	-0.0159463	0.0261029	0.459825
rs7319102	13	58252801	G	A	FALSE	22.2201	POU	0.0603066	0.228749	0.0127936	2.4e-06	genus..Clostridiuminnocuumgroup.id.14397	-0.0121059	0.0267969	0.655973
rs7428430	3	50174184	T	C	FALSE	37.0009	POU	-0.0651914	0.482569	0.0107173	1.2e-09	genus..Clostridiuminnocuumgroup.id.14397	0.00533369	0.021996	0.834026
rs76034781	4	3272782	A	G	FALSE	23.5152	POU	0.0980851	0.0767915	0.0202269	1.2e-06	genus..Clostridiuminnocuumgroup.id.14397	-0.0147056	0.0424898	0.677466
rs7860752	9	81389671	G	A	FALSE	26.0097	POU	0.0694644	0.192698	0.0136205	3.4e-07	genus..Clostridiuminnocuumgroup.id.14397	-0.00817149	0.0276353	0.762271
rs12357321	10	21790476	A	G	FALSE	29.0473	POU	0.0632062	0.311848	0.0117275	7.1e-08	genus..Eubacteriumbrachygroup.id.11296	-0.00325025	0.0242422	0.912268
rs1397440	4	140892872	T	C	FALSE	21.5094	POU	-0.0534651	0.325126	0.0115281	3.5e-06	genus..Eubacteriumbrachygroup.id.11296	0.0170431	0.0239508	0.458668
rs1519369	8	139393909	T	C	FALSE	21.2411	POU	-0.0532986	0.327046	0.0115645	4e-06	genus..Eubacteriumbrachygroup.id.11296	0.000533437	0.0235265	0.971351
rs17487601	9	37213641	A	G	FALSE	24.4207	POU	-0.0554595	0.356491	0.0112227	7.7e-07	genus..Eubacteriumbrachygroup.id.11296	-0.00836997	0.023458	0.684853
rs2253491	6	31249217	A	G	FALSE	25.8771	POU	-0.0669506	0.208222	0.0131612	3.6e-07	genus..Eubacteriumbrachygroup.id.11296	-0.00878878	0.0285317	0.749572
rs2289739	15	41801512	T	G	FALSE	22.6227	POU	0.0542701	0.343402	0.0114101	2e-06	genus..Eubacteriumbrachygroup.id.11296	0.000707203	0.0236324	0.933344
rs4258296	10	134953361	C	T	FALSE	24.7637	POU	0.055519	0.363464	0.0111567	6.5e-07	genus..Eubacteriumbrachygroup.id.11296	0.0123633	0.0236861	0.632158
rs521956	3	173117975	T	C	FALSE	25.2203	POU	-0.0538001	0.482979	0.0107129	5.1e-07	genus..Eubacteriumbrachygroup.id.11296	0.00395029	0.0223904	0.861152
rs56226325	7	2078981	T	C	FALSE	25.2995	POU	-0.0744785	0.154737	0.0148073	4.9e-07	genus..Eubacteriumbrachygroup.id.11296	-0.00395562	0.0296024	0.817645
rs56262049	13	42644705	C	T	FALSE	22.2	POU	-0.0662709	0.182332	0.0140652	2.5e-06	genus..Eubacteriumbrachygroup.id.11296	0.0181762	0.0289952	0.515306
rs7110825	11	46120317	C	T	FALSE	22.3154	POU	0.0570187	0.270232	0.0120702	2.3e-06	genus..Eubacteriumbrachygroup.id.11296	-0.0124457	0.0254254	0.600561
rs7154623	14	73798243	G	A	FALSE	22.2478	POU	0.0643651	0.193193	0.013646	2.4e-06	genus..Eubacteriumbrachygroup.id.11296	0.00540284	0.0269531	0.883695
rs7319102	13	58252801	G	A	FALSE	22.2201	POU	0.0603066	0.228749	0.0127936	2.4e-06	genus..Eubacteriumbrachygroup.id.11296	0.0121185	0.0272776	0.634553
rs7428430	3	50174184	T	C	FALSE	37.0009	POU	-0.0651914	0.482569	0.0107173	1.2e-09	genus..Eubacteriumbrachygroup.id.11296	0.0220808	0.0224509	0.331938
rs75169822	15	75887405	G	A	FALSE	23.3964	POU	0.059168	0.262136	0.0122324	1.3e-06	genus..Eubacteriumbrachygroup.id.11296	-0.0226855	0.0261215	0.413213
rs76034781	4	3272782	A	G	FALSE	23.5152	POU	0.0980851	0.0767915	0.0202269	1.2e-06	genus..Eubacteriumbrachygroup.id.11296	-0.0208426	0.0437316	0.676679
rs7631941	3	80480052	T	C	FALSE	20.8687	POU	0.0730369	0.130947	0.015988	4.9e-06	genus..Eubacteriumbrachygroup.id.11296	0.000869702	0.0353	0.985669
rs7860752	9	81389671	G	A	FALSE	26.0097	POU	0.0694644	0.192698	0.0136205	3.4e-07	genus..Eubacteriumbrachygroup.id.11296	0.0225256	0.028212	0.435386
rs12238134	9	128746612	A	G	FALSE	37.709	POU	-0.0714801	0.305094	0.0116403	8.2e-10	genus..Eubacteriumcoprostanoligenesgroup.id.11375	-0.0103284	0.0117857	0.40879
rs12357321	10	21790476	A	G	FALSE	29.0473	POU	0.0632062	0.311848	0.0117275	7.1e-08	genus..Eubacteriumcoprostanoligenesgroup.id.11375	0.00917685	0.0118251	0.422626
rs13135092	4	103198082	G	A	FALSE	25.1888	POU	0.0987361	0.0813534	0.0196731	5.2e-07	genus..Eubacteriumcoprostanoligenesgroup.id.11375	-0.0084841	0.0234654	0.65032
rs1397440	4	140892872	T	C	FALSE	21.5094	POU	-0.0534651	0.325126	0.0115281	3.5e-06	genus..Eubacteriumcoprostanoligenesgroup.id.11375	0.00621329	0.0116027	0.577713
rs1519369	8	139393909	T	C	FALSE	21.2411	POU	-0.0532986	0.327046	0.0115645	4e-06	genus..Eubacteriumcoprostanoligenesgroup.id.11375	-0.0121242	0.0112566	0.273516
rs17487601	9	37213641	A	G	FALSE	24.4207	POU	-0.0554595	0.356491	0.0112227	7.7e-07	genus..Eubacteriumcoprostanoligenesgroup.id.11375	-0.00627454	0.0114177	0.512417
rs2253491	6	31249217	A	G	FALSE	25.8771	POU	-0.0669506	0.208222	0.0131612	3.6e-07	genus..Eubacteriumcoprostanoligenesgroup.id.11375	-0.0137629	0.013902	0.309122
rs2289739	15	41801512	T	G	FALSE	22.6227	POU	0.0542701	0.343402	0.0114101	2e-06	genus..Eubacteriumcoprostanoligenesgroup.id.11375	-0.00914951	0.0113608	0.443376
rs4258296	10	134953361	C	T	FALSE	24.7637	POU	0.055519	0.363464	0.0111567	6.5e-07	genus..Eubacteriumcoprostanoligenesgroup.id.11375	0.012397	0.0112379	0.266912
rs521956	3	173117975	T	C	FALSE	25.2203	POU	-0.0538001	0.482979	0.0107129	5.1e-07	genus..Eubacteriumcoprostanoligenesgroup.id.11375	0.0148423	0.0107536	0.169516
rs56226325	7	2078981	T	C	FALSE	25.2995	POU	-0.0744785	0.154737	0.0148073	4.9e-07	genus..Eubacteriumcoprostanoligenesgroup.id.11375	-0.0113575	0.0142776	0.402106
rs56262049	13	42644705	C	T	FALSE	22.2	POU	-0.0662709	0.182332	0.0140652	2.5e-06	genus..Eubacteriumcoprostanoligenesgroup.id.11375	0.00462864	0.0139851	0.765401
rs59695806	17	43156023	C	T	FALSE	23.8018	POU	0.0574098	0.294147	0.0117674	1.1e-06	genus..Eubacteriumcoprostanoligenesgroup.id.11375	-0.00820948	0.0120989	0.526909
rs7110825	11	46120317	C	T	FALSE	22.3154	POU	0.0570187	0.270232	0.0120702	2.3e-06	genus..Eubacteriumcoprostanoligenesgroup.id.11375	-0.0078669	0.0123444	0.5541
rs7154623	14	73798243	G	A	FALSE	22.2478	POU	0.0643651	0.193193	0.013646	2.4e-06	genus..Eubacteriumcoprostanoligenesgroup.id.11375	-0.00230934	0.0128052	0.717312
rs7319102	13	58252801	G	A	FALSE	22.2201	POU	0.0603066	0.228749	0.0127936	2.4e-06	genus..Eubacteriumcoprostanoligenesgroup.id.11375	0.0137941	0.0131482	0.316719
rs7428430	3	50174184	T	C	FALSE	37.0009	POU	-0.0651914	0.482569	0.0107173	1.2e-09	genus..Eubacteriumcoprostanoligenesgroup.id.11375	-0.00695514	0.0107912	0.515459
rs75169822	15	75887405	G	A	FALSE	23.3964	POU	0.059168	0.262136	0.0122324	1.3e-06	genus..Eubacteriumcoprostanoligenesgroup.id.11375	0.00486683	0.0127599	0.722935
rs76034781	4	3272782	A	G	FALSE	23.5152	POU	0.0980851	0.0767915	0.0202269	1.2e-06	genus..Eubacteriumcoprostanoligenesgroup.id.11375	0.00851129	0.0206361	0.669468
rs7631941	3	80480052	T	C	FALSE	20.8687	POU	0.0730369	0.130947	0.015988	4.9e-06	genus..Eubacteriumcoprostanoligenesgroup.id.11375	-0.0307543	0.0169481	0.0681914
rs7860752	9	81389671	G	A	FALSE	26.0097	POU	0.0694644	0.192698	0.0136205	3.4e-07	genus..Eubacteriumcoprostanoligenesgroup.id.11375	0.00927045	0.013536	0.490475
rs12238134	9	128746612	A	G	FALSE	37.709	POU	-0.0714801	0.305094	0.0116403	8.2e-10	genus..Eubacteriumeligensgroup.id.14372	0.00610361	0.0127924	0.613684
rs12357321	10	21790476	A	G	FALSE	29.0473	POU	0.0632062	0.311848	0.0117275	7.1e-08	genus..Eubacteriumeligensgroup.id.14372	-0.00718626	0.0128319	0.528752
rs13135092	4	103198082	G	A	FALSE	25.1888	POU	0.0987361	0.0813534	0.0196731	5.2e-07	genus..Eubacteriumeligensgroup.id.14372	-0.0368317	0.0252578	0.161583
rs1397440	4	140892872	T	C	FALSE	21.5094	POU	-0.0534651	0.325126	0.0115281	3.5e-06	genus..Eubacteriumeligensgroup.id.14372	-0.00563083	0.0125859	0.719637
rs1519369	8	139393909	T	C	FALSE	21.2411	POU	-0.0532986	0.327046	0.0115645	4e-06	genus..Eubacteriumeligensgroup.id.14372	-0.0168726	0.0121943	0.169054
rs17487601	9	37213641	A	G	FALSE	24.4207	POU	-0.0554595	0.356491	0.0112227	7.7e-07	genus..Eubacteriumeligensgroup.id.14372	-0.00718863	0.0123838	0.677208
rs2253491	6	31249217	A	G	FALSE	25.8771	POU	-0.0669506	0.208222	0.0131612	3.6e-07	genus..Eubacteriumeligensgroup.id.14372	0.015426	0.0150873	0.314833
rs2289739	15	41801512	T	G	FALSE	22.6227	POU	0.0542701	0.343402	0.0114101	2e-06	genus..Eubacteriumeligensgroup.id.14372	-0.0178494	0.0123293	0.17062
rs4258296	10	134953361	C	T	FALSE	24.7637	POU	0.055519	0.363464	0.0111567	6.5e-07	genus..Eubacteriumeligensgroup.id.14372	-0.00473347	0.0122277	0.710773
rs521956	3	173117975	T	C	FALSE	25.2203	POU	-0.0538001	0.482979	0.0107129	5.1e-07	genus..Eubacteriumeligensgroup.id.14372	0.0159373	0.0116596	0.170532
rs56226325	7	2078981	T	C	FALSE	25.2995	POU	-0.0744785	0.154737	0.0148073	4.9e-07	genus..Eubacteriumeligensgroup.id.14372	0.0076061	0.015464	0.609005
rs56262049	13	42644705	C	T	FALSE	22.2	POU	-0.0662709	0.182332	0.0140652	2.5e-06	genus..Eubacteriumeligensgroup.id.14372	-0.00404565	0.0151753	0.847189
rs59695806	17	43156023	C	T	FALSE	23.8018	POU	0.0574098	0.294147	0.0117674	1.1e-06	genus..Eubacteriumeligensgroup.id.14372	0.00769807	0.0131163	0.556114
rs7110825	11	46120317	C	T	FALSE	22.3154	POU	0.0570187	0.270232	0.0120702	2.3e-06	genus..Eubacteriumeligensgroup.id.14372	0.00638033	0.0134081	0.543006
rs7154623	14	73798243	G	A	FALSE	22.2478	POU	0.0643651	0.193193	0.013646	2.4e-06	genus..Eubacteriumeligensgroup.id.14372	-0.0179072	0.0138382	0.195259
rs7319102	13	58252801	G	A	FALSE	22.2201	POU	0.0603066	0.228749	0.0127936	2.4e-06	genus..Eubacteriumeligensgroup.id.14372	0.0213481	0.0142929	0.149479
rs7428430	3	50174184	T	C	FALSE	37.0009	POU	-0.0651914	0.482569	0.0107173	1.2e-09	genus..Eubacteriumeligensgroup.id.14372	0.00407229	0.0117088	0.72175
rs75169822	15	75887405	G	A	FALSE	23.3964	POU	0.059168	0.262136	0.0122324	1.3e-06	genus..Eubacteriumeligensgroup.id.14372	-0.00662212	0.0138902	0.676613
rs76034781	4	3272782	A	G	FALSE	23.5152	POU	0.0980851	0.0767915	0.0202269	1.2e-06	genus..Eubacteriumeligensgroup.id.14372	-0.0123627	0.0225574	0.588582
rs7631941	3	80480052	T	C	FALSE	20.8687	POU	0.0730369	0.130947	0.015988	4.9e-06	genus..Eubacteriumeligensgroup.id.14372	0.00262877	0.0185241	0.92568
rs7860752	9	81389671	G	A	FALSE	26.0097	POU	0.0694644	0.192698	0.0136205	3.4e-07	genus..Eubacteriumeligensgroup.id.14372	-0.0138973	0.0147055	0.292511
rs12357321	10	21790476	A	G	FALSE	29.0473	POU	0.0632062	0.311848	0.0117275	7.1e-08	genus..Eubacteriumfissicatenagroup.id.14373	-0.000744734	0.0251311	0.975261
rs1519369	8	139393909	T	C	FALSE	21.2411	POU	-0.0532986	0.327046	0.0115645	4e-06	genus..Eubacteriumfissicatenagroup.id.14373	-0.00893413	0.0238915	0.697049
rs17487601	9	37213641	A	G	FALSE	24.4207	POU	-0.0554595	0.356491	0.0112227	7.7e-07	genus..Eubacteriumfissicatenagroup.id.14373	-0.000293085	0.0241412	0.954099
rs2253491	6	31249217	A	G	FALSE	25.8771	POU	-0.0669506	0.208222	0.0131612	3.6e-07	genus..Eubacteriumfissicatenagroup.id.14373	-0.0277362	0.0292348	0.320193
rs2289739	15	41801512	T	G	FALSE	22.6227	POU	0.0542701	0.343402	0.0114101	2e-06	genus..Eubacteriumfissicatenagroup.id.14373	0.0160969	0.0242625	0.494899
rs521956	3	173117975	T	C	FALSE	25.2203	POU	-0.0538001	0.482979	0.0107129	5.1e-07	genus..Eubacteriumfissicatenagroup.id.14373	0.0197134	0.0228669	0.394097
rs56226325	7	2078981	T	C	FALSE	25.2995	POU	-0.0744785	0.154737	0.0148073	4.9e-07	genus..Eubacteriumfissicatenagroup.id.14373	0.00919671	0.0301671	0.747018
rs59695806	17	43156023	C	T	FALSE	23.8018	POU	0.0574098	0.294147	0.0117674	1.1e-06	genus..Eubacteriumfissicatenagroup.id.14373	-0.0266936	0.0256372	0.317873
rs7110825	11	46120317	C	T	FALSE	22.3154	POU	0.0570187	0.270232	0.0120702	2.3e-06	genus..Eubacteriumfissicatenagroup.id.14373	0.0136974	0.0263528	0.581233
rs7154623	14	73798243	G	A	FALSE	22.2478	POU	0.0643651	0.193193	0.013646	2.4e-06	genus..Eubacteriumfissicatenagroup.id.14373	-0.0131874	0.0268309	0.692244
rs7319102	13	58252801	G	A	FALSE	22.2201	POU	0.0603066	0.228749	0.0127936	2.4e-06	genus..Eubacteriumfissicatenagroup.id.14373	0.0161469	0.0283284	0.591006
rs7428430	3	50174184	T	C	FALSE	37.0009	POU	-0.0651914	0.482569	0.0107173	1.2e-09	genus..Eubacteriumfissicatenagroup.id.14373	0.00550827	0.023	0.819778
rs7860752	9	81389671	G	A	FALSE	26.0097	POU	0.0694644	0.192698	0.0136205	3.4e-07	genus..Eubacteriumfissicatenagroup.id.14373	-0.0215539	0.0290445	0.483701
rs12238134	9	128746612	A	G	FALSE	37.709	POU	-0.0714801	0.305094	0.0116403	8.2e-10	genus..Eubacteriumhalliigroup.id.11338	-0.0140991	0.0120811	0.237836
rs12357321	10	21790476	A	G	FALSE	29.0473	POU	0.0632062	0.311848	0.0117275	7.1e-08	genus..Eubacteriumhalliigroup.id.11338	-0.0202523	0.0121348	0.0899372
rs13135092	4	103198082	G	A	FALSE	25.1888	POU	0.0987361	0.0813534	0.0196731	5.2e-07	genus..Eubacteriumhalliigroup.id.11338	-0.0161966	0.0242968	0.423345
rs1397440	4	140892872	T	C	FALSE	21.5094	POU	-0.0534651	0.325126	0.0115281	3.5e-06	genus..Eubacteriumhalliigroup.id.11338	-0.0184909	0.0118677	0.123804
rs1519369	8	139393909	T	C	FALSE	21.2411	POU	-0.0532986	0.327046	0.0115645	4e-06	genus..Eubacteriumhalliigroup.id.11338	0.0209989	0.0115313	0.0671152
rs17487601	9	37213641	A	G	FALSE	24.4207	POU	-0.0554595	0.356491	0.0112227	7.7e-07	genus..Eubacteriumhalliigroup.id.11338	-0.00392707	0.0116914	0.726273
rs2253491	6	31249217	A	G	FALSE	25.8771	POU	-0.0669506	0.208222	0.0131612	3.6e-07	genus..Eubacteriumhalliigroup.id.11338	-0.027153	0.0142974	0.0550369
rs2289739	15	41801512	T	G	FALSE	22.6227	POU	0.0542701	0.343402	0.0114101	2e-06	genus..Eubacteriumhalliigroup.id.11338	0.0026684	0.0116549	0.821109
rs4258296	10	134953361	C	T	FALSE	24.7637	POU	0.055519	0.363464	0.0111567	6.5e-07	genus..Eubacteriumhalliigroup.id.11338	-0.00968458	0.011501	0.402969
rs521956	3	173117975	T	C	FALSE	25.2203	POU	-0.0538001	0.482979	0.0107129	5.1e-07	genus..Eubacteriumhalliigroup.id.11338	-0.00539221	0.0110127	0.624273
rs56226325	7	2078981	T	C	FALSE	25.2995	POU	-0.0744785	0.154737	0.0148073	4.9e-07	genus..Eubacteriumhalliigroup.id.11338	-0.00552758	0.0146567	0.683984
rs56262049	13	42644705	C	T	FALSE	22.2	POU	-0.0662709	0.182332	0.0140652	2.5e-06	genus..Eubacteriumhalliigroup.id.11338	0.00590724	0.0142976	0.713036
rs59695806	17	43156023	C	T	FALSE	23.8018	POU	0.0574098	0.294147	0.0117674	1.1e-06	genus..Eubacteriumhalliigroup.id.11338	-0.0108238	0.012398	0.364682
rs7110825	11	46120317	C	T	FALSE	22.3154	POU	0.0570187	0.270232	0.0120702	2.3e-06	genus..Eubacteriumhalliigroup.id.11338	-0.0146798	0.0126577	0.273855
rs7154623	14	73798243	G	A	FALSE	22.2478	POU	0.0643651	0.193193	0.013646	2.4e-06	genus..Eubacteriumhalliigroup.id.11338	-0.0148468	0.0131194	0.219742
rs7319102	13	58252801	G	A	FALSE	22.2201	POU	0.0603066	0.228749	0.0127936	2.4e-06	genus..Eubacteriumhalliigroup.id.11338	2.98e-05	0.0134827	0.970673
rs7428430	3	50174184	T	C	FALSE	37.0009	POU	-0.0651914	0.482569	0.0107173	1.2e-09	genus..Eubacteriumhalliigroup.id.11338	-0.0144297	0.0110504	0.189788
rs75169822	15	75887405	G	A	FALSE	23.3964	POU	0.059168	0.262136	0.0122324	1.3e-06	genus..Eubacteriumhalliigroup.id.11338	-0.00755255	0.013097	0.501958
rs76034781	4	3272782	A	G	FALSE	23.5152	POU	0.0980851	0.0767915	0.0202269	1.2e-06	genus..Eubacteriumhalliigroup.id.11338	0.0104616	0.0212783	0.603988
rs7631941	3	80480052	T	C	FALSE	20.8687	POU	0.0730369	0.130947	0.015988	4.9e-06	genus..Eubacteriumhalliigroup.id.11338	-0.0268484	0.0173756	0.122512
rs7860752	9	81389671	G	A	FALSE	26.0097	POU	0.0694644	0.192698	0.0136205	3.4e-07	genus..Eubacteriumhalliigroup.id.11338	-0.00526631	0.0138501	0.710787
rs12238134	9	128746612	A	G	FALSE	37.709	POU	-0.0714801	0.305094	0.0116403	8.2e-10	genus..Eubacteriumnodatumgroup.id.11297	0.0257347	0.0268823	0.334285
rs12357321	10	21790476	A	G	FALSE	29.0473	POU	0.0632062	0.311848	0.0117275	7.1e-08	genus..Eubacteriumnodatumgroup.id.11297	-0.0258446	0.0263109	0.312896
rs1519369	8	139393909	T	C	FALSE	21.2411	POU	-0.0532986	0.327046	0.0115645	4e-06	genus..Eubacteriumnodatumgroup.id.11297	0.0198948	0.0258624	0.430981
rs17487601	9	37213641	A	G	FALSE	24.4207	POU	-0.0554595	0.356491	0.0112227	7.7e-07	genus..Eubacteriumnodatumgroup.id.11297	-0.0246568	0.0257458	0.340232
rs2253491	6	31249217	A	G	FALSE	25.8771	POU	-0.0669506	0.208222	0.0131612	3.6e-07	genus..Eubacteriumnodatumgroup.id.11297	0.0280736	0.0306415	0.357091
rs2289739	15	41801512	T	G	FALSE	22.6227	POU	0.0542701	0.343402	0.0114101	2e-06	genus..Eubacteriumnodatumgroup.id.11297	0.0112352	0.0258425	0.65576
rs4258296	10	134953361	C	T	FALSE	24.7637	POU	0.055519	0.363464	0.0111567	6.5e-07	genus..Eubacteriumnodatumgroup.id.11297	0.0135664	0.0258653	0.619634
rs521956	3	173117975	T	C	FALSE	25.2203	POU	-0.0538001	0.482979	0.0107129	5.1e-07	genus..Eubacteriumnodatumgroup.id.11297	0.0172361	0.0246494	0.484098
rs56226325	7	2078981	T	C	FALSE	25.2995	POU	-0.0744785	0.154737	0.0148073	4.9e-07	genus..Eubacteriumnodatumgroup.id.11297	0.00857376	0.0324825	0.787187
rs7110825	11	46120317	C	T	FALSE	22.3154	POU	0.0570187	0.270232	0.0120702	2.3e-06	genus..Eubacteriumnodatumgroup.id.11297	-0.00825447	0.0276422	0.749971
rs7154623	14	73798243	G	A	FALSE	22.2478	POU	0.0643651	0.193193	0.013646	2.4e-06	genus..Eubacteriumnodatumgroup.id.11297	-0.0213367	0.0297958	0.47239
rs7319102	13	58252801	G	A	FALSE	22.2201	POU	0.0603066	0.228749	0.0127936	2.4e-06	genus..Eubacteriumnodatumgroup.id.11297	-0.0107173	0.0299856	0.707553
rs7428430	3	50174184	T	C	FALSE	37.0009	POU	-0.0651914	0.482569	0.0107173	1.2e-09	genus..Eubacteriumnodatumgroup.id.11297	0.0148419	0.0246815	0.551326
rs75169822	15	75887405	G	A	FALSE	23.3964	POU	0.059168	0.262136	0.0122324	1.3e-06	genus..Eubacteriumnodatumgroup.id.11297	0.00222316	0.0282449	0.990351
rs76034781	4	3272782	A	G	FALSE	23.5152	POU	0.0980851	0.0767915	0.0202269	1.2e-06	genus..Eubacteriumnodatumgroup.id.11297	0.0159278	0.0464987	0.72713
rs7631941	3	80480052	T	C	FALSE	20.8687	POU	0.0730369	0.130947	0.015988	4.9e-06	genus..Eubacteriumnodatumgroup.id.11297	-0.0148668	0.0383698	0.731419
rs7860752	9	81389671	G	A	FALSE	26.0097	POU	0.0694644	0.192698	0.0136205	3.4e-07	genus..Eubacteriumnodatumgroup.id.11297	0.0265213	0.0310636	0.425711
rs12238134	9	128746612	A	G	FALSE	37.709	POU	-0.0714801	0.305094	0.0116403	8.2e-10	genus..Eubacteriumoxidoreducensgroup.id.11339	0.0127569	0.0214978	0.605492
rs12357321	10	21790476	A	G	FALSE	29.0473	POU	0.0632062	0.311848	0.0117275	7.1e-08	genus..Eubacteriumoxidoreducensgroup.id.11339	-0.0114047	0.0220034	0.542846
rs1397440	4	140892872	T	C	FALSE	21.5094	POU	-0.0534651	0.325126	0.0115281	3.5e-06	genus..Eubacteriumoxidoreducensgroup.id.11339	-0.00696316	0.0206797	0.767219
rs1519369	8	139393909	T	C	FALSE	21.2411	POU	-0.0532986	0.327046	0.0115645	4e-06	genus..Eubacteriumoxidoreducensgroup.id.11339	-0.013583	0.0201726	0.518438
rs17487601	9	37213641	A	G	FALSE	24.4207	POU	-0.0554595	0.356491	0.0112227	7.7e-07	genus..Eubacteriumoxidoreducensgroup.id.11339	-0.00621495	0.0207575	0.844177
rs2253491	6	31249217	A	G	FALSE	25.8771	POU	-0.0669506	0.208222	0.0131612	3.6e-07	genus..Eubacteriumoxidoreducensgroup.id.11339	-0.0321436	0.0260626	0.19741
rs2289739	15	41801512	T	G	FALSE	22.6227	POU	0.0542701	0.343402	0.0114101	2e-06	genus..Eubacteriumoxidoreducensgroup.id.11339	-0.00235621	0.0207722	0.905499
rs4258296	10	134953361	C	T	FALSE	24.7637	POU	0.055519	0.363464	0.0111567	6.5e-07	genus..Eubacteriumoxidoreducensgroup.id.11339	0.0106147	0.0200607	0.591012
rs521956	3	173117975	T	C	FALSE	25.2203	POU	-0.0538001	0.482979	0.0107129	5.1e-07	genus..Eubacteriumoxidoreducensgroup.id.11339	-0.00376701	0.0193132	0.831479
rs56226325	7	2078981	T	C	FALSE	25.2995	POU	-0.0744785	0.154737	0.0148073	4.9e-07	genus..Eubacteriumoxidoreducensgroup.id.11339	-0.0100297	0.0260512	0.72611
rs56262049	13	42644705	C	T	FALSE	22.2	POU	-0.0662709	0.182332	0.0140652	2.5e-06	genus..Eubacteriumoxidoreducensgroup.id.11339	-0.00719729	0.0247085	0.854101
rs59695806	17	43156023	C	T	FALSE	23.8018	POU	0.0574098	0.294147	0.0117674	1.1e-06	genus..Eubacteriumoxidoreducensgroup.id.11339	-0.018691	0.0219164	0.40625
rs7428430	3	50174184	T	C	FALSE	37.0009	POU	-0.0651914	0.482569	0.0107173	1.2e-09	genus..Eubacteriumoxidoreducensgroup.id.11339	0.006443	0.019412	0.73397
rs76034781	4	3272782	A	G	FALSE	23.5152	POU	0.0980851	0.0767915	0.0202269	1.2e-06	genus..Eubacteriumoxidoreducensgroup.id.11339	-0.00418308	0.0400371	0.935313
rs7631941	3	80480052	T	C	FALSE	20.8687	POU	0.0730369	0.130947	0.015988	4.9e-06	genus..Eubacteriumoxidoreducensgroup.id.11339	0.0343541	0.0317311	0.25384
rs7860752	9	81389671	G	A	FALSE	26.0097	POU	0.0694644	0.192698	0.0136205	3.4e-07	genus..Eubacteriumoxidoreducensgroup.id.11339	-0.0157408	0.0244433	0.465257
rs12238134	9	128746612	A	G	FALSE	37.709	POU	-0.0714801	0.305094	0.0116403	8.2e-10	genus..Eubacteriumrectalegroup.id.14374	0.00915093	0.0117983	0.439726
rs12357321	10	21790476	A	G	FALSE	29.0473	POU	0.0632062	0.311848	0.0117275	7.1e-08	genus..Eubacteriumrectalegroup.id.14374	-0.00329548	0.0118425	0.730973
rs13135092	4	103198082	G	A	FALSE	25.1888	POU	0.0987361	0.0813534	0.0196731	5.2e-07	genus..Eubacteriumrectalegroup.id.14374	0.0303941	0.0235279	0.189894
rs1519369	8	139393909	T	C	FALSE	21.2411	POU	-0.0532986	0.327046	0.0115645	4e-06	genus..Eubacteriumrectalegroup.id.14374	0.0114115	0.0112655	0.307156
rs17487601	9	37213641	A	G	FALSE	24.4207	POU	-0.0554595	0.356491	0.0112227	7.7e-07	genus..Eubacteriumrectalegroup.id.14374	0.0100185	0.0114266	0.444393
rs2253491	6	31249217	A	G	FALSE	25.8771	POU	-0.0669506	0.208222	0.0131612	3.6e-07	genus..Eubacteriumrectalegroup.id.14374	0.0209729	0.0139276	0.159059
rs2289739	15	41801512	T	G	FALSE	22.6227	POU	0.0542701	0.343402	0.0114101	2e-06	genus..Eubacteriumrectalegroup.id.14374	-0.00190287	0.0113724	0.801887
rs4258296	10	134953361	C	T	FALSE	24.7637	POU	0.055519	0.363464	0.0111567	6.5e-07	genus..Eubacteriumrectalegroup.id.14374	-0.00988972	0.0112442	0.368809
rs521956	3	173117975	T	C	FALSE	25.2203	POU	-0.0538001	0.482979	0.0107129	5.1e-07	genus..Eubacteriumrectalegroup.id.14374	0.0241834	0.0107643	0.0248119
rs56226325	7	2078981	T	C	FALSE	25.2995	POU	-0.0744785	0.154737	0.0148073	4.9e-07	genus..Eubacteriumrectalegroup.id.14374	-0.00889649	0.0142988	0.541004
rs56262049	13	42644705	C	T	FALSE	22.2	POU	-0.0662709	0.182332	0.0140652	2.5e-06	genus..Eubacteriumrectalegroup.id.14374	-0.0102403	0.0140094	0.527187
rs59695806	17	43156023	C	T	FALSE	23.8018	POU	0.0574098	0.294147	0.0117674	1.1e-06	genus..Eubacteriumrectalegroup.id.14374	-0.0134595	0.0121127	0.253581
rs7110825	11	46120317	C	T	FALSE	22.3154	POU	0.0570187	0.270232	0.0120702	2.3e-06	genus..Eubacteriumrectalegroup.id.14374	0.00681373	0.0123589	0.651066
rs7154623	14	73798243	G	A	FALSE	22.2478	POU	0.0643651	0.193193	0.013646	2.4e-06	genus..Eubacteriumrectalegroup.id.14374	-0.00782654	0.0128043	0.542224
rs7319102	13	58252801	G	A	FALSE	22.2201	POU	0.0603066	0.228749	0.0127936	2.4e-06	genus..Eubacteriumrectalegroup.id.14374	0.025165	0.0131571	0.0589529
rs7428430	3	50174184	T	C	FALSE	37.0009	POU	-0.0651914	0.482569	0.0107173	1.2e-09	genus..Eubacteriumrectalegroup.id.14374	-0.0226415	0.0107991	0.034588
rs75169822	15	75887405	G	A	FALSE	23.3964	POU	0.059168	0.262136	0.0122324	1.3e-06	genus..Eubacteriumrectalegroup.id.14374	-0.00900006	0.012791	0.470727
rs76034781	4	3272782	A	G	FALSE	23.5152	POU	0.0980851	0.0767915	0.0202269	1.2e-06	genus..Eubacteriumrectalegroup.id.14374	-0.000540888	0.0206798	0.962887
rs7631941	3	80480052	T	C	FALSE	20.8687	POU	0.0730369	0.130947	0.015988	4.9e-06	genus..Eubacteriumrectalegroup.id.14374	0.0267821	0.0169605	0.084725
rs7860752	9	81389671	G	A	FALSE	26.0097	POU	0.0694644	0.192698	0.0136205	3.4e-07	genus..Eubacteriumrectalegroup.id.14374	0.0208639	0.0135474	0.126047
rs12238134	9	128746612	A	G	FALSE	37.709	POU	-0.0714801	0.305094	0.0116403	8.2e-10	genus..Eubacteriumruminantiumgroup.id.11340	-0.00796811	0.0176651	0.623694
rs12357321	10	21790476	A	G	FALSE	29.0473	POU	0.0632062	0.311848	0.0117275	7.1e-08	genus..Eubacteriumruminantiumgroup.id.11340	-0.00470749	0.0178756	0.76557
rs1397440	4	140892872	T	C	FALSE	21.5094	POU	-0.0534651	0.325126	0.0115281	3.5e-06	genus..Eubacteriumruminantiumgroup.id.11340	0.0034633	0.0174165	0.857706
rs1519369	8	139393909	T	C	FALSE	21.2411	POU	-0.0532986	0.327046	0.0115645	4e-06	genus..Eubacteriumruminantiumgroup.id.11340	0.00777921	0.0168182	0.637676
rs17487601	9	37213641	A	G	FALSE	24.4207	POU	-0.0554595	0.356491	0.0112227	7.7e-07	genus..Eubacteriumruminantiumgroup.id.11340	0.00502529	0.0171699	0.831842
rs2253491	6	31249217	A	G	FALSE	25.8771	POU	-0.0669506	0.208222	0.0131612	3.6e-07	genus..Eubacteriumruminantiumgroup.id.11340	0.00535325	0.0209234	0.824029
rs2289739	15	41801512	T	G	FALSE	22.6227	POU	0.0542701	0.343402	0.0114101	2e-06	genus..Eubacteriumruminantiumgroup.id.11340	0.0143605	0.0170945	0.373942
rs4258296	10	134953361	C	T	FALSE	24.7637	POU	0.055519	0.363464	0.0111567	6.5e-07	genus..Eubacteriumruminantiumgroup.id.11340	-0.012839	0.0171041	0.453402
rs521956	3	173117975	T	C	FALSE	25.2203	POU	-0.0538001	0.482979	0.0107129	5.1e-07	genus..Eubacteriumruminantiumgroup.id.11340	0.0116403	0.0161231	0.474062
rs56226325	7	2078981	T	C	FALSE	25.2995	POU	-0.0744785	0.154737	0.0148073	4.9e-07	genus..Eubacteriumruminantiumgroup.id.11340	0.00831922	0.0212825	0.691232
rs7110825	11	46120317	C	T	FALSE	22.3154	POU	0.0570187	0.270232	0.0120702	2.3e-06	genus..Eubacteriumruminantiumgroup.id.11340	-0.0162794	0.0186112	0.36917
rs7154623	14	73798243	G	A	FALSE	22.2478	POU	0.0643651	0.193193	0.013646	2.4e-06	genus..Eubacteriumruminantiumgroup.id.11340	0.00923315	0.0189812	0.636278
rs7428430	3	50174184	T	C	FALSE	37.0009	POU	-0.0651914	0.482569	0.0107173	1.2e-09	genus..Eubacteriumruminantiumgroup.id.11340	-0.0243053	0.0161825	0.132949
rs75169822	15	75887405	G	A	FALSE	23.3964	POU	0.059168	0.262136	0.0122324	1.3e-06	genus..Eubacteriumruminantiumgroup.id.11340	-0.0232663	0.0193852	0.208663
rs76034781	4	3272782	A	G	FALSE	23.5152	POU	0.0980851	0.0767915	0.0202269	1.2e-06	genus..Eubacteriumruminantiumgroup.id.11340	-0.0246746	0.0317718	0.437946
rs7631941	3	80480052	T	C	FALSE	20.8687	POU	0.0730369	0.130947	0.015988	4.9e-06	genus..Eubacteriumruminantiumgroup.id.11340	-0.017256	0.0261236	0.529528
rs12238134	9	128746612	A	G	FALSE	37.709	POU	-0.0714801	0.305094	0.0116403	8.2e-10	genus..Eubacteriumventriosumgroup.id.11341	0.000293781	0.0125652	0.993696
rs12357321	10	21790476	A	G	FALSE	29.0473	POU	0.0632062	0.311848	0.0117275	7.1e-08	genus..Eubacteriumventriosumgroup.id.11341	0.00705692	0.0125871	0.619025
rs13135092	4	103198082	G	A	FALSE	25.1888	POU	0.0987361	0.0813534	0.0196731	5.2e-07	genus..Eubacteriumventriosumgroup.id.11341	0.0154004	0.0246612	0.525258
rs1397440	4	140892872	T	C	FALSE	21.5094	POU	-0.0534651	0.325126	0.0115281	3.5e-06	genus..Eubacteriumventriosumgroup.id.11341	0.00973188	0.0123079	0.422478
rs1519369	8	139393909	T	C	FALSE	21.2411	POU	-0.0532986	0.327046	0.0115645	4e-06	genus..Eubacteriumventriosumgroup.id.11341	-0.000612071	0.0120142	0.963035
rs17487601	9	37213641	A	G	FALSE	24.4207	POU	-0.0554595	0.356491	0.0112227	7.7e-07	genus..Eubacteriumventriosumgroup.id.11341	0.00459605	0.0121472	0.751124
rs4258296	10	134953361	C	T	FALSE	24.7637	POU	0.055519	0.363464	0.0111567	6.5e-07	genus..Eubacteriumventriosumgroup.id.11341	-0.025555	0.0119997	0.0343878
rs521956	3	173117975	T	C	FALSE	25.2203	POU	-0.0538001	0.482979	0.0107129	5.1e-07	genus..Eubacteriumventriosumgroup.id.11341	-0.0179725	0.011461	0.117326
rs56226325	7	2078981	T	C	FALSE	25.2995	POU	-0.0744785	0.154737	0.0148073	4.9e-07	genus..Eubacteriumventriosumgroup.id.11341	0.00715489	0.0152004	0.649869
rs56262049	13	42644705	C	T	FALSE	22.2	POU	-0.0662709	0.182332	0.0140652	2.5e-06	genus..Eubacteriumventriosumgroup.id.11341	-0.00772144	0.0148188	0.669626
rs59695806	17	43156023	C	T	FALSE	23.8018	POU	0.0574098	0.294147	0.0117674	1.1e-06	genus..Eubacteriumventriosumgroup.id.11341	-0.0126211	0.0128645	0.355283
rs7110825	11	46120317	C	T	FALSE	22.3154	POU	0.0570187	0.270232	0.0120702	2.3e-06	genus..Eubacteriumventriosumgroup.id.11341	0.00262997	0.0131202	0.861842
rs7154623	14	73798243	G	A	FALSE	22.2478	POU	0.0643651	0.193193	0.013646	2.4e-06	genus..Eubacteriumventriosumgroup.id.11341	0.00961104	0.0137065	0.520177
rs7319102	13	58252801	G	A	FALSE	22.2201	POU	0.0603066	0.228749	0.0127936	2.4e-06	genus..Eubacteriumventriosumgroup.id.11341	-0.00304617	0.0140385	0.900182
rs7428430	3	50174184	T	C	FALSE	37.0009	POU	-0.0651914	0.482569	0.0107173	1.2e-09	genus..Eubacteriumventriosumgroup.id.11341	-0.0131905	0.0115004	0.243068
rs75169822	15	75887405	G	A	FALSE	23.3964	POU	0.059168	0.262136	0.0122324	1.3e-06	genus..Eubacteriumventriosumgroup.id.11341	0.0031011	0.013552	0.762325
rs76034781	4	3272782	A	G	FALSE	23.5152	POU	0.0980851	0.0767915	0.0202269	1.2e-06	genus..Eubacteriumventriosumgroup.id.11341	0.0100927	0.0220838	0.72274
rs7631941	3	80480052	T	C	FALSE	20.8687	POU	0.0730369	0.130947	0.015988	4.9e-06	genus..Eubacteriumventriosumgroup.id.11341	0.0137177	0.0181752	0.387134
rs7860752	9	81389671	G	A	FALSE	26.0097	POU	0.0694644	0.192698	0.0136205	3.4e-07	genus..Eubacteriumventriosumgroup.id.11341	0.00551074	0.0144253	0.761963
rs12238134	9	128746612	A	G	FALSE	37.709	POU	-0.0714801	0.305094	0.0116403	8.2e-10	genus..Eubacteriumxylanophilumgroup.id.14375	0.0190878	0.0134427	0.167657
rs12357321	10	21790476	A	G	FALSE	29.0473	POU	0.0632062	0.311848	0.0117275	7.1e-08	genus..Eubacteriumxylanophilumgroup.id.14375	-0.0270552	0.0133265	0.0398523
rs13135092	4	103198082	G	A	FALSE	25.1888	POU	0.0987361	0.0813534	0.0196731	5.2e-07	genus..Eubacteriumxylanophilumgroup.id.14375	0.018474	0.0261081	0.42055
rs1397440	4	140892872	T	C	FALSE	21.5094	POU	-0.0534651	0.325126	0.0115281	3.5e-06	genus..Eubacteriumxylanophilumgroup.id.14375	0.00244973	0.0131702	0.849763
rs1519369	8	139393909	T	C	FALSE	21.2411	POU	-0.0532986	0.327046	0.0115645	4e-06	genus..Eubacteriumxylanophilumgroup.id.14375	-0.00708475	0.0128861	0.589177
rs17487601	9	37213641	A	G	FALSE	24.4207	POU	-0.0554595	0.356491	0.0112227	7.7e-07	genus..Eubacteriumxylanophilumgroup.id.14375	0.00588785	0.0129366	0.6385
rs2253491	6	31249217	A	G	FALSE	25.8771	POU	-0.0669506	0.208222	0.0131612	3.6e-07	genus..Eubacteriumxylanophilumgroup.id.14375	0.0125051	0.0156525	0.500124
rs2289739	15	41801512	T	G	FALSE	22.6227	POU	0.0542701	0.343402	0.0114101	2e-06	genus..Eubacteriumxylanophilumgroup.id.14375	0.0146083	0.0129412	0.272095
rs4258296	10	134953361	C	T	FALSE	24.7637	POU	0.055519	0.363464	0.0111567	6.5e-07	genus..Eubacteriumxylanophilumgroup.id.14375	-0.0137999	0.0128877	0.29009
rs521956	3	173117975	T	C	FALSE	25.2203	POU	-0.0538001	0.482979	0.0107129	5.1e-07	genus..Eubacteriumxylanophilumgroup.id.14375	-0.0142774	0.0122814	0.245807
rs56226325	7	2078981	T	C	FALSE	25.2995	POU	-0.0744785	0.154737	0.0148073	4.9e-07	genus..Eubacteriumxylanophilumgroup.id.14375	0.000263225	0.0162196	0.982746
rs56262049	13	42644705	C	T	FALSE	22.2	POU	-0.0662709	0.182332	0.0140652	2.5e-06	genus..Eubacteriumxylanophilumgroup.id.14375	-0.0218114	0.0158862	0.192903
rs59695806	17	43156023	C	T	FALSE	23.8018	POU	0.0574098	0.294147	0.0117674	1.1e-06	genus..Eubacteriumxylanophilumgroup.id.14375	0.00238136	0.0137521	0.801953
rs7110825	11	46120317	C	T	FALSE	22.3154	POU	0.0570187	0.270232	0.0120702	2.3e-06	genus..Eubacteriumxylanophilumgroup.id.14375	0.0177262	0.0139538	0.21882
rs7154623	14	73798243	G	A	FALSE	22.2478	POU	0.0643651	0.193193	0.013646	2.4e-06	genus..Eubacteriumxylanophilumgroup.id.14375	0.00141861	0.0147705	0.942434
rs7319102	13	58252801	G	A	FALSE	22.2201	POU	0.0603066	0.228749	0.0127936	2.4e-06	genus..Eubacteriumxylanophilumgroup.id.14375	-0.0198366	0.0149633	0.174193
rs7428430	3	50174184	T	C	FALSE	37.0009	POU	-0.0651914	0.482569	0.0107173	1.2e-09	genus..Eubacteriumxylanophilumgroup.id.14375	0.00385374	0.0123151	0.766502
rs75169822	15	75887405	G	A	FALSE	23.3964	POU	0.059168	0.262136	0.0122324	1.3e-06	genus..Eubacteriumxylanophilumgroup.id.14375	-0.00569419	0.0143317	0.628275
rs76034781	4	3272782	A	G	FALSE	23.5152	POU	0.0980851	0.0767915	0.0202269	1.2e-06	genus..Eubacteriumxylanophilumgroup.id.14375	0.00845293	0.023358	0.664994
rs7631941	3	80480052	T	C	FALSE	20.8687	POU	0.0730369	0.130947	0.015988	4.9e-06	genus..Eubacteriumxylanophilumgroup.id.14375	-0.00263964	0.019265	0.863197
rs7860752	9	81389671	G	A	FALSE	26.0097	POU	0.0694644	0.192698	0.0136205	3.4e-07	genus..Eubacteriumxylanophilumgroup.id.14375	0.00692403	0.0154265	0.714031
rs12238134	9	128746612	A	G	FALSE	37.709	POU	-0.0714801	0.305094	0.0116403	8.2e-10	genus..Ruminococcusgauvreauiigroup.id.11342	-0.0105611	0.0134133	0.440191
rs12357321	10	21790476	A	G	FALSE	29.0473	POU	0.0632062	0.311848	0.0117275	7.1e-08	genus..Ruminococcusgauvreauiigroup.id.11342	-0.00363833	0.0134464	0.773838
rs13135092	4	103198082	G	A	FALSE	25.1888	POU	0.0987361	0.0813534	0.0196731	5.2e-07	genus..Ruminococcusgauvreauiigroup.id.11342	0.0192472	0.02659	0.483564
rs1397440	4	140892872	T	C	FALSE	21.5094	POU	-0.0534651	0.325126	0.0115281	3.5e-06	genus..Ruminococcusgauvreauiigroup.id.11342	0.00956767	0.0131885	0.407504
rs1519369	8	139393909	T	C	FALSE	21.2411	POU	-0.0532986	0.327046	0.0115645	4e-06	genus..Ruminococcusgauvreauiigroup.id.11342	0.0117581	0.012836	0.350924
rs17487601	9	37213641	A	G	FALSE	24.4207	POU	-0.0554595	0.356491	0.0112227	7.7e-07	genus..Ruminococcusgauvreauiigroup.id.11342	0.0114719	0.012966	0.358882
rs2253491	6	31249217	A	G	FALSE	25.8771	POU	-0.0669506	0.208222	0.0131612	3.6e-07	genus..Ruminococcusgauvreauiigroup.id.11342	0.000516252	0.0158087	0.929063
rs2289739	15	41801512	T	G	FALSE	22.6227	POU	0.0542701	0.343402	0.0114101	2e-06	genus..Ruminococcusgauvreauiigroup.id.11342	0.0130361	0.0129633	0.356339
rs4258296	10	134953361	C	T	FALSE	24.7637	POU	0.055519	0.363464	0.0111567	6.5e-07	genus..Ruminococcusgauvreauiigroup.id.11342	-0.015502	0.0128652	0.224103
rs521956	3	173117975	T	C	FALSE	25.2203	POU	-0.0538001	0.482979	0.0107129	5.1e-07	genus..Ruminococcusgauvreauiigroup.id.11342	-0.00580569	0.0122531	0.639172
rs56226325	7	2078981	T	C	FALSE	25.2995	POU	-0.0744785	0.154737	0.0148073	4.9e-07	genus..Ruminococcusgauvreauiigroup.id.11342	-0.0134406	0.0162463	0.37853
rs56262049	13	42644705	C	T	FALSE	22.2	POU	-0.0662709	0.182332	0.0140652	2.5e-06	genus..Ruminococcusgauvreauiigroup.id.11342	-0.0166764	0.0158972	0.338586
rs59695806	17	43156023	C	T	FALSE	23.8018	POU	0.0574098	0.294147	0.0117674	1.1e-06	genus..Ruminococcusgauvreauiigroup.id.11342	0.00397572	0.0137658	0.761938
rs7110825	11	46120317	C	T	FALSE	22.3154	POU	0.0570187	0.270232	0.0120702	2.3e-06	genus..Ruminococcusgauvreauiigroup.id.11342	-0.00260446	0.0140489	0.812547
rs7154623	14	73798243	G	A	FALSE	22.2478	POU	0.0643651	0.193193	0.013646	2.4e-06	genus..Ruminococcusgauvreauiigroup.id.11342	-0.00179147	0.0146049	0.841805
rs7319102	13	58252801	G	A	FALSE	22.2201	POU	0.0603066	0.228749	0.0127936	2.4e-06	genus..Ruminococcusgauvreauiigroup.id.11342	-0.000933233	0.0149954	0.929899
rs7428430	3	50174184	T	C	FALSE	37.0009	POU	-0.0651914	0.482569	0.0107173	1.2e-09	genus..Ruminococcusgauvreauiigroup.id.11342	-0.00912698	0.0122914	0.450642
rs75169822	15	75887405	G	A	FALSE	23.3964	POU	0.059168	0.262136	0.0122324	1.3e-06	genus..Ruminococcusgauvreauiigroup.id.11342	0.00814297	0.0145111	0.608511
rs76034781	4	3272782	A	G	FALSE	23.5152	POU	0.0980851	0.0767915	0.0202269	1.2e-06	genus..Ruminococcusgauvreauiigroup.id.11342	-0.00155656	0.0237562	0.978742
rs7631941	3	80480052	T	C	FALSE	20.8687	POU	0.0730369	0.130947	0.015988	4.9e-06	genus..Ruminococcusgauvreauiigroup.id.11342	-0.00539143	0.0194214	0.849451
rs7860752	9	81389671	G	A	FALSE	26.0097	POU	0.0694644	0.192698	0.0136205	3.4e-07	genus..Ruminococcusgauvreauiigroup.id.11342	-0.00146241	0.0154199	0.937078
rs12238134	9	128746612	A	G	FALSE	37.709	POU	-0.0714801	0.305094	0.0116403	8.2e-10	genus..Ruminococcusgnavusgroup.id.14376	0.00562628	0.0194183	0.774022
rs12357321	10	21790476	A	G	FALSE	29.0473	POU	0.0632062	0.311848	0.0117275	7.1e-08	genus..Ruminococcusgnavusgroup.id.14376	0.0157263	0.0196096	0.48656
rs13135092	4	103198082	G	A	FALSE	25.1888	POU	0.0987361	0.0813534	0.0196731	5.2e-07	genus..Ruminococcusgnavusgroup.id.14376	0.00673123	0.0375579	0.844663
rs1397440	4	140892872	T	C	FALSE	21.5094	POU	-0.0534651	0.325126	0.0115281	3.5e-06	genus..Ruminococcusgnavusgroup.id.14376	0.00918338	0.019095	0.638149
rs1519369	8	139393909	T	C	FALSE	21.2411	POU	-0.0532986	0.327046	0.0115645	4e-06	genus..Ruminococcusgnavusgroup.id.14376	-0.00439598	0.0184576	0.82846
rs17487601	9	37213641	A	G	FALSE	24.4207	POU	-0.0554595	0.356491	0.0112227	7.7e-07	genus..Ruminococcusgnavusgroup.id.14376	-0.00880346	0.0188656	0.656544
rs2253491	6	31249217	A	G	FALSE	25.8771	POU	-0.0669506	0.208222	0.0131612	3.6e-07	genus..Ruminococcusgnavusgroup.id.14376	-0.0014394	0.0230345	0.885106
rs2289739	15	41801512	T	G	FALSE	22.6227	POU	0.0542701	0.343402	0.0114101	2e-06	genus..Ruminococcusgnavusgroup.id.14376	0.00287787	0.0187852	0.900994
rs4258296	10	134953361	C	T	FALSE	24.7637	POU	0.055519	0.363464	0.0111567	6.5e-07	genus..Ruminococcusgnavusgroup.id.14376	0.0202466	0.0183943	0.277626
rs521956	3	173117975	T	C	FALSE	25.2203	POU	-0.0538001	0.482979	0.0107129	5.1e-07	genus..Ruminococcusgnavusgroup.id.14376	0.00692579	0.0176833	0.695373
rs56226325	7	2078981	T	C	FALSE	25.2995	POU	-0.0744785	0.154737	0.0148073	4.9e-07	genus..Ruminococcusgnavusgroup.id.14376	-0.0311907	0.0235635	0.185783
rs59695806	17	43156023	C	T	FALSE	23.8018	POU	0.0574098	0.294147	0.0117674	1.1e-06	genus..Ruminococcusgnavusgroup.id.14376	0.00985319	0.0199329	0.551579
rs7110825	11	46120317	C	T	FALSE	22.3154	POU	0.0570187	0.270232	0.0120702	2.3e-06	genus..Ruminococcusgnavusgroup.id.14376	-0.0212488	0.0204091	0.269273
rs7154623	14	73798243	G	A	FALSE	22.2478	POU	0.0643651	0.193193	0.013646	2.4e-06	genus..Ruminococcusgnavusgroup.id.14376	-0.0129122	0.0209371	0.591765
rs7319102	13	58252801	G	A	FALSE	22.2201	POU	0.0603066	0.228749	0.0127936	2.4e-06	genus..Ruminococcusgnavusgroup.id.14376	0.00250648	0.0218422	0.854087
rs7428430	3	50174184	T	C	FALSE	37.0009	POU	-0.0651914	0.482569	0.0107173	1.2e-09	genus..Ruminococcusgnavusgroup.id.14376	0.00517578	0.0177765	0.76723
rs76034781	4	3272782	A	G	FALSE	23.5152	POU	0.0980851	0.0767915	0.0202269	1.2e-06	genus..Ruminococcusgnavusgroup.id.14376	0.0179929	0.0343909	0.594551
rs7631941	3	80480052	T	C	FALSE	20.8687	POU	0.0730369	0.130947	0.015988	4.9e-06	genus..Ruminococcusgnavusgroup.id.14376	0.00643941	0.0282441	0.789776
rs7860752	9	81389671	G	A	FALSE	26.0097	POU	0.0694644	0.192698	0.0136205	3.4e-07	genus..Ruminococcusgnavusgroup.id.14376	0.00326318	0.0223392	0.885543
rs12238134	9	128746612	A	G	FALSE	37.709	POU	-0.0714801	0.305094	0.0116403	8.2e-10	genus..Ruminococcustorquesgroup.id.14377	-0.0149907	0.0116473	0.209359
rs12357321	10	21790476	A	G	FALSE	29.0473	POU	0.0632062	0.311848	0.0117275	7.1e-08	genus..Ruminococcustorquesgroup.id.14377	0.0133153	0.0116919	0.264123
rs13135092	4	103198082	G	A	FALSE	25.1888	POU	0.0987361	0.0813534	0.0196731	5.2e-07	genus..Ruminococcustorquesgroup.id.14377	0.0226733	0.0230873	0.384479
rs1397440	4	140892872	T	C	FALSE	21.5094	POU	-0.0534651	0.325126	0.0115281	3.5e-06	genus..Ruminococcustorquesgroup.id.14377	0.00766647	0.0114589	0.485581
rs1519369	8	139393909	T	C	FALSE	21.2411	POU	-0.0532986	0.327046	0.0115645	4e-06	genus..Ruminococcustorquesgroup.id.14377	0.0035196	0.0111201	0.741406
rs17487601	9	37213641	A	G	FALSE	24.4207	POU	-0.0554595	0.356491	0.0112227	7.7e-07	genus..Ruminococcustorquesgroup.id.14377	-0.00422948	0.0112857	0.64303
rs2253491	6	31249217	A	G	FALSE	25.8771	POU	-0.0669506	0.208222	0.0131612	3.6e-07	genus..Ruminococcustorquesgroup.id.14377	-0.0105398	0.0137466	0.446515
rs2289739	15	41801512	T	G	FALSE	22.6227	POU	0.0542701	0.343402	0.0114101	2e-06	genus..Ruminococcustorquesgroup.id.14377	-0.000611974	0.0112394	0.977398
rs4258296	10	134953361	C	T	FALSE	24.7637	POU	0.055519	0.363464	0.0111567	6.5e-07	genus..Ruminococcustorquesgroup.id.14377	-0.0227913	0.0111127	0.0456806
rs521956	3	173117975	T	C	FALSE	25.2203	POU	-0.0538001	0.482979	0.0107129	5.1e-07	genus..Ruminococcustorquesgroup.id.14377	-0.0154476	0.0106278	0.145265
rs56226325	7	2078981	T	C	FALSE	25.2995	POU	-0.0744785	0.154737	0.0148073	4.9e-07	genus..Ruminococcustorquesgroup.id.14377	-0.0106307	0.0141055	0.434655
rs56262049	13	42644705	C	T	FALSE	22.2	POU	-0.0662709	0.182332	0.0140652	2.5e-06	genus..Ruminococcustorquesgroup.id.14377	-0.00170705	0.0138157	0.968146
rs59695806	17	43156023	C	T	FALSE	23.8018	POU	0.0574098	0.294147	0.0117674	1.1e-06	genus..Ruminococcustorquesgroup.id.14377	0.000373797	0.0119533	0.944432
rs7110825	11	46120317	C	T	FALSE	22.3154	POU	0.0570187	0.270232	0.0120702	2.3e-06	genus..Ruminococcustorquesgroup.id.14377	-0.0149163	0.0122002	0.210179
rs7154623	14	73798243	G	A	FALSE	22.2478	POU	0.0643651	0.193193	0.013646	2.4e-06	genus..Ruminococcustorquesgroup.id.14377	-0.00139718	0.0126523	0.871708
rs7319102	13	58252801	G	A	FALSE	22.2201	POU	0.0603066	0.228749	0.0127936	2.4e-06	genus..Ruminococcustorquesgroup.id.14377	0.00449158	0.0130043	0.726293
rs7428430	3	50174184	T	C	FALSE	37.0009	POU	-0.0651914	0.482569	0.0107173	1.2e-09	genus..Ruminococcustorquesgroup.id.14377	-0.0180125	0.010663	0.0901669
rs75169822	15	75887405	G	A	FALSE	23.3964	POU	0.059168	0.262136	0.0122324	1.3e-06	genus..Ruminococcustorquesgroup.id.14377	-0.00173276	0.0126322	0.856975
rs76034781	4	3272782	A	G	FALSE	23.5152	POU	0.0980851	0.0767915	0.0202269	1.2e-06	genus..Ruminococcustorquesgroup.id.14377	-0.0353467	0.0204402	0.100163
rs7631941	3	80480052	T	C	FALSE	20.8687	POU	0.0730369	0.130947	0.015988	4.9e-06	genus..Ruminococcustorquesgroup.id.14377	-0.00875158	0.0168062	0.61597
rs7860752	9	81389671	G	A	FALSE	26.0097	POU	0.0694644	0.192698	0.0136205	3.4e-07	genus..Ruminococcustorquesgroup.id.14377	0.00788577	0.0133814	0.58184
rs12238134	9	128746612	A	G	FALSE	37.709	POU	-0.0714801	0.305094	0.0116403	8.2e-10	genus.Actinomyces.id.423	0.00987341	0.0178472	0.56174
rs12357321	10	21790476	A	G	FALSE	29.0473	POU	0.0632062	0.311848	0.0117275	7.1e-08	genus.Actinomyces.id.423	0.0135396	0.0177222	0.443423
rs13135092	4	103198082	G	A	FALSE	25.1888	POU	0.0987361	0.0813534	0.0196731	5.2e-07	genus.Actinomyces.id.423	0.0413284	0.0351887	0.410757
rs1397440	4	140892872	T	C	FALSE	21.5094	POU	-0.0534651	0.325126	0.0115281	3.5e-06	genus.Actinomyces.id.423	-0.0105349	0.0174896	0.557287
rs17487601	9	37213641	A	G	FALSE	24.4207	POU	-0.0554595	0.356491	0.0112227	7.7e-07	genus.Actinomyces.id.423	0.00536911	0.017204	0.699485
rs2253491	6	31249217	A	G	FALSE	25.8771	POU	-0.0669506	0.208222	0.0131612	3.6e-07	genus.Actinomyces.id.423	0.0131317	0.0208097	0.488543
rs2289739	15	41801512	T	G	FALSE	22.6227	POU	0.0542701	0.343402	0.0114101	2e-06	genus.Actinomyces.id.423	0.00848623	0.017293	0.655538
rs4258296	10	134953361	C	T	FALSE	24.7637	POU	0.055519	0.363464	0.0111567	6.5e-07	genus.Actinomyces.id.423	-0.00124852	0.0170255	0.935653
rs56226325	7	2078981	T	C	FALSE	25.2995	POU	-0.0744785	0.154737	0.0148073	4.9e-07	genus.Actinomyces.id.423	0.00279901	0.0218192	0.985454
rs56262049	13	42644705	C	T	FALSE	22.2	POU	-0.0662709	0.182332	0.0140652	2.5e-06	genus.Actinomyces.id.423	-0.0132251	0.0209789	0.512879
rs59695806	17	43156023	C	T	FALSE	23.8018	POU	0.0574098	0.294147	0.0117674	1.1e-06	genus.Actinomyces.id.423	0.00944394	0.018338	0.627004
rs7110825	11	46120317	C	T	FALSE	22.3154	POU	0.0570187	0.270232	0.0120702	2.3e-06	genus.Actinomyces.id.423	-0.0073307	0.0184877	0.742556
rs7319102	13	58252801	G	A	FALSE	22.2201	POU	0.0603066	0.228749	0.0127936	2.4e-06	genus.Actinomyces.id.423	-0.00470269	0.019857	0.809121
rs7428430	3	50174184	T	C	FALSE	37.0009	POU	-0.0651914	0.482569	0.0107173	1.2e-09	genus.Actinomyces.id.423	0.00455297	0.0164058	0.790429
rs75169822	15	75887405	G	A	FALSE	23.3964	POU	0.059168	0.262136	0.0122324	1.3e-06	genus.Actinomyces.id.423	-0.00951865	0.0189155	0.628553
rs76034781	4	3272782	A	G	FALSE	23.5152	POU	0.0980851	0.0767915	0.0202269	1.2e-06	genus.Actinomyces.id.423	0.00264432	0.0306525	0.927734
rs7631941	3	80480052	T	C	FALSE	20.8687	POU	0.0730369	0.130947	0.015988	4.9e-06	genus.Actinomyces.id.423	0.00936	0.0253746	0.721365
rs7860752	9	81389671	G	A	FALSE	26.0097	POU	0.0694644	0.192698	0.0136205	3.4e-07	genus.Actinomyces.id.423	-0.0255765	0.0204422	0.213964
rs12238134	9	128746612	A	G	FALSE	37.709	POU	-0.0714801	0.305094	0.0116403	8.2e-10	genus.Adlercreutzia.id.812	0.0198785	0.0169683	0.239762
rs12357321	10	21790476	A	G	FALSE	29.0473	POU	0.0632062	0.311848	0.0117275	7.1e-08	genus.Adlercreutzia.id.812	0.0180345	0.0168209	0.310619
rs13135092	4	103198082	G	A	FALSE	25.1888	POU	0.0987361	0.0813534	0.0196731	5.2e-07	genus.Adlercreutzia.id.812	-0.00182914	0.0329454	0.89884
rs1519369	8	139393909	T	C	FALSE	21.2411	POU	-0.0532986	0.327046	0.0115645	4e-06	genus.Adlercreutzia.id.812	-0.00636407	0.0164058	0.687411
rs17487601	9	37213641	A	G	FALSE	24.4207	POU	-0.0554595	0.356491	0.0112227	7.7e-07	genus.Adlercreutzia.id.812	-0.00188789	0.016341	0.922554
rs2253491	6	31249217	A	G	FALSE	25.8771	POU	-0.0669506	0.208222	0.0131612	3.6e-07	genus.Adlercreutzia.id.812	-0.0248884	0.0198004	0.212757
rs2289739	15	41801512	T	G	FALSE	22.6227	POU	0.0542701	0.343402	0.0114101	2e-06	genus.Adlercreutzia.id.812	0.000104	0.0164433	0.98628
rs4258296	10	134953361	C	T	FALSE	24.7637	POU	0.055519	0.363464	0.0111567	6.5e-07	genus.Adlercreutzia.id.812	-0.0136378	0.0161789	0.414969
rs521956	3	173117975	T	C	FALSE	25.2203	POU	-0.0538001	0.482979	0.0107129	5.1e-07	genus.Adlercreutzia.id.812	0.0162558	0.0155846	0.298375
rs56262049	13	42644705	C	T	FALSE	22.2	POU	-0.0662709	0.182332	0.0140652	2.5e-06	genus.Adlercreutzia.id.812	0.00355158	0.0200151	0.877386
rs59695806	17	43156023	C	T	FALSE	23.8018	POU	0.0574098	0.294147	0.0117674	1.1e-06	genus.Adlercreutzia.id.812	0.0111547	0.0174072	0.534849
rs7110825	11	46120317	C	T	FALSE	22.3154	POU	0.0570187	0.270232	0.0120702	2.3e-06	genus.Adlercreutzia.id.812	0.0069759	0.0175813	0.727064
rs7154623	14	73798243	G	A	FALSE	22.2478	POU	0.0643651	0.193193	0.013646	2.4e-06	genus.Adlercreutzia.id.812	0.000711488	0.0189871	0.964492
rs7319102	13	58252801	G	A	FALSE	22.2201	POU	0.0603066	0.228749	0.0127936	2.4e-06	genus.Adlercreutzia.id.812	0.00037182	0.0189814	0.946383
rs7428430	3	50174184	T	C	FALSE	37.0009	POU	-0.0651914	0.482569	0.0107173	1.2e-09	genus.Adlercreutzia.id.812	-0.0104456	0.0155967	0.501946
rs75169822	15	75887405	G	A	FALSE	23.3964	POU	0.059168	0.262136	0.0122324	1.3e-06	genus.Adlercreutzia.id.812	0.0183344	0.018036	0.337857
rs76034781	4	3272782	A	G	FALSE	23.5152	POU	0.0980851	0.0767915	0.0202269	1.2e-06	genus.Adlercreutzia.id.812	0.031653	0.0291672	0.242655
rs7631941	3	80480052	T	C	FALSE	20.8687	POU	0.0730369	0.130947	0.015988	4.9e-06	genus.Adlercreutzia.id.812	-0.00877715	0.0241882	0.730314
rs7860752	9	81389671	G	A	FALSE	26.0097	POU	0.0694644	0.192698	0.0136205	3.4e-07	genus.Adlercreutzia.id.812	-0.0093432	0.0194735	0.653262
rs12238134	9	128746612	A	G	FALSE	37.709	POU	-0.0714801	0.305094	0.0116403	8.2e-10	genus.Akkermansia.id.4037	0.0139997	0.0142229	0.313503
rs12357321	10	21790476	A	G	FALSE	29.0473	POU	0.0632062	0.311848	0.0117275	7.1e-08	genus.Akkermansia.id.4037	-0.000931578	0.0141585	0.909165
rs13135092	4	103198082	G	A	FALSE	25.1888	POU	0.0987361	0.0813534	0.0196731	5.2e-07	genus.Akkermansia.id.4037	-0.0289122	0.0280925	0.371882
rs1397440	4	140892872	T	C	FALSE	21.5094	POU	-0.0534651	0.325126	0.0115281	3.5e-06	genus.Akkermansia.id.4037	0.00498826	0.0140012	0.751531
rs1519369	8	139393909	T	C	FALSE	21.2411	POU	-0.0532986	0.327046	0.0115645	4e-06	genus.Akkermansia.id.4037	-0.008538	0.0136551	0.557502
rs17487601	9	37213641	A	G	FALSE	24.4207	POU	-0.0554595	0.356491	0.0112227	7.7e-07	genus.Akkermansia.id.4037	-0.0225691	0.0137309	0.12015
rs2253491	6	31249217	A	G	FALSE	25.8771	POU	-0.0669506	0.208222	0.0131612	3.6e-07	genus.Akkermansia.id.4037	-0.00618054	0.0166654	0.687672
rs2289739	15	41801512	T	G	FALSE	22.6227	POU	0.0542701	0.343402	0.0114101	2e-06	genus.Akkermansia.id.4037	0.00526907	0.0136998	0.702427
rs4258296	10	134953361	C	T	FALSE	24.7637	POU	0.055519	0.363464	0.0111567	6.5e-07	genus.Akkermansia.id.4037	0.00696091	0.0135561	0.591413
rs521956	3	173117975	T	C	FALSE	25.2203	POU	-0.0538001	0.482979	0.0107129	5.1e-07	genus.Akkermansia.id.4037	-4.16e-05	0.0130056	0.998653
rs56226325	7	2078981	T	C	FALSE	25.2995	POU	-0.0744785	0.154737	0.0148073	4.9e-07	genus.Akkermansia.id.4037	0.0278737	0.0172668	0.0779733
rs56262049	13	42644705	C	T	FALSE	22.2	POU	-0.0662709	0.182332	0.0140652	2.5e-06	genus.Akkermansia.id.4037	0.00114319	0.0168545	0.925432
rs59695806	17	43156023	C	T	FALSE	23.8018	POU	0.0574098	0.294147	0.0117674	1.1e-06	genus.Akkermansia.id.4037	0.0244928	0.0146243	0.0870062
rs7110825	11	46120317	C	T	FALSE	22.3154	POU	0.0570187	0.270232	0.0120702	2.3e-06	genus.Akkermansia.id.4037	-0.000713872	0.0148217	0.994799
rs7154623	14	73798243	G	A	FALSE	22.2478	POU	0.0643651	0.193193	0.013646	2.4e-06	genus.Akkermansia.id.4037	-0.0105736	0.0156202	0.466203
rs7319102	13	58252801	G	A	FALSE	22.2201	POU	0.0603066	0.228749	0.0127936	2.4e-06	genus.Akkermansia.id.4037	0.00419249	0.0158106	0.797838
rs7428430	3	50174184	T	C	FALSE	37.0009	POU	-0.0651914	0.482569	0.0107173	1.2e-09	genus.Akkermansia.id.4037	-0.0022975	0.0130404	0.854976
rs75169822	15	75887405	G	A	FALSE	23.3964	POU	0.059168	0.262136	0.0122324	1.3e-06	genus.Akkermansia.id.4037	-0.00186834	0.0152435	0.979072
rs76034781	4	3272782	A	G	FALSE	23.5152	POU	0.0980851	0.0767915	0.0202269	1.2e-06	genus.Akkermansia.id.4037	0.0293571	0.024603	0.255625
rs7631941	3	80480052	T	C	FALSE	20.8687	POU	0.0730369	0.130947	0.015988	4.9e-06	genus.Akkermansia.id.4037	-0.0148942	0.0202089	0.481507
rs7860752	9	81389671	G	A	FALSE	26.0097	POU	0.0694644	0.192698	0.0136205	3.4e-07	genus.Akkermansia.id.4037	-0.0263734	0.0163151	0.129018
rs12238134	9	128746612	A	G	FALSE	37.709	POU	-0.0714801	0.305094	0.0116403	8.2e-10	genus.Alistipes.id.968	0.0173186	0.0117187	0.136399
rs12357321	10	21790476	A	G	FALSE	29.0473	POU	0.0632062	0.311848	0.0117275	7.1e-08	genus.Alistipes.id.968	0.00438094	0.0117546	0.678223
rs13135092	4	103198082	G	A	FALSE	25.1888	POU	0.0987361	0.0813534	0.0196731	5.2e-07	genus.Alistipes.id.968	0.0185234	0.0230694	0.390659
rs1397440	4	140892872	T	C	FALSE	21.5094	POU	-0.0534651	0.325126	0.0115281	3.5e-06	genus.Alistipes.id.968	-0.00860839	0.011519	0.475749
rs1519369	8	139393909	T	C	FALSE	21.2411	POU	-0.0532986	0.327046	0.0115645	4e-06	genus.Alistipes.id.968	-0.00353873	0.0111957	0.774051
rs17487601	9	37213641	A	G	FALSE	24.4207	POU	-0.0554595	0.356491	0.0112227	7.7e-07	genus.Alistipes.id.968	0.00324931	0.0113425	0.888415
rs2253491	6	31249217	A	G	FALSE	25.8771	POU	-0.0669506	0.208222	0.0131612	3.6e-07	genus.Alistipes.id.968	-0.0105873	0.0137997	0.463326
rs2289739	15	41801512	T	G	FALSE	22.6227	POU	0.0542701	0.343402	0.0114101	2e-06	genus.Alistipes.id.968	0.00564519	0.0113117	0.619032
rs4258296	10	134953361	C	T	FALSE	24.7637	POU	0.055519	0.363464	0.0111567	6.5e-07	genus.Alistipes.id.968	0.0197632	0.0112018	0.0750407
rs521956	3	173117975	T	C	FALSE	25.2203	POU	-0.0538001	0.482979	0.0107129	5.1e-07	genus.Alistipes.id.968	-0.0177385	0.0106972	0.0968633
rs56226325	7	2078981	T	C	FALSE	25.2995	POU	-0.0744785	0.154737	0.0148073	4.9e-07	genus.Alistipes.id.968	0.013208	0.0141801	0.361258
rs56262049	13	42644705	C	T	FALSE	22.2	POU	-0.0662709	0.182332	0.0140652	2.5e-06	genus.Alistipes.id.968	0.0149738	0.0138709	0.246529
rs59695806	17	43156023	C	T	FALSE	23.8018	POU	0.0574098	0.294147	0.0117674	1.1e-06	genus.Alistipes.id.968	-0.00897042	0.0120144	0.444381
rs7110825	11	46120317	C	T	FALSE	22.3154	POU	0.0570187	0.270232	0.0120702	2.3e-06	genus.Alistipes.id.968	0.00833112	0.012257	0.53106
rs7154623	14	73798243	G	A	FALSE	22.2478	POU	0.0643651	0.193193	0.013646	2.4e-06	genus.Alistipes.id.968	-0.00389016	0.0127587	0.820067
rs7319102	13	58252801	G	A	FALSE	22.2201	POU	0.0603066	0.228749	0.0127936	2.4e-06	genus.Alistipes.id.968	-0.0150733	0.0130929	0.247827
rs7428430	3	50174184	T	C	FALSE	37.0009	POU	-0.0651914	0.482569	0.0107173	1.2e-09	genus.Alistipes.id.968	0.0233616	0.0107321	0.0297507
rs75169822	15	75887405	G	A	FALSE	23.3964	POU	0.059168	0.262136	0.0122324	1.3e-06	genus.Alistipes.id.968	-0.0017571	0.012675	0.887263
rs76034781	4	3272782	A	G	FALSE	23.5152	POU	0.0980851	0.0767915	0.0202269	1.2e-06	genus.Alistipes.id.968	0.0137953	0.0205666	0.493818
rs7631941	3	80480052	T	C	FALSE	20.8687	POU	0.0730369	0.130947	0.015988	4.9e-06	genus.Alistipes.id.968	-0.00844245	0.0169385	0.587257
rs7860752	9	81389671	G	A	FALSE	26.0097	POU	0.0694644	0.192698	0.0136205	3.4e-07	genus.Alistipes.id.968	0.000430869	0.0134653	0.961681
rs12238134	9	128746612	A	G	FALSE	37.709	POU	-0.0714801	0.305094	0.0116403	8.2e-10	genus.Allisonella.id.2174	-0.00881097	0.0275068	0.69337
rs1397440	4	140892872	T	C	FALSE	21.5094	POU	-0.0534651	0.325126	0.0115281	3.5e-06	genus.Allisonella.id.2174	-0.00613158	0.0268256	0.794928
rs17487601	9	37213641	A	G	FALSE	24.4207	POU	-0.0554595	0.356491	0.0112227	7.7e-07	genus.Allisonella.id.2174	-0.0194794	0.0268666	0.422947
rs2289739	15	41801512	T	G	FALSE	22.6227	POU	0.0542701	0.343402	0.0114101	2e-06	genus.Allisonella.id.2174	-0.00873909	0.0266144	0.714028
rs4258296	10	134953361	C	T	FALSE	24.7637	POU	0.055519	0.363464	0.0111567	6.5e-07	genus.Allisonella.id.2174	0.0208269	0.0257981	0.410382
rs521956	3	173117975	T	C	FALSE	25.2203	POU	-0.0538001	0.482979	0.0107129	5.1e-07	genus.Allisonella.id.2174	-0.0133023	0.0249935	0.598056
rs56262049	13	42644705	C	T	FALSE	22.2	POU	-0.0662709	0.182332	0.0140652	2.5e-06	genus.Allisonella.id.2174	0.0158632	0.0320175	0.616925
rs7110825	11	46120317	C	T	FALSE	22.3154	POU	0.0570187	0.270232	0.0120702	2.3e-06	genus.Allisonella.id.2174	0.0108889	0.0288782	0.833794
rs7154623	14	73798243	G	A	FALSE	22.2478	POU	0.0643651	0.193193	0.013646	2.4e-06	genus.Allisonella.id.2174	-0.018343	0.0298343	0.546574
rs7428430	3	50174184	T	C	FALSE	37.0009	POU	-0.0651914	0.482569	0.0107173	1.2e-09	genus.Allisonella.id.2174	-0.017992	0.0250446	0.474938
rs7860752	9	81389671	G	A	FALSE	26.0097	POU	0.0694644	0.192698	0.0136205	3.4e-07	genus.Allisonella.id.2174	0.0154442	0.031328	0.662502
rs12238134	9	128746612	A	G	FALSE	37.709	POU	-0.0714801	0.305094	0.0116403	8.2e-10	genus.Alloprevotella.id.961	0.00901849	0.0285027	0.73538
rs1397440	4	140892872	T	C	FALSE	21.5094	POU	-0.0534651	0.325126	0.0115281	3.5e-06	genus.Alloprevotella.id.961	0.015044	0.0282179	0.560983
rs2289739	15	41801512	T	G	FALSE	22.6227	POU	0.0542701	0.343402	0.0114101	2e-06	genus.Alloprevotella.id.961	0.0112407	0.0275282	0.643088
rs521956	3	173117975	T	C	FALSE	25.2203	POU	-0.0538001	0.482979	0.0107129	5.1e-07	genus.Alloprevotella.id.961	-0.00655501	0.0258592	0.794691
rs7110825	11	46120317	C	T	FALSE	22.3154	POU	0.0570187	0.270232	0.0120702	2.3e-06	genus.Alloprevotella.id.961	0.0106693	0.0305325	0.70817
rs7154623	14	73798243	G	A	FALSE	22.2478	POU	0.0643651	0.193193	0.013646	2.4e-06	genus.Alloprevotella.id.961	0.0267822	0.029947	0.374074
rs7428430	3	50174184	T	C	FALSE	37.0009	POU	-0.0651914	0.482569	0.0107173	1.2e-09	genus.Alloprevotella.id.961	-0.000722822	0.0260382	0.972764
rs12238134	9	128746612	A	G	FALSE	37.709	POU	-0.0714801	0.305094	0.0116403	8.2e-10	genus.Anaerofilum.id.2053	0.0273301	0.0217968	0.209874
rs12357321	10	21790476	A	G	FALSE	29.0473	POU	0.0632062	0.311848	0.0117275	7.1e-08	genus.Anaerofilum.id.2053	-0.0192597	0.021475	0.34942
rs13135092	4	103198082	G	A	FALSE	25.1888	POU	0.0987361	0.0813534	0.0196731	5.2e-07	genus.Anaerofilum.id.2053	0.0156505	0.0410634	0.699522
rs1397440	4	140892872	T	C	FALSE	21.5094	POU	-0.0534651	0.325126	0.0115281	3.5e-06	genus.Anaerofilum.id.2053	-0.0228788	0.021256	0.296156
rs1519369	8	139393909	T	C	FALSE	21.2411	POU	-0.0532986	0.327046	0.0115645	4e-06	genus.Anaerofilum.id.2053	0.0181387	0.0209558	0.376664
rs17487601	9	37213641	A	G	FALSE	24.4207	POU	-0.0554595	0.356491	0.0112227	7.7e-07	genus.Anaerofilum.id.2053	0.0148732	0.0209409	0.478722
rs2253491	6	31249217	A	G	FALSE	25.8771	POU	-0.0669506	0.208222	0.0131612	3.6e-07	genus.Anaerofilum.id.2053	0.00670208	0.0251373	0.819914
rs2289739	15	41801512	T	G	FALSE	22.6227	POU	0.0542701	0.343402	0.0114101	2e-06	genus.Anaerofilum.id.2053	-0.00809448	0.0209874	0.708633
rs521956	3	173117975	T	C	FALSE	25.2203	POU	-0.0538001	0.482979	0.0107129	5.1e-07	genus.Anaerofilum.id.2053	0.0181265	0.0199275	0.365434
rs56226325	7	2078981	T	C	FALSE	25.2995	POU	-0.0744785	0.154737	0.0148073	4.9e-07	genus.Anaerofilum.id.2053	-0.0105449	0.026341	0.706306
rs56262049	13	42644705	C	T	FALSE	22.2	POU	-0.0662709	0.182332	0.0140652	2.5e-06	genus.Anaerofilum.id.2053	0.0105599	0.0255242	0.656182
rs59695806	17	43156023	C	T	FALSE	23.8018	POU	0.0574098	0.294147	0.0117674	1.1e-06	genus.Anaerofilum.id.2053	0.0133102	0.0222375	0.513639
rs7110825	11	46120317	C	T	FALSE	22.3154	POU	0.0570187	0.270232	0.0120702	2.3e-06	genus.Anaerofilum.id.2053	0.00587726	0.0224393	0.800858
rs7154623	14	73798243	G	A	FALSE	22.2478	POU	0.0643651	0.193193	0.013646	2.4e-06	genus.Anaerofilum.id.2053	-0.00292108	0.0241439	0.90322
rs7319102	13	58252801	G	A	FALSE	22.2201	POU	0.0603066	0.228749	0.0127936	2.4e-06	genus.Anaerofilum.id.2053	-0.026557	0.0242417	0.282143
rs76034781	4	3272782	A	G	FALSE	23.5152	POU	0.0980851	0.0767915	0.0202269	1.2e-06	genus.Anaerofilum.id.2053	-0.0132411	0.0370167	0.663941
rs7631941	3	80480052	T	C	FALSE	20.8687	POU	0.0730369	0.130947	0.015988	4.9e-06	genus.Anaerofilum.id.2053	0.0166069	0.0310694	0.618658
rs7860752	9	81389671	G	A	FALSE	26.0097	POU	0.0694644	0.192698	0.0136205	3.4e-07	genus.Anaerofilum.id.2053	0.0262926	0.0250038	0.278242
rs12238134	9	128746612	A	G	FALSE	37.709	POU	-0.0714801	0.305094	0.0116403	8.2e-10	genus.Anaerostipes.id.1991	-0.0235229	0.0119417	0.050455
rs12357321	10	21790476	A	G	FALSE	29.0473	POU	0.0632062	0.311848	0.0117275	7.1e-08	genus.Anaerostipes.id.1991	-0.0153719	0.0120075	0.189214
rs13135092	4	103198082	G	A	FALSE	25.1888	POU	0.0987361	0.0813534	0.0196731	5.2e-07	genus.Anaerostipes.id.1991	-0.0154264	0.0237891	0.527021
rs1397440	4	140892872	T	C	FALSE	21.5094	POU	-0.0534651	0.325126	0.0115281	3.5e-06	genus.Anaerostipes.id.1991	0.00841515	0.0117473	0.445084
rs1519369	8	139393909	T	C	FALSE	21.2411	POU	-0.0532986	0.327046	0.0115645	4e-06	genus.Anaerostipes.id.1991	0.0122838	0.011406	0.286652
rs17487601	9	37213641	A	G	FALSE	24.4207	POU	-0.0554595	0.356491	0.0112227	7.7e-07	genus.Anaerostipes.id.1991	-0.000181967	0.0115723	0.981979
rs2253491	6	31249217	A	G	FALSE	25.8771	POU	-0.0669506	0.208222	0.0131612	3.6e-07	genus.Anaerostipes.id.1991	0.00417324	0.0141268	0.710157
rs2289739	15	41801512	T	G	FALSE	22.6227	POU	0.0542701	0.343402	0.0114101	2e-06	genus.Anaerostipes.id.1991	-0.00820308	0.0115369	0.502138
rs4258296	10	134953361	C	T	FALSE	24.7637	POU	0.055519	0.363464	0.0111567	6.5e-07	genus.Anaerostipes.id.1991	-0.0144491	0.011425	0.206218
rs521956	3	173117975	T	C	FALSE	25.2203	POU	-0.0538001	0.482979	0.0107129	5.1e-07	genus.Anaerostipes.id.1991	-0.00866883	0.0108953	0.423205
rs56226325	7	2078981	T	C	FALSE	25.2995	POU	-0.0744785	0.154737	0.0148073	4.9e-07	genus.Anaerostipes.id.1991	0.000199511	0.0144666	0.941659
rs56262049	13	42644705	C	T	FALSE	22.2	POU	-0.0662709	0.182332	0.0140652	2.5e-06	genus.Anaerostipes.id.1991	-0.00236752	0.014154	0.970085
rs59695806	17	43156023	C	T	FALSE	23.8018	POU	0.0574098	0.294147	0.0117674	1.1e-06	genus.Anaerostipes.id.1991	0.00686336	0.0122529	0.551036
rs7110825	11	46120317	C	T	FALSE	22.3154	POU	0.0570187	0.270232	0.0120702	2.3e-06	genus.Anaerostipes.id.1991	-0.0209071	0.0125251	0.107624
rs7154623	14	73798243	G	A	FALSE	22.2478	POU	0.0643651	0.193193	0.013646	2.4e-06	genus.Anaerostipes.id.1991	-0.015696	0.0129669	0.226981
rs7319102	13	58252801	G	A	FALSE	22.2201	POU	0.0603066	0.228749	0.0127936	2.4e-06	genus.Anaerostipes.id.1991	-0.00577553	0.0133428	0.641181
rs7428430	3	50174184	T	C	FALSE	37.0009	POU	-0.0651914	0.482569	0.0107173	1.2e-09	genus.Anaerostipes.id.1991	-0.00939218	0.0109396	0.390208
rs75169822	15	75887405	G	A	FALSE	23.3964	POU	0.059168	0.262136	0.0122324	1.3e-06	genus.Anaerostipes.id.1991	0.0100052	0.0129674	0.497218
rs76034781	4	3272782	A	G	FALSE	23.5152	POU	0.0980851	0.0767915	0.0202269	1.2e-06	genus.Anaerostipes.id.1991	-0.014218	0.0211138	0.498033
rs7631941	3	80480052	T	C	FALSE	20.8687	POU	0.0730369	0.130947	0.015988	4.9e-06	genus.Anaerostipes.id.1991	0.00932957	0.0172841	0.620897
rs7860752	9	81389671	G	A	FALSE	26.0097	POU	0.0694644	0.192698	0.0136205	3.4e-07	genus.Anaerostipes.id.1991	0.0123171	0.0137266	0.38673
rs12238134	9	128746612	A	G	FALSE	37.709	POU	-0.0714801	0.305094	0.0116403	8.2e-10	genus.Anaerotruncus.id.2054	-0.00164853	0.0120694	0.857177
rs12357321	10	21790476	A	G	FALSE	29.0473	POU	0.0632062	0.311848	0.0117275	7.1e-08	genus.Anaerotruncus.id.2054	0.0088494	0.0120723	0.446129
rs13135092	4	103198082	G	A	FALSE	25.1888	POU	0.0987361	0.0813534	0.0196731	5.2e-07	genus.Anaerotruncus.id.2054	0.0138272	0.0237191	0.515284
rs1397440	4	140892872	T	C	FALSE	21.5094	POU	-0.0534651	0.325126	0.0115281	3.5e-06	genus.Anaerotruncus.id.2054	0.0167506	0.0118629	0.155445
rs1519369	8	139393909	T	C	FALSE	21.2411	POU	-0.0532986	0.327046	0.0115645	4e-06	genus.Anaerotruncus.id.2054	-0.0103752	0.0115304	0.356607
rs17487601	9	37213641	A	G	FALSE	24.4207	POU	-0.0554595	0.356491	0.0112227	7.7e-07	genus.Anaerotruncus.id.2054	-0.00647178	0.0116672	0.634391
rs2253491	6	31249217	A	G	FALSE	25.8771	POU	-0.0669506	0.208222	0.0131612	3.6e-07	genus.Anaerotruncus.id.2054	-0.0276768	0.0141715	0.0470929
rs2289739	15	41801512	T	G	FALSE	22.6227	POU	0.0542701	0.343402	0.0114101	2e-06	genus.Anaerotruncus.id.2054	0.011569	0.0116315	0.317857
rs4258296	10	134953361	C	T	FALSE	24.7637	POU	0.055519	0.363464	0.0111567	6.5e-07	genus.Anaerotruncus.id.2054	-0.00103044	0.0115339	0.931154
rs521956	3	173117975	T	C	FALSE	25.2203	POU	-0.0538001	0.482979	0.0107129	5.1e-07	genus.Anaerotruncus.id.2054	0.000164102	0.0110179	0.987374
rs56226325	7	2078981	T	C	FALSE	25.2995	POU	-0.0744785	0.154737	0.0148073	4.9e-07	genus.Anaerotruncus.id.2054	-0.0162203	0.0145979	0.29434
rs56262049	13	42644705	C	T	FALSE	22.2	POU	-0.0662709	0.182332	0.0140652	2.5e-06	genus.Anaerotruncus.id.2054	0.0209721	0.0143019	0.128631
rs59695806	17	43156023	C	T	FALSE	23.8018	POU	0.0574098	0.294147	0.0117674	1.1e-06	genus.Anaerotruncus.id.2054	0.00295502	0.0123742	0.797593
rs7110825	11	46120317	C	T	FALSE	22.3154	POU	0.0570187	0.270232	0.0120702	2.3e-06	genus.Anaerotruncus.id.2054	0.00662854	0.0126062	0.555064
rs7154623	14	73798243	G	A	FALSE	22.2478	POU	0.0643651	0.193193	0.013646	2.4e-06	genus.Anaerotruncus.id.2054	0.0215841	0.0131361	0.100506
rs7319102	13	58252801	G	A	FALSE	22.2201	POU	0.0603066	0.228749	0.0127936	2.4e-06	genus.Anaerotruncus.id.2054	6.05e-05	0.0134632	0.947574
rs7428430	3	50174184	T	C	FALSE	37.0009	POU	-0.0651914	0.482569	0.0107173	1.2e-09	genus.Anaerotruncus.id.2054	0.0058243	0.0110471	0.581725
rs75169822	15	75887405	G	A	FALSE	23.3964	POU	0.059168	0.262136	0.0122324	1.3e-06	genus.Anaerotruncus.id.2054	0.0148218	0.0130196	0.254176
rs76034781	4	3272782	A	G	FALSE	23.5152	POU	0.0980851	0.0767915	0.0202269	1.2e-06	genus.Anaerotruncus.id.2054	0.00398866	0.0211308	0.829294
rs7631941	3	80480052	T	C	FALSE	20.8687	POU	0.0730369	0.130947	0.015988	4.9e-06	genus.Anaerotruncus.id.2054	-0.0177551	0.0173849	0.315755
rs7860752	9	81389671	G	A	FALSE	26.0097	POU	0.0694644	0.192698	0.0136205	3.4e-07	genus.Anaerotruncus.id.2054	0.00281963	0.0138632	0.829161
rs12238134	9	128746612	A	G	FALSE	37.709	POU	-0.0714801	0.305094	0.0116403	8.2e-10	genus.Bacteroides.id.918	0.00783187	0.0114882	0.572576
rs12357321	10	21790476	A	G	FALSE	29.0473	POU	0.0632062	0.311848	0.0117275	7.1e-08	genus.Bacteroides.id.918	0.00648807	0.0115422	0.562831
rs13135092	4	103198082	G	A	FALSE	25.1888	POU	0.0987361	0.0813534	0.0196731	5.2e-07	genus.Bacteroides.id.918	-0.00634174	0.0228559	0.936381
rs1397440	4	140892872	T	C	FALSE	21.5094	POU	-0.0534651	0.325126	0.0115281	3.5e-06	genus.Bacteroides.id.918	-0.0100032	0.0113219	0.360443
rs1519369	8	139393909	T	C	FALSE	21.2411	POU	-0.0532986	0.327046	0.0115645	4e-06	genus.Bacteroides.id.918	-0.00421338	0.010959	0.717407
rs17487601	9	37213641	A	G	FALSE	24.4207	POU	-0.0554595	0.356491	0.0112227	7.7e-07	genus.Bacteroides.id.918	-0.00522803	0.0111365	0.571603
rs2253491	6	31249217	A	G	FALSE	25.8771	POU	-0.0669506	0.208222	0.0131612	3.6e-07	genus.Bacteroides.id.918	0.00324429	0.0135662	0.78642
rs2289739	15	41801512	T	G	FALSE	22.6227	POU	0.0542701	0.343402	0.0114101	2e-06	genus.Bacteroides.id.918	-0.00481253	0.0110812	0.653933
rs4258296	10	134953361	C	T	FALSE	24.7637	POU	0.055519	0.363464	0.0111567	6.5e-07	genus.Bacteroides.id.918	-0.00296405	0.0109654	0.781683
rs521956	3	173117975	T	C	FALSE	25.2203	POU	-0.0538001	0.482979	0.0107129	5.1e-07	genus.Bacteroides.id.918	0.0143669	0.0104807	0.170689
rs56226325	7	2078981	T	C	FALSE	25.2995	POU	-0.0744785	0.154737	0.0148073	4.9e-07	genus.Bacteroides.id.918	0.000348656	0.0139109	0.969482
rs56262049	13	42644705	C	T	FALSE	22.2	POU	-0.0662709	0.182332	0.0140652	2.5e-06	genus.Bacteroides.id.918	0.0100969	0.0136537	0.390385
rs59695806	17	43156023	C	T	FALSE	23.8018	POU	0.0574098	0.294147	0.0117674	1.1e-06	genus.Bacteroides.id.918	0.00221186	0.0117995	0.890009
rs7110825	11	46120317	C	T	FALSE	22.3154	POU	0.0570187	0.270232	0.0120702	2.3e-06	genus.Bacteroides.id.918	0.0126067	0.0120501	0.300476
rs7154623	14	73798243	G	A	FALSE	22.2478	POU	0.0643651	0.193193	0.013646	2.4e-06	genus.Bacteroides.id.918	-0.00845253	0.0124532	0.501795
rs7319102	13	58252801	G	A	FALSE	22.2201	POU	0.0603066	0.228749	0.0127936	2.4e-06	genus.Bacteroides.id.918	0.00245876	0.0128237	0.846751
rs7428430	3	50174184	T	C	FALSE	37.0009	POU	-0.0651914	0.482569	0.0107173	1.2e-09	genus.Bacteroides.id.918	0.00784006	0.0105155	0.447237
rs75169822	15	75887405	G	A	FALSE	23.3964	POU	0.059168	0.262136	0.0122324	1.3e-06	genus.Bacteroides.id.918	-0.000606366	0.0124834	0.997113
rs76034781	4	3272782	A	G	FALSE	23.5152	POU	0.0980851	0.0767915	0.0202269	1.2e-06	genus.Bacteroides.id.918	-0.0166519	0.0201745	0.40615
rs7631941	3	80480052	T	C	FALSE	20.8687	POU	0.0730369	0.130947	0.015988	4.9e-06	genus.Bacteroides.id.918	0.00651287	0.0165631	0.69039
rs12238134	9	128746612	A	G	FALSE	37.709	POU	-0.0714801	0.305094	0.0116403	8.2e-10	genus.Barnesiella.id.944	0.0126255	0.0130221	0.345754
rs12357321	10	21790476	A	G	FALSE	29.0473	POU	0.0632062	0.311848	0.0117275	7.1e-08	genus.Barnesiella.id.944	0.00825366	0.0129835	0.509245
rs13135092	4	103198082	G	A	FALSE	25.1888	POU	0.0987361	0.0813534	0.0196731	5.2e-07	genus.Barnesiella.id.944	0.0127233	0.0256657	0.540954
rs1397440	4	140892872	T	C	FALSE	21.5094	POU	-0.0534651	0.325126	0.0115281	3.5e-06	genus.Barnesiella.id.944	-0.000903261	0.0127573	0.921436
rs1519369	8	139393909	T	C	FALSE	21.2411	POU	-0.0532986	0.327046	0.0115645	4e-06	genus.Barnesiella.id.944	-0.000174683	0.0124716	0.994951
rs17487601	9	37213641	A	G	FALSE	24.4207	POU	-0.0554595	0.356491	0.0112227	7.7e-07	genus.Barnesiella.id.944	-0.00356552	0.0125762	0.751938
rs2253491	6	31249217	A	G	FALSE	25.8771	POU	-0.0669506	0.208222	0.0131612	3.6e-07	genus.Barnesiella.id.944	-0.0014489	0.0152503	0.850441
rs2289739	15	41801512	T	G	FALSE	22.6227	POU	0.0542701	0.343402	0.0114101	2e-06	genus.Barnesiella.id.944	0.0163551	0.012555	0.173893
rs4258296	10	134953361	C	T	FALSE	24.7637	POU	0.055519	0.363464	0.0111567	6.5e-07	genus.Barnesiella.id.944	0.0026927	0.0124081	0.845904
rs521956	3	173117975	T	C	FALSE	25.2203	POU	-0.0538001	0.482979	0.0107129	5.1e-07	genus.Barnesiella.id.944	0.00681475	0.0118937	0.565053
rs56226325	7	2078981	T	C	FALSE	25.2995	POU	-0.0744785	0.154737	0.0148073	4.9e-07	genus.Barnesiella.id.944	0.00886623	0.0157687	0.54191
rs56262049	13	42644705	C	T	FALSE	22.2	POU	-0.0662709	0.182332	0.0140652	2.5e-06	genus.Barnesiella.id.944	0.0200596	0.0153672	0.191497
rs59695806	17	43156023	C	T	FALSE	23.8018	POU	0.0574098	0.294147	0.0117674	1.1e-06	genus.Barnesiella.id.944	0.0100921	0.0133297	0.469744
rs7110825	11	46120317	C	T	FALSE	22.3154	POU	0.0570187	0.270232	0.0120702	2.3e-06	genus.Barnesiella.id.944	-0.00718301	0.0135548	0.601891
rs7154623	14	73798243	G	A	FALSE	22.2478	POU	0.0643651	0.193193	0.013646	2.4e-06	genus.Barnesiella.id.944	-0.00478434	0.0142766	0.783137
rs7319102	13	58252801	G	A	FALSE	22.2201	POU	0.0603066	0.228749	0.0127936	2.4e-06	genus.Barnesiella.id.944	-0.00164468	0.0145027	0.911132
rs7428430	3	50174184	T	C	FALSE	37.0009	POU	-0.0651914	0.482569	0.0107173	1.2e-09	genus.Barnesiella.id.944	0.0296215	0.0119143	0.0134178
rs75169822	15	75887405	G	A	FALSE	23.3964	POU	0.059168	0.262136	0.0122324	1.3e-06	genus.Barnesiella.id.944	0.0173732	0.0139624	0.2234
rs76034781	4	3272782	A	G	FALSE	23.5152	POU	0.0980851	0.0767915	0.0202269	1.2e-06	genus.Barnesiella.id.944	0.0061403	0.0226039	0.748807
rs7631941	3	80480052	T	C	FALSE	20.8687	POU	0.0730369	0.130947	0.015988	4.9e-06	genus.Barnesiella.id.944	0.00359285	0.018656	0.904789
rs7860752	9	81389671	G	A	FALSE	26.0097	POU	0.0694644	0.192698	0.0136205	3.4e-07	genus.Barnesiella.id.944	-2.39e-05	0.0149378	0.982031
rs12238134	9	128746612	A	G	FALSE	37.709	POU	-0.0714801	0.305094	0.0116403	8.2e-10	genus.Bifidobacterium.id.436	-0.00291768	0.012807	0.833914
rs12357321	10	21790476	A	G	FALSE	29.0473	POU	0.0632062	0.311848	0.0117275	7.1e-08	genus.Bifidobacterium.id.436	-0.00334775	0.0129154	0.84697
rs13135092	4	103198082	G	A	FALSE	25.1888	POU	0.0987361	0.0813534	0.0196731	5.2e-07	genus.Bifidobacterium.id.436	-0.020887	0.0262607	0.438579
rs1397440	4	140892872	T	C	FALSE	21.5094	POU	-0.0534651	0.325126	0.0115281	3.5e-06	genus.Bifidobacterium.id.436	-0.0135011	0.0125801	0.286779
rs1519369	8	139393909	T	C	FALSE	21.2411	POU	-0.0532986	0.327046	0.0115645	4e-06	genus.Bifidobacterium.id.436	-0.0123224	0.0122041	0.326879
rs17487601	9	37213641	A	G	FALSE	24.4207	POU	-0.0554595	0.356491	0.0112227	7.7e-07	genus.Bifidobacterium.id.436	-0.0100669	0.012417	0.388773
rs2253491	6	31249217	A	G	FALSE	25.8771	POU	-0.0669506	0.208222	0.0131612	3.6e-07	genus.Bifidobacterium.id.436	-0.000535965	0.0152515	0.976432
rs2289739	15	41801512	T	G	FALSE	22.6227	POU	0.0542701	0.343402	0.0114101	2e-06	genus.Bifidobacterium.id.436	-0.0229755	0.0123511	0.0533328
rs4258296	10	134953361	C	T	FALSE	24.7637	POU	0.055519	0.363464	0.0111567	6.5e-07	genus.Bifidobacterium.id.436	-0.00401628	0.0120995	0.733836
rs521956	3	173117975	T	C	FALSE	25.2203	POU	-0.0538001	0.482979	0.0107129	5.1e-07	genus.Bifidobacterium.id.436	-3.49e-05	0.0116538	0.993676
rs56226325	7	2078981	T	C	FALSE	25.2995	POU	-0.0744785	0.154737	0.0148073	4.9e-07	genus.Bifidobacterium.id.436	0.000246351	0.0155766	0.987621
rs56262049	13	42644705	C	T	FALSE	22.2	POU	-0.0662709	0.182332	0.0140652	2.5e-06	genus.Bifidobacterium.id.436	0.0127041	0.015136	0.442539
rs59695806	17	43156023	C	T	FALSE	23.8018	POU	0.0574098	0.294147	0.0117674	1.1e-06	genus.Bifidobacterium.id.436	-0.00742584	0.0131594	0.488432
rs7110825	11	46120317	C	T	FALSE	22.3154	POU	0.0570187	0.270232	0.0120702	2.3e-06	genus.Bifidobacterium.id.436	-0.0178487	0.0134539	0.197177
rs7154623	14	73798243	G	A	FALSE	22.2478	POU	0.0643651	0.193193	0.013646	2.4e-06	genus.Bifidobacterium.id.436	0.0150611	0.0138671	0.255507
rs7319102	13	58252801	G	A	FALSE	22.2201	POU	0.0603066	0.228749	0.0127936	2.4e-06	genus.Bifidobacterium.id.436	0.00119798	0.0142817	0.849752
rs7428430	3	50174184	T	C	FALSE	37.0009	POU	-0.0651914	0.482569	0.0107173	1.2e-09	genus.Bifidobacterium.id.436	-0.0165043	0.0116988	0.159328
rs75169822	15	75887405	G	A	FALSE	23.3964	POU	0.059168	0.262136	0.0122324	1.3e-06	genus.Bifidobacterium.id.436	-0.0108547	0.0139303	0.391313
rs76034781	4	3272782	A	G	FALSE	23.5152	POU	0.0980851	0.0767915	0.0202269	1.2e-06	genus.Bifidobacterium.id.436	0.0185929	0.0225395	0.373706
rs7631941	3	80480052	T	C	FALSE	20.8687	POU	0.0730369	0.130947	0.015988	4.9e-06	genus.Bifidobacterium.id.436	-0.0257527	0.0183294	0.176085
rs7860752	9	81389671	G	A	FALSE	26.0097	POU	0.0694644	0.192698	0.0136205	3.4e-07	genus.Bifidobacterium.id.436	-0.0112482	0.0146469	0.440887
rs12238134	9	128746612	A	G	FALSE	37.709	POU	-0.0714801	0.305094	0.0116403	8.2e-10	genus.Bilophila.id.3170	-0.00876281	0.013713	0.487027
rs12357321	10	21790476	A	G	FALSE	29.0473	POU	0.0632062	0.311848	0.0117275	7.1e-08	genus.Bilophila.id.3170	-0.0109745	0.0137877	0.409682
rs13135092	4	103198082	G	A	FALSE	25.1888	POU	0.0987361	0.0813534	0.0196731	5.2e-07	genus.Bilophila.id.3170	0.000766591	0.0272277	0.843438
rs1397440	4	140892872	T	C	FALSE	21.5094	POU	-0.0534651	0.325126	0.0115281	3.5e-06	genus.Bilophila.id.3170	-0.0162036	0.01348	0.25296
rs1519369	8	139393909	T	C	FALSE	21.2411	POU	-0.0532986	0.327046	0.0115645	4e-06	genus.Bilophila.id.3170	0.00409689	0.0130749	0.733463
rs17487601	9	37213641	A	G	FALSE	24.4207	POU	-0.0554595	0.356491	0.0112227	7.7e-07	genus.Bilophila.id.3170	0.00374534	0.0132935	0.8295
rs2253491	6	31249217	A	G	FALSE	25.8771	POU	-0.0669506	0.208222	0.0131612	3.6e-07	genus.Bilophila.id.3170	0.00380747	0.0162216	0.760445
rs2289739	15	41801512	T	G	FALSE	22.6227	POU	0.0542701	0.343402	0.0114101	2e-06	genus.Bilophila.id.3170	-0.00830278	0.0132258	0.48776
rs4258296	10	134953361	C	T	FALSE	24.7637	POU	0.055519	0.363464	0.0111567	6.5e-07	genus.Bilophila.id.3170	-0.00402322	0.0129392	0.771172
rs521956	3	173117975	T	C	FALSE	25.2203	POU	-0.0538001	0.482979	0.0107129	5.1e-07	genus.Bilophila.id.3170	-0.00767128	0.012497	0.54401
rs56226325	7	2078981	T	C	FALSE	25.2995	POU	-0.0744785	0.154737	0.0148073	4.9e-07	genus.Bilophila.id.3170	-0.0121757	0.0166354	0.478932
rs56262049	13	42644705	C	T	FALSE	22.2	POU	-0.0662709	0.182332	0.0140652	2.5e-06	genus.Bilophila.id.3170	0.0045226	0.0162132	0.74838
rs59695806	17	43156023	C	T	FALSE	23.8018	POU	0.0574098	0.294147	0.0117674	1.1e-06	genus.Bilophila.id.3170	0.017587	0.0140694	0.206066
rs7110825	11	46120317	C	T	FALSE	22.3154	POU	0.0570187	0.270232	0.0120702	2.3e-06	genus.Bilophila.id.3170	0.0151807	0.0143438	0.340536
rs7154623	14	73798243	G	A	FALSE	22.2478	POU	0.0643651	0.193193	0.013646	2.4e-06	genus.Bilophila.id.3170	-0.0068533	0.014892	0.748346
rs7319102	13	58252801	G	A	FALSE	22.2201	POU	0.0603066	0.228749	0.0127936	2.4e-06	genus.Bilophila.id.3170	0.0141557	0.0152895	0.319272
rs7428430	3	50174184	T	C	FALSE	37.0009	POU	-0.0651914	0.482569	0.0107173	1.2e-09	genus.Bilophila.id.3170	-0.00840201	0.0125366	0.519998
rs75169822	15	75887405	G	A	FALSE	23.3964	POU	0.059168	0.262136	0.0122324	1.3e-06	genus.Bilophila.id.3170	-0.00259231	0.0148568	0.909683
rs76034781	4	3272782	A	G	FALSE	23.5152	POU	0.0980851	0.0767915	0.0202269	1.2e-06	genus.Bilophila.id.3170	-0.00551936	0.0238095	0.920465
rs7631941	3	80480052	T	C	FALSE	20.8687	POU	0.0730369	0.130947	0.015988	4.9e-06	genus.Bilophila.id.3170	-0.00934468	0.0196073	0.610483
rs7860752	9	81389671	G	A	FALSE	26.0097	POU	0.0694644	0.192698	0.0136205	3.4e-07	genus.Bilophila.id.3170	-0.00526592	0.0157159	0.757919
rs12238134	9	128746612	A	G	FALSE	37.709	POU	-0.0714801	0.305094	0.0116403	8.2e-10	genus.Blautia.id.1992	-0.0138554	0.0114989	0.235465
rs12357321	10	21790476	A	G	FALSE	29.0473	POU	0.0632062	0.311848	0.0117275	7.1e-08	genus.Blautia.id.1992	-0.0180133	0.0115523	0.111
rs13135092	4	103198082	G	A	FALSE	25.1888	POU	0.0987361	0.0813534	0.0196731	5.2e-07	genus.Blautia.id.1992	0.00671683	0.0228954	0.79488
rs1397440	4	140892872	T	C	FALSE	21.5094	POU	-0.0534651	0.325126	0.0115281	3.5e-06	genus.Blautia.id.1992	0.00526548	0.0113245	0.654392
rs1519369	8	139393909	T	C	FALSE	21.2411	POU	-0.0532986	0.327046	0.0115645	4e-06	genus.Blautia.id.1992	0.0146986	0.0109703	0.183768
rs17487601	9	37213641	A	G	FALSE	24.4207	POU	-0.0554595	0.356491	0.0112227	7.7e-07	genus.Blautia.id.1992	0.00254366	0.0111443	0.888313
rs2253491	6	31249217	A	G	FALSE	25.8771	POU	-0.0669506	0.208222	0.0131612	3.6e-07	genus.Blautia.id.1992	0.0100233	0.0135778	0.45555
rs2289739	15	41801512	T	G	FALSE	22.6227	POU	0.0542701	0.343402	0.0114101	2e-06	genus.Blautia.id.1992	-0.00485918	0.0110893	0.677531
rs521956	3	173117975	T	C	FALSE	25.2203	POU	-0.0538001	0.482979	0.0107129	5.1e-07	genus.Blautia.id.1992	-0.00242629	0.01049	0.817387
rs56226325	7	2078981	T	C	FALSE	25.2995	POU	-0.0744785	0.154737	0.0148073	4.9e-07	genus.Blautia.id.1992	-0.00157806	0.013925	0.888738
rs56262049	13	42644705	C	T	FALSE	22.2	POU	-0.0662709	0.182332	0.0140652	2.5e-06	genus.Blautia.id.1992	-0.0128552	0.013656	0.433301
rs59695806	17	43156023	C	T	FALSE	23.8018	POU	0.0574098	0.294147	0.0117674	1.1e-06	genus.Blautia.id.1992	0.0108996	0.0118077	0.356154
rs7110825	11	46120317	C	T	FALSE	22.3154	POU	0.0570187	0.270232	0.0120702	2.3e-06	genus.Blautia.id.1992	-0.0125905	0.0120577	0.294241
rs7154623	14	73798243	G	A	FALSE	22.2478	POU	0.0643651	0.193193	0.013646	2.4e-06	genus.Blautia.id.1992	-0.0194405	0.012465	0.13074
rs7319102	13	58252801	G	A	FALSE	22.2201	POU	0.0603066	0.228749	0.0127936	2.4e-06	genus.Blautia.id.1992	0.0040877	0.0128307	0.797192
rs7428430	3	50174184	T	C	FALSE	37.0009	POU	-0.0651914	0.482569	0.0107173	1.2e-09	genus.Blautia.id.1992	-0.0159994	0.010526	0.127795
rs75169822	15	75887405	G	A	FALSE	23.3964	POU	0.059168	0.262136	0.0122324	1.3e-06	genus.Blautia.id.1992	-0.0177473	0.0124856	0.135042
rs76034781	4	3272782	A	G	FALSE	23.5152	POU	0.0980851	0.0767915	0.0202269	1.2e-06	genus.Blautia.id.1992	0.0116805	0.0201833	0.592658
rs7631941	3	80480052	T	C	FALSE	20.8687	POU	0.0730369	0.130947	0.015988	4.9e-06	genus.Blautia.id.1992	-0.00568088	0.0165693	0.740658
rs7860752	9	81389671	G	A	FALSE	26.0097	POU	0.0694644	0.192698	0.0136205	3.4e-07	genus.Blautia.id.1992	0.00549616	0.0132107	0.652033
rs12238134	9	128746612	A	G	FALSE	37.709	POU	-0.0714801	0.305094	0.0116403	8.2e-10	genus.Butyricicoccus.id.2055	0.0103041	0.0118785	0.381958
rs12357321	10	21790476	A	G	FALSE	29.0473	POU	0.0632062	0.311848	0.0117275	7.1e-08	genus.Butyricicoccus.id.2055	-0.00506863	0.0119025	0.630577
rs13135092	4	103198082	G	A	FALSE	25.1888	POU	0.0987361	0.0813534	0.0196731	5.2e-07	genus.Butyricicoccus.id.2055	0.0171874	0.0235238	0.404071
rs1397440	4	140892872	T	C	FALSE	21.5094	POU	-0.0534651	0.325126	0.0115281	3.5e-06	genus.Butyricicoccus.id.2055	0.0020552	0.0116355	0.810578
rs1519369	8	139393909	T	C	FALSE	21.2411	POU	-0.0532986	0.327046	0.0115645	4e-06	genus.Butyricicoccus.id.2055	0.00899753	0.0113455	0.442322
rs17487601	9	37213641	A	G	FALSE	24.4207	POU	-0.0554595	0.356491	0.0112227	7.7e-07	genus.Butyricicoccus.id.2055	0.00723344	0.0114911	0.542554
rs2253491	6	31249217	A	G	FALSE	25.8771	POU	-0.0669506	0.208222	0.0131612	3.6e-07	genus.Butyricicoccus.id.2055	0.0135425	0.0140005	0.347111
rs2289739	15	41801512	T	G	FALSE	22.6227	POU	0.0542701	0.343402	0.0114101	2e-06	genus.Butyricicoccus.id.2055	0.0101087	0.0114614	0.370472
rs4258296	10	134953361	C	T	FALSE	24.7637	POU	0.055519	0.363464	0.0111567	6.5e-07	genus.Butyricicoccus.id.2055	-0.00443097	0.0112679	0.711669
rs521956	3	173117975	T	C	FALSE	25.2203	POU	-0.0538001	0.482979	0.0107129	5.1e-07	genus.Butyricicoccus.id.2055	-0.00400643	0.0108277	0.711548
rs56226325	7	2078981	T	C	FALSE	25.2995	POU	-0.0744785	0.154737	0.0148073	4.9e-07	genus.Butyricicoccus.id.2055	0.0133567	0.0143854	0.345571
rs56262049	13	42644705	C	T	FALSE	22.2	POU	-0.0662709	0.182332	0.0140652	2.5e-06	genus.Butyricicoccus.id.2055	-0.00598249	0.0139921	0.748151
rs59695806	17	43156023	C	T	FALSE	23.8018	POU	0.0574098	0.294147	0.0117674	1.1e-06	genus.Butyricicoccus.id.2055	-0.0218348	0.0121666	0.0787067
rs7110825	11	46120317	C	T	FALSE	22.3154	POU	0.0570187	0.270232	0.0120702	2.3e-06	genus.Butyricicoccus.id.2055	-0.00747391	0.0123911	0.574039
rs7154623	14	73798243	G	A	FALSE	22.2478	POU	0.0643651	0.193193	0.013646	2.4e-06	genus.Butyricicoccus.id.2055	0.0160756	0.0129595	0.237849
rs7319102	13	58252801	G	A	FALSE	22.2201	POU	0.0603066	0.228749	0.0127936	2.4e-06	genus.Butyricicoccus.id.2055	-0.00020794	0.0132549	0.904628
rs7428430	3	50174184	T	C	FALSE	37.0009	POU	-0.0651914	0.482569	0.0107173	1.2e-09	genus.Butyricicoccus.id.2055	-0.0235	0.0108594	0.0304962
rs75169822	15	75887405	G	A	FALSE	23.3964	POU	0.059168	0.262136	0.0122324	1.3e-06	genus.Butyricicoccus.id.2055	0.00535565	0.0128094	0.646015
rs76034781	4	3272782	A	G	FALSE	23.5152	POU	0.0980851	0.0767915	0.0202269	1.2e-06	genus.Butyricicoccus.id.2055	-0.00405336	0.0207234	0.834194
rs7631941	3	80480052	T	C	FALSE	20.8687	POU	0.0730369	0.130947	0.015988	4.9e-06	genus.Butyricicoccus.id.2055	0.00321827	0.017064	0.861318
rs7860752	9	81389671	G	A	FALSE	26.0097	POU	0.0694644	0.192698	0.0136205	3.4e-07	genus.Butyricicoccus.id.2055	-0.0140782	0.0136119	0.319147
rs12238134	9	128746612	A	G	FALSE	37.709	POU	-0.0714801	0.305094	0.0116403	8.2e-10	genus.Butyricimonas.id.945	-0.00962652	0.0150035	0.468976
rs12357321	10	21790476	A	G	FALSE	29.0473	POU	0.0632062	0.311848	0.0117275	7.1e-08	genus.Butyricimonas.id.945	0.0020056	0.0150131	0.855985
rs13135092	4	103198082	G	A	FALSE	25.1888	POU	0.0987361	0.0813534	0.0196731	5.2e-07	genus.Butyricimonas.id.945	0.0187036	0.0294579	0.553921
rs1519369	8	139393909	T	C	FALSE	21.2411	POU	-0.0532986	0.327046	0.0115645	4e-06	genus.Butyricimonas.id.945	-0.0159304	0.0143426	0.265471
rs17487601	9	37213641	A	G	FALSE	24.4207	POU	-0.0554595	0.356491	0.0112227	7.7e-07	genus.Butyricimonas.id.945	0.0117524	0.0144956	0.469882
rs2253491	6	31249217	A	G	FALSE	25.8771	POU	-0.0669506	0.208222	0.0131612	3.6e-07	genus.Butyricimonas.id.945	-0.00906715	0.0176579	0.587294
rs2289739	15	41801512	T	G	FALSE	22.6227	POU	0.0542701	0.343402	0.0114101	2e-06	genus.Butyricimonas.id.945	0.00590867	0.0144647	0.656364
rs4258296	10	134953361	C	T	FALSE	24.7637	POU	0.055519	0.363464	0.0111567	6.5e-07	genus.Butyricimonas.id.945	0.0117907	0.0141949	0.409059
rs521956	3	173117975	T	C	FALSE	25.2203	POU	-0.0538001	0.482979	0.0107129	5.1e-07	genus.Butyricimonas.id.945	0.0143042	0.0136683	0.296161
rs56226325	7	2078981	T	C	FALSE	25.2995	POU	-0.0744785	0.154737	0.0148073	4.9e-07	genus.Butyricimonas.id.945	0.0198087	0.0181742	0.253072
rs56262049	13	42644705	C	T	FALSE	22.2	POU	-0.0662709	0.182332	0.0140652	2.5e-06	genus.Butyricimonas.id.945	0.00441656	0.01759	0.826056
rs59695806	17	43156023	C	T	FALSE	23.8018	POU	0.0574098	0.294147	0.0117674	1.1e-06	genus.Butyricimonas.id.945	-0.00902442	0.0153291	0.560158
rs7154623	14	73798243	G	A	FALSE	22.2478	POU	0.0643651	0.193193	0.013646	2.4e-06	genus.Butyricimonas.id.945	-0.0285583	0.0164298	0.094297
rs7319102	13	58252801	G	A	FALSE	22.2201	POU	0.0603066	0.228749	0.0127936	2.4e-06	genus.Butyricimonas.id.945	-0.0266546	0.0167483	0.104969
rs7428430	3	50174184	T	C	FALSE	37.0009	POU	-0.0651914	0.482569	0.0107173	1.2e-09	genus.Butyricimonas.id.945	0.0140312	0.0137137	0.307285
rs75169822	15	75887405	G	A	FALSE	23.3964	POU	0.059168	0.262136	0.0122324	1.3e-06	genus.Butyricimonas.id.945	-0.00388602	0.0161293	0.868404
rs76034781	4	3272782	A	G	FALSE	23.5152	POU	0.0980851	0.0767915	0.0202269	1.2e-06	genus.Butyricimonas.id.945	0.0339089	0.0260112	0.17893
rs7860752	9	81389671	G	A	FALSE	26.0097	POU	0.0694644	0.192698	0.0136205	3.4e-07	genus.Butyricimonas.id.945	0.0210725	0.017177	0.218686
rs12238134	9	128746612	A	G	FALSE	37.709	POU	-0.0714801	0.305094	0.0116403	8.2e-10	genus.Butyrivibrio.id.1993	0.0234131	0.0261273	0.402037
rs12357321	10	21790476	A	G	FALSE	29.0473	POU	0.0632062	0.311848	0.0117275	7.1e-08	genus.Butyrivibrio.id.1993	-0.025763	0.0256526	0.369371
rs13135092	4	103198082	G	A	FALSE	25.1888	POU	0.0987361	0.0813534	0.0196731	5.2e-07	genus.Butyrivibrio.id.1993	-0.0366421	0.0501982	0.395757
rs1519369	8	139393909	T	C	FALSE	21.2411	POU	-0.0532986	0.327046	0.0115645	4e-06	genus.Butyrivibrio.id.1993	-0.0093415	0.0251847	0.714955
rs17487601	9	37213641	A	G	FALSE	24.4207	POU	-0.0554595	0.356491	0.0112227	7.7e-07	genus.Butyrivibrio.id.1993	-0.0144844	0.025109	0.567783
rs4258296	10	134953361	C	T	FALSE	24.7637	POU	0.055519	0.363464	0.0111567	6.5e-07	genus.Butyrivibrio.id.1993	0.00639623	0.0256278	0.808553
rs521956	3	173117975	T	C	FALSE	25.2203	POU	-0.0538001	0.482979	0.0107129	5.1e-07	genus.Butyrivibrio.id.1993	-0.0101384	0.0239513	0.676049
rs56226325	7	2078981	T	C	FALSE	25.2995	POU	-0.0744785	0.154737	0.0148073	4.9e-07	genus.Butyrivibrio.id.1993	0.000802643	0.0313659	0.984669
rs56262049	13	42644705	C	T	FALSE	22.2	POU	-0.0662709	0.182332	0.0140652	2.5e-06	genus.Butyrivibrio.id.1993	0.00209635	0.031419	0.897179
rs59695806	17	43156023	C	T	FALSE	23.8018	POU	0.0574098	0.294147	0.0117674	1.1e-06	genus.Butyrivibrio.id.1993	0.018512	0.0267327	0.517584
rs7154623	14	73798243	G	A	FALSE	22.2478	POU	0.0643651	0.193193	0.013646	2.4e-06	genus.Butyrivibrio.id.1993	-0.00425293	0.0287889	0.923479
rs7319102	13	58252801	G	A	FALSE	22.2201	POU	0.0603066	0.228749	0.0127936	2.4e-06	genus.Butyrivibrio.id.1993	0.00117538	0.0289917	0.947241
rs7428430	3	50174184	T	C	FALSE	37.0009	POU	-0.0651914	0.482569	0.0107173	1.2e-09	genus.Butyrivibrio.id.1993	0.0033931	0.0240589	0.863851
rs7860752	9	81389671	G	A	FALSE	26.0097	POU	0.0694644	0.192698	0.0136205	3.4e-07	genus.Butyrivibrio.id.1993	0.0221682	0.0303079	0.481169
rs12357321	10	21790476	A	G	FALSE	29.0473	POU	0.0632062	0.311848	0.0117275	7.1e-08	genus.CandidatusSoleaferrea.id.11350	-0.00274596	0.0196533	0.904712
rs13135092	4	103198082	G	A	FALSE	25.1888	POU	0.0987361	0.0813534	0.0196731	5.2e-07	genus.CandidatusSoleaferrea.id.11350	0.00265572	0.0379584	0.809913
rs1397440	4	140892872	T	C	FALSE	21.5094	POU	-0.0534651	0.325126	0.0115281	3.5e-06	genus.CandidatusSoleaferrea.id.11350	0.00729738	0.0193359	0.732928
rs1519369	8	139393909	T	C	FALSE	21.2411	POU	-0.0532986	0.327046	0.0115645	4e-06	genus.CandidatusSoleaferrea.id.11350	-0.017821	0.0189507	0.349608
rs17487601	9	37213641	A	G	FALSE	24.4207	POU	-0.0554595	0.356491	0.0112227	7.7e-07	genus.CandidatusSoleaferrea.id.11350	-0.0256046	0.0190104	0.216324
rs2253491	6	31249217	A	G	FALSE	25.8771	POU	-0.0669506	0.208222	0.0131612	3.6e-07	genus.CandidatusSoleaferrea.id.11350	0.0204025	0.0229796	0.378472
rs2289739	15	41801512	T	G	FALSE	22.6227	POU	0.0542701	0.343402	0.0114101	2e-06	genus.CandidatusSoleaferrea.id.11350	0.00116789	0.0191016	0.953069
rs4258296	10	134953361	C	T	FALSE	24.7637	POU	0.055519	0.363464	0.0111567	6.5e-07	genus.CandidatusSoleaferrea.id.11350	0.0010031	0.0189147	0.969599
rs56226325	7	2078981	T	C	FALSE	25.2995	POU	-0.0744785	0.154737	0.0148073	4.9e-07	genus.CandidatusSoleaferrea.id.11350	0.0251258	0.0239503	0.304978
rs56262049	13	42644705	C	T	FALSE	22.2	POU	-0.0662709	0.182332	0.0140652	2.5e-06	genus.CandidatusSoleaferrea.id.11350	0.0154329	0.0232646	0.469177
rs59695806	17	43156023	C	T	FALSE	23.8018	POU	0.0574098	0.294147	0.0117674	1.1e-06	genus.CandidatusSoleaferrea.id.11350	-0.00442749	0.0201969	0.784515
rs7110825	11	46120317	C	T	FALSE	22.3154	POU	0.0570187	0.270232	0.0120702	2.3e-06	genus.CandidatusSoleaferrea.id.11350	0.0217542	0.0205481	0.279447
rs7154623	14	73798243	G	A	FALSE	22.2478	POU	0.0643651	0.193193	0.013646	2.4e-06	genus.CandidatusSoleaferrea.id.11350	0.013298	0.021647	0.595172
rs7428430	3	50174184	T	C	FALSE	37.0009	POU	-0.0651914	0.482569	0.0107173	1.2e-09	genus.CandidatusSoleaferrea.id.11350	-0.0158847	0.0181175	0.377348
rs75169822	15	75887405	G	A	FALSE	23.3964	POU	0.059168	0.262136	0.0122324	1.3e-06	genus.CandidatusSoleaferrea.id.11350	-0.0277857	0.0211453	0.189002
rs76034781	4	3272782	A	G	FALSE	23.5152	POU	0.0980851	0.0767915	0.0202269	1.2e-06	genus.CandidatusSoleaferrea.id.11350	0.0208216	0.0347947	0.573152
rs7631941	3	80480052	T	C	FALSE	20.8687	POU	0.0730369	0.130947	0.015988	4.9e-06	genus.CandidatusSoleaferrea.id.11350	0.0127267	0.0286848	0.6967
rs7860752	9	81389671	G	A	FALSE	26.0097	POU	0.0694644	0.192698	0.0136205	3.4e-07	genus.CandidatusSoleaferrea.id.11350	-0.00222843	0.0227404	0.944237
rs12238134	9	128746612	A	G	FALSE	37.709	POU	-0.0714801	0.305094	0.0116403	8.2e-10	genus.Catenibacterium.id.2153	0.022409	0.0274679	0.42189
rs1397440	4	140892872	T	C	FALSE	21.5094	POU	-0.0534651	0.325126	0.0115281	3.5e-06	genus.Catenibacterium.id.2153	0.0187483	0.0270498	0.475637
rs1519369	8	139393909	T	C	FALSE	21.2411	POU	-0.0532986	0.327046	0.0115645	4e-06	genus.Catenibacterium.id.2153	0.0109035	0.0259245	0.684498
rs2289739	15	41801512	T	G	FALSE	22.6227	POU	0.0542701	0.343402	0.0114101	2e-06	genus.Catenibacterium.id.2153	0.015317	0.0264921	0.643725
rs4258296	10	134953361	C	T	FALSE	24.7637	POU	0.055519	0.363464	0.0111567	6.5e-07	genus.Catenibacterium.id.2153	0.0208745	0.02566	0.402033
rs521956	3	173117975	T	C	FALSE	25.2203	POU	-0.0538001	0.482979	0.0107129	5.1e-07	genus.Catenibacterium.id.2153	0.0100403	0.0249083	0.688412
rs56226325	7	2078981	T	C	FALSE	25.2995	POU	-0.0744785	0.154737	0.0148073	4.9e-07	genus.Catenibacterium.id.2153	-5.66e-05	0.0336086	0.966094
rs56262049	13	42644705	C	T	FALSE	22.2	POU	-0.0662709	0.182332	0.0140652	2.5e-06	genus.Catenibacterium.id.2153	0.022949	0.032432	0.448377
rs59695806	17	43156023	C	T	FALSE	23.8018	POU	0.0574098	0.294147	0.0117674	1.1e-06	genus.Catenibacterium.id.2153	0.0183655	0.0283022	0.528822
rs7110825	11	46120317	C	T	FALSE	22.3154	POU	0.0570187	0.270232	0.0120702	2.3e-06	genus.Catenibacterium.id.2153	0.0122536	0.0291705	0.602027
rs7428430	3	50174184	T	C	FALSE	37.0009	POU	-0.0651914	0.482569	0.0107173	1.2e-09	genus.Catenibacterium.id.2153	0.0182863	0.0250142	0.454226
rs7860752	9	81389671	G	A	FALSE	26.0097	POU	0.0694644	0.192698	0.0136205	3.4e-07	genus.Catenibacterium.id.2153	-0.0196549	0.0313245	0.549899
rs12238134	9	128746612	A	G	FALSE	37.709	POU	-0.0714801	0.305094	0.0116403	8.2e-10	genus.ChristensenellaceaeR.7group.id.11283	-0.0135733	0.0121571	0.309337
rs12357321	10	21790476	A	G	FALSE	29.0473	POU	0.0632062	0.311848	0.0117275	7.1e-08	genus.ChristensenellaceaeR.7group.id.11283	-0.0078687	0.0121697	0.566687
rs1397440	4	140892872	T	C	FALSE	21.5094	POU	-0.0534651	0.325126	0.0115281	3.5e-06	genus.ChristensenellaceaeR.7group.id.11283	0.0154676	0.0119505	0.186738
rs1519369	8	139393909	T	C	FALSE	21.2411	POU	-0.0532986	0.327046	0.0115645	4e-06	genus.ChristensenellaceaeR.7group.id.11283	0.00640452	0.0116204	0.610756
rs17487601	9	37213641	A	G	FALSE	24.4207	POU	-0.0554595	0.356491	0.0112227	7.7e-07	genus.ChristensenellaceaeR.7group.id.11283	-0.000488082	0.0117577	0.946939
rs2253491	6	31249217	A	G	FALSE	25.8771	POU	-0.0669506	0.208222	0.0131612	3.6e-07	genus.ChristensenellaceaeR.7group.id.11283	-0.00732117	0.0142935	0.609489
rs2289739	15	41801512	T	G	FALSE	22.6227	POU	0.0542701	0.343402	0.0114101	2e-06	genus.ChristensenellaceaeR.7group.id.11283	0.00880008	0.01172	0.428111
rs4258296	10	134953361	C	T	FALSE	24.7637	POU	0.055519	0.363464	0.0111567	6.5e-07	genus.ChristensenellaceaeR.7group.id.11283	0.0188621	0.0115803	0.104497
rs521956	3	173117975	T	C	FALSE	25.2203	POU	-0.0538001	0.482979	0.0107129	5.1e-07	genus.ChristensenellaceaeR.7group.id.11283	-0.00462291	0.0110937	0.674272
rs56226325	7	2078981	T	C	FALSE	25.2995	POU	-0.0744785	0.154737	0.0148073	4.9e-07	genus.ChristensenellaceaeR.7group.id.11283	0.000882402	0.0147255	0.983756
rs56262049	13	42644705	C	T	FALSE	22.2	POU	-0.0662709	0.182332	0.0140652	2.5e-06	genus.ChristensenellaceaeR.7group.id.11283	-0.00741707	0.0143965	0.648663
rs59695806	17	43156023	C	T	FALSE	23.8018	POU	0.0574098	0.294147	0.0117674	1.1e-06	genus.ChristensenellaceaeR.7group.id.11283	0.00996406	0.0124716	0.391527
rs7110825	11	46120317	C	T	FALSE	22.3154	POU	0.0570187	0.270232	0.0120702	2.3e-06	genus.ChristensenellaceaeR.7group.id.11283	-0.00121195	0.0127013	0.915619
rs7154623	14	73798243	G	A	FALSE	22.2478	POU	0.0643651	0.193193	0.013646	2.4e-06	genus.ChristensenellaceaeR.7group.id.11283	0.00276159	0.0132509	0.875322
rs7319102	13	58252801	G	A	FALSE	22.2201	POU	0.0603066	0.228749	0.0127936	2.4e-06	genus.ChristensenellaceaeR.7group.id.11283	-0.0146493	0.0135463	0.230883
rs7428430	3	50174184	T	C	FALSE	37.0009	POU	-0.0651914	0.482569	0.0107173	1.2e-09	genus.ChristensenellaceaeR.7group.id.11283	-0.0016512	0.0111259	0.881494
rs75169822	15	75887405	G	A	FALSE	23.3964	POU	0.059168	0.262136	0.0122324	1.3e-06	genus.ChristensenellaceaeR.7group.id.11283	0.00757958	0.0131106	0.684701
rs76034781	4	3272782	A	G	FALSE	23.5152	POU	0.0980851	0.0767915	0.0202269	1.2e-06	genus.ChristensenellaceaeR.7group.id.11283	-0.00229183	0.021198	0.981687
rs7631941	3	80480052	T	C	FALSE	20.8687	POU	0.0730369	0.130947	0.015988	4.9e-06	genus.ChristensenellaceaeR.7group.id.11283	0.0121065	0.0174336	0.493068
rs12238134	9	128746612	A	G	FALSE	37.709	POU	-0.0714801	0.305094	0.0116403	8.2e-10	genus.Clostridiumsensustricto1.id.1873	0.0224549	0.0130761	0.080313
rs12357321	10	21790476	A	G	FALSE	29.0473	POU	0.0632062	0.311848	0.0117275	7.1e-08	genus.Clostridiumsensustricto1.id.1873	0.00618405	0.0131136	0.606716
rs13135092	4	103198082	G	A	FALSE	25.1888	POU	0.0987361	0.0813534	0.0196731	5.2e-07	genus.Clostridiumsensustricto1.id.1873	0.0286079	0.0259451	0.335597
rs1397440	4	140892872	T	C	FALSE	21.5094	POU	-0.0534651	0.325126	0.0115281	3.5e-06	genus.Clostridiumsensustricto1.id.1873	0.00867924	0.0128363	0.455346
rs1519369	8	139393909	T	C	FALSE	21.2411	POU	-0.0532986	0.327046	0.0115645	4e-06	genus.Clostridiumsensustricto1.id.1873	-0.00786477	0.0124978	0.53085
rs17487601	9	37213641	A	G	FALSE	24.4207	POU	-0.0554595	0.356491	0.0112227	7.7e-07	genus.Clostridiumsensustricto1.id.1873	-0.00627525	0.0126492	0.688691
rs2253491	6	31249217	A	G	FALSE	25.8771	POU	-0.0669506	0.208222	0.0131612	3.6e-07	genus.Clostridiumsensustricto1.id.1873	0.000309388	0.0153863	0.950887
rs2289739	15	41801512	T	G	FALSE	22.6227	POU	0.0542701	0.343402	0.0114101	2e-06	genus.Clostridiumsensustricto1.id.1873	0.00796517	0.0126226	0.477917
rs4258296	10	134953361	C	T	FALSE	24.7637	POU	0.055519	0.363464	0.0111567	6.5e-07	genus.Clostridiumsensustricto1.id.1873	0.00459936	0.0125373	0.710161
rs521956	3	173117975	T	C	FALSE	25.2203	POU	-0.0538001	0.482979	0.0107129	5.1e-07	genus.Clostridiumsensustricto1.id.1873	-0.00426375	0.0119309	0.723565
rs56226325	7	2078981	T	C	FALSE	25.2995	POU	-0.0744785	0.154737	0.0148073	4.9e-07	genus.Clostridiumsensustricto1.id.1873	-0.000992184	0.0157994	0.998495
rs56262049	13	42644705	C	T	FALSE	22.2	POU	-0.0662709	0.182332	0.0140652	2.5e-06	genus.Clostridiumsensustricto1.id.1873	-0.0159391	0.0154391	0.359522
rs59695806	17	43156023	C	T	FALSE	23.8018	POU	0.0574098	0.294147	0.0117674	1.1e-06	genus.Clostridiumsensustricto1.id.1873	-0.0198805	0.0133991	0.145531
rs7110825	11	46120317	C	T	FALSE	22.3154	POU	0.0570187	0.270232	0.0120702	2.3e-06	genus.Clostridiumsensustricto1.id.1873	-0.0225103	0.0136855	0.126011
rs7154623	14	73798243	G	A	FALSE	22.2478	POU	0.0643651	0.193193	0.013646	2.4e-06	genus.Clostridiumsensustricto1.id.1873	0.00475653	0.0142288	0.691449
rs7319102	13	58252801	G	A	FALSE	22.2201	POU	0.0603066	0.228749	0.0127936	2.4e-06	genus.Clostridiumsensustricto1.id.1873	0.00485006	0.0145779	0.797993
rs7428430	3	50174184	T	C	FALSE	37.0009	POU	-0.0651914	0.482569	0.0107173	1.2e-09	genus.Clostridiumsensustricto1.id.1873	-0.0132214	0.0119716	0.272402
rs75169822	15	75887405	G	A	FALSE	23.3964	POU	0.059168	0.262136	0.0122324	1.3e-06	genus.Clostridiumsensustricto1.id.1873	0.00066126	0.0141227	0.954386
rs76034781	4	3272782	A	G	FALSE	23.5152	POU	0.0980851	0.0767915	0.0202269	1.2e-06	genus.Clostridiumsensustricto1.id.1873	-0.022844	0.0230406	0.302696
rs7860752	9	81389671	G	A	FALSE	26.0097	POU	0.0694644	0.192698	0.0136205	3.4e-07	genus.Clostridiumsensustricto1.id.1873	-0.0285505	0.0150129	0.0478218
rs12238134	9	128746612	A	G	FALSE	37.709	POU	-0.0714801	0.305094	0.0116403	8.2e-10	genus.Collinsella.id.815	-0.007232	0.0129575	0.567851
rs12357321	10	21790476	A	G	FALSE	29.0473	POU	0.0632062	0.311848	0.0117275	7.1e-08	genus.Collinsella.id.815	0.00425159	0.0129471	0.727077
rs13135092	4	103198082	G	A	FALSE	25.1888	POU	0.0987361	0.0813534	0.0196731	5.2e-07	genus.Collinsella.id.815	0.0201671	0.026032	0.550185
rs1397440	4	140892872	T	C	FALSE	21.5094	POU	-0.0534651	0.325126	0.0115281	3.5e-06	genus.Collinsella.id.815	-0.0199893	0.0127443	0.119629
rs1519369	8	139393909	T	C	FALSE	21.2411	POU	-0.0532986	0.327046	0.0115645	4e-06	genus.Collinsella.id.815	-0.00608482	0.01241	0.631952
rs17487601	9	37213641	A	G	FALSE	24.4207	POU	-0.0554595	0.356491	0.0112227	7.7e-07	genus.Collinsella.id.815	0.0134993	0.0125443	0.264452
rs2253491	6	31249217	A	G	FALSE	25.8771	POU	-0.0669506	0.208222	0.0131612	3.6e-07	genus.Collinsella.id.815	-0.0106491	0.0152633	0.438413
rs2289739	15	41801512	T	G	FALSE	22.6227	POU	0.0542701	0.343402	0.0114101	2e-06	genus.Collinsella.id.815	-0.01113	0.0124755	0.347829
rs4258296	10	134953361	C	T	FALSE	24.7637	POU	0.055519	0.363464	0.0111567	6.5e-07	genus.Collinsella.id.815	-0.0159769	0.012238	0.187175
rs521956	3	173117975	T	C	FALSE	25.2203	POU	-0.0538001	0.482979	0.0107129	5.1e-07	genus.Collinsella.id.815	-0.00755208	0.0118362	0.526435
rs56226325	7	2078981	T	C	FALSE	25.2995	POU	-0.0744785	0.154737	0.0148073	4.9e-07	genus.Collinsella.id.815	-0.0298292	0.0157671	0.0502516
rs56262049	13	42644705	C	T	FALSE	22.2	POU	-0.0662709	0.182332	0.0140652	2.5e-06	genus.Collinsella.id.815	0.00806872	0.0153633	0.574291
rs59695806	17	43156023	C	T	FALSE	23.8018	POU	0.0574098	0.294147	0.0117674	1.1e-06	genus.Collinsella.id.815	-0.0148744	0.0133182	0.241441
rs7110825	11	46120317	C	T	FALSE	22.3154	POU	0.0570187	0.270232	0.0120702	2.3e-06	genus.Collinsella.id.815	-0.0247215	0.0135139	0.0858954
rs7154623	14	73798243	G	A	FALSE	22.2478	POU	0.0643651	0.193193	0.013646	2.4e-06	genus.Collinsella.id.815	0.0135842	0.0142061	0.349533
rs7319102	13	58252801	G	A	FALSE	22.2201	POU	0.0603066	0.228749	0.0127936	2.4e-06	genus.Collinsella.id.815	-0.0187865	0.0144124	0.202459
rs7428430	3	50174184	T	C	FALSE	37.0009	POU	-0.0651914	0.482569	0.0107173	1.2e-09	genus.Collinsella.id.815	-0.00445192	0.0118602	0.713707
rs75169822	15	75887405	G	A	FALSE	23.3964	POU	0.059168	0.262136	0.0122324	1.3e-06	genus.Collinsella.id.815	-0.00413657	0.0139426	0.778266
rs76034781	4	3272782	A	G	FALSE	23.5152	POU	0.0980851	0.0767915	0.0202269	1.2e-06	genus.Collinsella.id.815	-0.0131713	0.0222567	0.468601
rs7860752	9	81389671	G	A	FALSE	26.0097	POU	0.0694644	0.192698	0.0136205	3.4e-07	genus.Collinsella.id.815	-0.00766159	0.0148413	0.628201
rs12238134	9	128746612	A	G	FALSE	37.709	POU	-0.0714801	0.305094	0.0116403	8.2e-10	genus.Coprobacter.id.949	0.0199912	0.0187622	0.275721
rs12357321	10	21790476	A	G	FALSE	29.0473	POU	0.0632062	0.311848	0.0117275	7.1e-08	genus.Coprobacter.id.949	0.0237703	0.0186161	0.192598
rs13135092	4	103198082	G	A	FALSE	25.1888	POU	0.0987361	0.0813534	0.0196731	5.2e-07	genus.Coprobacter.id.949	-0.00226843	0.0350216	0.959904
rs1397440	4	140892872	T	C	FALSE	21.5094	POU	-0.0534651	0.325126	0.0115281	3.5e-06	genus.Coprobacter.id.949	-0.0131443	0.0184308	0.496893
rs1519369	8	139393909	T	C	FALSE	21.2411	POU	-0.0532986	0.327046	0.0115645	4e-06	genus.Coprobacter.id.949	0.00943404	0.0180114	0.639187
rs17487601	9	37213641	A	G	FALSE	24.4207	POU	-0.0554595	0.356491	0.0112227	7.7e-07	genus.Coprobacter.id.949	0.00198207	0.0180767	0.914088
rs2253491	6	31249217	A	G	FALSE	25.8771	POU	-0.0669506	0.208222	0.0131612	3.6e-07	genus.Coprobacter.id.949	-0.00510852	0.0217264	0.795535
rs4258296	10	134953361	C	T	FALSE	24.7637	POU	0.055519	0.363464	0.0111567	6.5e-07	genus.Coprobacter.id.949	-0.0191372	0.0182864	0.314606
rs521956	3	173117975	T	C	FALSE	25.2203	POU	-0.0538001	0.482979	0.0107129	5.1e-07	genus.Coprobacter.id.949	-0.017214	0.0171652	0.323577
rs56226325	7	2078981	T	C	FALSE	25.2995	POU	-0.0744785	0.154737	0.0148073	4.9e-07	genus.Coprobacter.id.949	0.0119477	0.0225153	0.583703
rs59695806	17	43156023	C	T	FALSE	23.8018	POU	0.0574098	0.294147	0.0117674	1.1e-06	genus.Coprobacter.id.949	-9.74e-05	0.0191527	0.975326
rs7110825	11	46120317	C	T	FALSE	22.3154	POU	0.0570187	0.270232	0.0120702	2.3e-06	genus.Coprobacter.id.949	-0.00878284	0.0194846	0.682954
rs7154623	14	73798243	G	A	FALSE	22.2478	POU	0.0643651	0.193193	0.013646	2.4e-06	genus.Coprobacter.id.949	-0.00852658	0.0205696	0.691606
rs7428430	3	50174184	T	C	FALSE	37.0009	POU	-0.0651914	0.482569	0.0107173	1.2e-09	genus.Coprobacter.id.949	-0.00735164	0.0172543	0.669988
rs75169822	15	75887405	G	A	FALSE	23.3964	POU	0.059168	0.262136	0.0122324	1.3e-06	genus.Coprobacter.id.949	-0.0222614	0.0201086	0.29528
rs76034781	4	3272782	A	G	FALSE	23.5152	POU	0.0980851	0.0767915	0.0202269	1.2e-06	genus.Coprobacter.id.949	0.0119153	0.0328826	0.764386
rs7631941	3	80480052	T	C	FALSE	20.8687	POU	0.0730369	0.130947	0.015988	4.9e-06	genus.Coprobacter.id.949	0.0109423	0.0275309	0.686959
rs7860752	9	81389671	G	A	FALSE	26.0097	POU	0.0694644	0.192698	0.0136205	3.4e-07	genus.Coprobacter.id.949	0.01291	0.0216951	0.582973
rs12238134	9	128746612	A	G	FALSE	37.709	POU	-0.0714801	0.305094	0.0116403	8.2e-10	genus.Coprococcus1.id.11301	-0.00225174	0.0120116	0.919673
rs12357321	10	21790476	A	G	FALSE	29.0473	POU	0.0632062	0.311848	0.0117275	7.1e-08	genus.Coprococcus1.id.11301	-0.0143644	0.0120381	0.230524
rs1397440	4	140892872	T	C	FALSE	21.5094	POU	-0.0534651	0.325126	0.0115281	3.5e-06	genus.Coprococcus1.id.11301	0.00696877	0.0117938	0.541173
rs1519369	8	139393909	T	C	FALSE	21.2411	POU	-0.0532986	0.327046	0.0115645	4e-06	genus.Coprococcus1.id.11301	-0.000770673	0.0114786	0.937872
rs17487601	9	37213641	A	G	FALSE	24.4207	POU	-0.0554595	0.356491	0.0112227	7.7e-07	genus.Coprococcus1.id.11301	0.00788454	0.0116191	0.458455
rs2253491	6	31249217	A	G	FALSE	25.8771	POU	-0.0669506	0.208222	0.0131612	3.6e-07	genus.Coprococcus1.id.11301	-0.0113127	0.0141505	0.444205
rs2289739	15	41801512	T	G	FALSE	22.6227	POU	0.0542701	0.343402	0.0114101	2e-06	genus.Coprococcus1.id.11301	0.0131794	0.0115832	0.253097
rs4258296	10	134953361	C	T	FALSE	24.7637	POU	0.055519	0.363464	0.0111567	6.5e-07	genus.Coprococcus1.id.11301	-0.00357606	0.0114429	0.771378
rs521956	3	173117975	T	C	FALSE	25.2203	POU	-0.0538001	0.482979	0.0107129	5.1e-07	genus.Coprococcus1.id.11301	0.0104161	0.0109574	0.345881
rs56226325	7	2078981	T	C	FALSE	25.2995	POU	-0.0744785	0.154737	0.0148073	4.9e-07	genus.Coprococcus1.id.11301	-0.00714482	0.0145477	0.633519
rs56262049	13	42644705	C	T	FALSE	22.2	POU	-0.0662709	0.182332	0.0140652	2.5e-06	genus.Coprococcus1.id.11301	-0.0113946	0.0142004	0.475326
rs59695806	17	43156023	C	T	FALSE	23.8018	POU	0.0574098	0.294147	0.0117674	1.1e-06	genus.Coprococcus1.id.11301	0.00759111	0.0123188	0.511181
rs7110825	11	46120317	C	T	FALSE	22.3154	POU	0.0570187	0.270232	0.0120702	2.3e-06	genus.Coprococcus1.id.11301	-0.011973	0.0125519	0.381937
rs7154623	14	73798243	G	A	FALSE	22.2478	POU	0.0643651	0.193193	0.013646	2.4e-06	genus.Coprococcus1.id.11301	5.66e-05	0.0130877	0.902568
rs7319102	13	58252801	G	A	FALSE	22.2201	POU	0.0603066	0.228749	0.0127936	2.4e-06	genus.Coprococcus1.id.11301	0.00112204	0.0134064	0.980307
rs7428430	3	50174184	T	C	FALSE	37.0009	POU	-0.0651914	0.482569	0.0107173	1.2e-09	genus.Coprococcus1.id.11301	-0.0217841	0.0109932	0.0476235
rs75169822	15	75887405	G	A	FALSE	23.3964	POU	0.059168	0.262136	0.0122324	1.3e-06	genus.Coprococcus1.id.11301	0.00718563	0.0129767	0.537247
rs76034781	4	3272782	A	G	FALSE	23.5152	POU	0.0980851	0.0767915	0.0202269	1.2e-06	genus.Coprococcus1.id.11301	0.0376644	0.0210263	0.0635853
rs7631941	3	80480052	T	C	FALSE	20.8687	POU	0.0730369	0.130947	0.015988	4.9e-06	genus.Coprococcus1.id.11301	0.00825376	0.0172851	0.613722
rs7860752	9	81389671	G	A	FALSE	26.0097	POU	0.0694644	0.192698	0.0136205	3.4e-07	genus.Coprococcus1.id.11301	-4.02e-05	0.0137796	0.991298
rs12238134	9	128746612	A	G	FALSE	37.709	POU	-0.0714801	0.305094	0.0116403	8.2e-10	genus.Coprococcus2.id.11302	0.0259198	0.0144663	0.0730048
rs12357321	10	21790476	A	G	FALSE	29.0473	POU	0.0632062	0.311848	0.0117275	7.1e-08	genus.Coprococcus2.id.11302	-0.0039188	0.0145244	0.739134
rs13135092	4	103198082	G	A	FALSE	25.1888	POU	0.0987361	0.0813534	0.0196731	5.2e-07	genus.Coprococcus2.id.11302	0.0118159	0.0285051	0.846411
rs1397440	4	140892872	T	C	FALSE	21.5094	POU	-0.0534651	0.325126	0.0115281	3.5e-06	genus.Coprococcus2.id.11302	-0.00463389	0.014245	0.764017
rs1519369	8	139393909	T	C	FALSE	21.2411	POU	-0.0532986	0.327046	0.0115645	4e-06	genus.Coprococcus2.id.11302	0.0108016	0.0138477	0.425404
rs17487601	9	37213641	A	G	FALSE	24.4207	POU	-0.0554595	0.356491	0.0112227	7.7e-07	genus.Coprococcus2.id.11302	0.00421627	0.0140174	0.643695
rs2253491	6	31249217	A	G	FALSE	25.8771	POU	-0.0669506	0.208222	0.0131612	3.6e-07	genus.Coprococcus2.id.11302	-0.000401454	0.0170262	0.980589
rs2289739	15	41801512	T	G	FALSE	22.6227	POU	0.0542701	0.343402	0.0114101	2e-06	genus.Coprococcus2.id.11302	0.0174868	0.013991	0.195311
rs521956	3	173117975	T	C	FALSE	25.2203	POU	-0.0538001	0.482979	0.0107129	5.1e-07	genus.Coprococcus2.id.11302	-0.000605998	0.0132275	0.959153
rs56226325	7	2078981	T	C	FALSE	25.2995	POU	-0.0744785	0.154737	0.0148073	4.9e-07	genus.Coprococcus2.id.11302	-0.0249785	0.0174854	0.14235
rs56262049	13	42644705	C	T	FALSE	22.2	POU	-0.0662709	0.182332	0.0140652	2.5e-06	genus.Coprococcus2.id.11302	0.024073	0.0171703	0.128975
rs59695806	17	43156023	C	T	FALSE	23.8018	POU	0.0574098	0.294147	0.0117674	1.1e-06	genus.Coprococcus2.id.11302	-0.0093267	0.0148448	0.514015
rs7110825	11	46120317	C	T	FALSE	22.3154	POU	0.0570187	0.270232	0.0120702	2.3e-06	genus.Coprococcus2.id.11302	-0.00922196	0.0151714	0.561862
rs7154623	14	73798243	G	A	FALSE	22.2478	POU	0.0643651	0.193193	0.013646	2.4e-06	genus.Coprococcus2.id.11302	-0.0196436	0.0157466	0.171497
rs7319102	13	58252801	G	A	FALSE	22.2201	POU	0.0603066	0.228749	0.0127936	2.4e-06	genus.Coprococcus2.id.11302	0.0129893	0.0161572	0.452319
rs7428430	3	50174184	T	C	FALSE	37.0009	POU	-0.0651914	0.482569	0.0107173	1.2e-09	genus.Coprococcus2.id.11302	0.00654556	0.013273	0.61372
rs75169822	15	75887405	G	A	FALSE	23.3964	POU	0.059168	0.262136	0.0122324	1.3e-06	genus.Coprococcus2.id.11302	0.00682805	0.0156779	0.664327
rs76034781	4	3272782	A	G	FALSE	23.5152	POU	0.0980851	0.0767915	0.0202269	1.2e-06	genus.Coprococcus2.id.11302	-0.0153673	0.0256231	0.529994
rs7631941	3	80480052	T	C	FALSE	20.8687	POU	0.0730369	0.130947	0.015988	4.9e-06	genus.Coprococcus2.id.11302	0.00399595	0.0210585	0.881134
rs7860752	9	81389671	G	A	FALSE	26.0097	POU	0.0694644	0.192698	0.0136205	3.4e-07	genus.Coprococcus2.id.11302	-0.00850889	0.0166707	0.586481
rs12238134	9	128746612	A	G	FALSE	37.709	POU	-0.0714801	0.305094	0.0116403	8.2e-10	genus.Coprococcus3.id.11303	-0.00876488	0.0123477	0.503341
rs12357321	10	21790476	A	G	FALSE	29.0473	POU	0.0632062	0.311848	0.0117275	7.1e-08	genus.Coprococcus3.id.11303	-8.34e-05	0.0123848	0.96785
rs13135092	4	103198082	G	A	FALSE	25.1888	POU	0.0987361	0.0813534	0.0196731	5.2e-07	genus.Coprococcus3.id.11303	0.00885882	0.0245316	0.76217
rs1397440	4	140892872	T	C	FALSE	21.5094	POU	-0.0534651	0.325126	0.0115281	3.5e-06	genus.Coprococcus3.id.11303	0.0232389	0.0121343	0.0513463
rs1519369	8	139393909	T	C	FALSE	21.2411	POU	-0.0532986	0.327046	0.0115645	4e-06	genus.Coprococcus3.id.11303	0.0129323	0.0117929	0.28631
rs17487601	9	37213641	A	G	FALSE	24.4207	POU	-0.0554595	0.356491	0.0112227	7.7e-07	genus.Coprococcus3.id.11303	0.00626088	0.0119501	0.718129
rs2253491	6	31249217	A	G	FALSE	25.8771	POU	-0.0669506	0.208222	0.0131612	3.6e-07	genus.Coprococcus3.id.11303	-0.00234108	0.0145579	0.867961
rs2289739	15	41801512	T	G	FALSE	22.6227	POU	0.0542701	0.343402	0.0114101	2e-06	genus.Coprococcus3.id.11303	0.00325957	0.0119133	0.776165
rs4258296	10	134953361	C	T	FALSE	24.7637	POU	0.055519	0.363464	0.0111567	6.5e-07	genus.Coprococcus3.id.11303	-0.0177254	0.0117781	0.128633
rs521956	3	173117975	T	C	FALSE	25.2203	POU	-0.0538001	0.482979	0.0107129	5.1e-07	genus.Coprococcus3.id.11303	-0.00845863	0.0112645	0.453727
rs56226325	7	2078981	T	C	FALSE	25.2995	POU	-0.0744785	0.154737	0.0148073	4.9e-07	genus.Coprococcus3.id.11303	-0.0268892	0.0149446	0.0551161
rs56262049	13	42644705	C	T	FALSE	22.2	POU	-0.0662709	0.182332	0.0140652	2.5e-06	genus.Coprococcus3.id.11303	0.00332118	0.0146191	0.877335
rs59695806	17	43156023	C	T	FALSE	23.8018	POU	0.0574098	0.294147	0.0117674	1.1e-06	genus.Coprococcus3.id.11303	-0.0218252	0.0126632	0.0888022
rs7110825	11	46120317	C	T	FALSE	22.3154	POU	0.0570187	0.270232	0.0120702	2.3e-06	genus.Coprococcus3.id.11303	-0.000217545	0.0129189	0.989425
rs7154623	14	73798243	G	A	FALSE	22.2478	POU	0.0643651	0.193193	0.013646	2.4e-06	genus.Coprococcus3.id.11303	0.00666337	0.0134372	0.665131
rs7319102	13	58252801	G	A	FALSE	22.2201	POU	0.0603066	0.228749	0.0127936	2.4e-06	genus.Coprococcus3.id.11303	-0.0072928	0.0137764	0.543872
rs7428430	3	50174184	T	C	FALSE	37.0009	POU	-0.0651914	0.482569	0.0107173	1.2e-09	genus.Coprococcus3.id.11303	-0.0150714	0.0113001	0.180841
rs75169822	15	75887405	G	A	FALSE	23.3964	POU	0.059168	0.262136	0.0122324	1.3e-06	genus.Coprococcus3.id.11303	0.0132874	0.0133528	0.32635
rs76034781	4	3272782	A	G	FALSE	23.5152	POU	0.0980851	0.0767915	0.0202269	1.2e-06	genus.Coprococcus3.id.11303	-0.0228024	0.0216396	0.301356
rs7631941	3	80480052	T	C	FALSE	20.8687	POU	0.0730369	0.130947	0.015988	4.9e-06	genus.Coprococcus3.id.11303	-0.0105567	0.0177752	0.562237
rs7860752	9	81389671	G	A	FALSE	26.0097	POU	0.0694644	0.192698	0.0136205	3.4e-07	genus.Coprococcus3.id.11303	0.00505648	0.0141736	0.745226
rs12238134	9	128746612	A	G	FALSE	37.709	POU	-0.0714801	0.305094	0.0116403	8.2e-10	genus.DefluviitaleaceaeUCG011.id.11287	-0.000133919	0.0171156	0.967052
rs12357321	10	21790476	A	G	FALSE	29.0473	POU	0.0632062	0.311848	0.0117275	7.1e-08	genus.DefluviitaleaceaeUCG011.id.11287	0.00440802	0.0169035	0.829728
rs1397440	4	140892872	T	C	FALSE	21.5094	POU	-0.0534651	0.325126	0.0115281	3.5e-06	genus.DefluviitaleaceaeUCG011.id.11287	-0.00392626	0.0167284	0.812875
rs1519369	8	139393909	T	C	FALSE	21.2411	POU	-0.0532986	0.327046	0.0115645	4e-06	genus.DefluviitaleaceaeUCG011.id.11287	-0.0145934	0.0164524	0.367976
rs17487601	9	37213641	A	G	FALSE	24.4207	POU	-0.0554595	0.356491	0.0112227	7.7e-07	genus.DefluviitaleaceaeUCG011.id.11287	-0.02457	0.0164341	0.123152
rs2253491	6	31249217	A	G	FALSE	25.8771	POU	-0.0669506	0.208222	0.0131612	3.6e-07	genus.DefluviitaleaceaeUCG011.id.11287	0.0183734	0.0197898	0.362473
rs2289739	15	41801512	T	G	FALSE	22.6227	POU	0.0542701	0.343402	0.0114101	2e-06	genus.DefluviitaleaceaeUCG011.id.11287	-0.0120783	0.0164967	0.4873
rs4258296	10	134953361	C	T	FALSE	24.7637	POU	0.055519	0.363464	0.0111567	6.5e-07	genus.DefluviitaleaceaeUCG011.id.11287	-0.0152741	0.0164	0.362136
rs521956	3	173117975	T	C	FALSE	25.2203	POU	-0.0538001	0.482979	0.0107129	5.1e-07	genus.DefluviitaleaceaeUCG011.id.11287	-0.00325996	0.015647	0.831422
rs56226325	7	2078981	T	C	FALSE	25.2995	POU	-0.0744785	0.154737	0.0148073	4.9e-07	genus.DefluviitaleaceaeUCG011.id.11287	0.00688266	0.0206535	0.724791
rs59695806	17	43156023	C	T	FALSE	23.8018	POU	0.0574098	0.294147	0.0117674	1.1e-06	genus.DefluviitaleaceaeUCG011.id.11287	0.00542883	0.0175003	0.763137
rs7110825	11	46120317	C	T	FALSE	22.3154	POU	0.0570187	0.270232	0.0120702	2.3e-06	genus.DefluviitaleaceaeUCG011.id.11287	-0.0260673	0.0176785	0.128211
rs7154623	14	73798243	G	A	FALSE	22.2478	POU	0.0643651	0.193193	0.013646	2.4e-06	genus.DefluviitaleaceaeUCG011.id.11287	0.0201716	0.018929	0.314756
rs7319102	13	58252801	G	A	FALSE	22.2201	POU	0.0603066	0.228749	0.0127936	2.4e-06	genus.DefluviitaleaceaeUCG011.id.11287	0.00583537	0.0190603	0.81225
rs7428430	3	50174184	T	C	FALSE	37.0009	POU	-0.0651914	0.482569	0.0107173	1.2e-09	genus.DefluviitaleaceaeUCG011.id.11287	-0.00260342	0.0156875	0.869471
rs75169822	15	75887405	G	A	FALSE	23.3964	POU	0.059168	0.262136	0.0122324	1.3e-06	genus.DefluviitaleaceaeUCG011.id.11287	-0.0225929	0.0181021	0.208036
rs76034781	4	3272782	A	G	FALSE	23.5152	POU	0.0980851	0.0767915	0.0202269	1.2e-06	genus.DefluviitaleaceaeUCG011.id.11287	-0.00325751	0.0294746	0.943244
rs7631941	3	80480052	T	C	FALSE	20.8687	POU	0.0730369	0.130947	0.015988	4.9e-06	genus.DefluviitaleaceaeUCG011.id.11287	0.0251183	0.0245371	0.343156
rs7860752	9	81389671	G	A	FALSE	26.0097	POU	0.0694644	0.192698	0.0136205	3.4e-07	genus.DefluviitaleaceaeUCG011.id.11287	-0.0124216	0.0196417	0.556084
rs12238134	9	128746612	A	G	FALSE	37.709	POU	-0.0714801	0.305094	0.0116403	8.2e-10	genus.Desulfovibrio.id.3173	-0.00884988	0.0161071	0.529879
rs12357321	10	21790476	A	G	FALSE	29.0473	POU	0.0632062	0.311848	0.0117275	7.1e-08	genus.Desulfovibrio.id.3173	0.0141578	0.0160389	0.362166
rs13135092	4	103198082	G	A	FALSE	25.1888	POU	0.0987361	0.0813534	0.0196731	5.2e-07	genus.Desulfovibrio.id.3173	0.0122883	0.0313146	0.769496
rs1397440	4	140892872	T	C	FALSE	21.5094	POU	-0.0534651	0.325126	0.0115281	3.5e-06	genus.Desulfovibrio.id.3173	0.0163327	0.0158528	0.291844
rs1519369	8	139393909	T	C	FALSE	21.2411	POU	-0.0532986	0.327046	0.0115645	4e-06	genus.Desulfovibrio.id.3173	0.0132898	0.0154567	0.407048
rs17487601	9	37213641	A	G	FALSE	24.4207	POU	-0.0554595	0.356491	0.0112227	7.7e-07	genus.Desulfovibrio.id.3173	-0.0118872	0.0155515	0.479614
rs2253491	6	31249217	A	G	FALSE	25.8771	POU	-0.0669506	0.208222	0.0131612	3.6e-07	genus.Desulfovibrio.id.3173	-0.0186252	0.0188226	0.322917
rs4258296	10	134953361	C	T	FALSE	24.7637	POU	0.055519	0.363464	0.0111567	6.5e-07	genus.Desulfovibrio.id.3173	0.00480866	0.0154886	0.746226
rs521956	3	173117975	T	C	FALSE	25.2203	POU	-0.0538001	0.482979	0.0107129	5.1e-07	genus.Desulfovibrio.id.3173	-0.00514376	0.014737	0.728962
rs56226325	7	2078981	T	C	FALSE	25.2995	POU	-0.0744785	0.154737	0.0148073	4.9e-07	genus.Desulfovibrio.id.3173	0.0152421	0.0195109	0.436274
rs7110825	11	46120317	C	T	FALSE	22.3154	POU	0.0570187	0.270232	0.0120702	2.3e-06	genus.Desulfovibrio.id.3173	-0.00660077	0.0167704	0.793829
rs7154623	14	73798243	G	A	FALSE	22.2478	POU	0.0643651	0.193193	0.013646	2.4e-06	genus.Desulfovibrio.id.3173	0.0205398	0.0177024	0.242856
rs7319102	13	58252801	G	A	FALSE	22.2201	POU	0.0603066	0.228749	0.0127936	2.4e-06	genus.Desulfovibrio.id.3173	0.0157941	0.0179473	0.434756
rs7428430	3	50174184	T	C	FALSE	37.0009	POU	-0.0651914	0.482569	0.0107173	1.2e-09	genus.Desulfovibrio.id.3173	-0.00696881	0.0147822	0.647845
rs75169822	15	75887405	G	A	FALSE	23.3964	POU	0.059168	0.262136	0.0122324	1.3e-06	genus.Desulfovibrio.id.3173	-0.0068054	0.0172953	0.737142
rs76034781	4	3272782	A	G	FALSE	23.5152	POU	0.0980851	0.0767915	0.0202269	1.2e-06	genus.Desulfovibrio.id.3173	0.00246064	0.0279498	0.950763
rs7631941	3	80480052	T	C	FALSE	20.8687	POU	0.0730369	0.130947	0.015988	4.9e-06	genus.Desulfovibrio.id.3173	-0.00514284	0.0231954	0.856321
rs7860752	9	81389671	G	A	FALSE	26.0097	POU	0.0694644	0.192698	0.0136205	3.4e-07	genus.Desulfovibrio.id.3173	0.0201364	0.0185475	0.288267
rs12238134	9	128746612	A	G	FALSE	37.709	POU	-0.0714801	0.305094	0.0116403	8.2e-10	genus.Dialister.id.2183	-0.00196063	0.014204	0.922459
rs12357321	10	21790476	A	G	FALSE	29.0473	POU	0.0632062	0.311848	0.0117275	7.1e-08	genus.Dialister.id.2183	0.000471061	0.0142724	0.996274
rs13135092	4	103198082	G	A	FALSE	25.1888	POU	0.0987361	0.0813534	0.0196731	5.2e-07	genus.Dialister.id.2183	-0.00419019	0.0280222	0.860834
rs1519369	8	139393909	T	C	FALSE	21.2411	POU	-0.0532986	0.327046	0.0115645	4e-06	genus.Dialister.id.2183	0.00956711	0.0135427	0.467095
rs17487601	9	37213641	A	G	FALSE	24.4207	POU	-0.0554595	0.356491	0.0112227	7.7e-07	genus.Dialister.id.2183	0.00326609	0.0137634	0.823018
rs2253491	6	31249217	A	G	FALSE	25.8771	POU	-0.0669506	0.208222	0.0131612	3.6e-07	genus.Dialister.id.2183	0.0171475	0.0167367	0.299789
rs2289739	15	41801512	T	G	FALSE	22.6227	POU	0.0542701	0.343402	0.0114101	2e-06	genus.Dialister.id.2183	-0.00287318	0.0137052	0.806024
rs4258296	10	134953361	C	T	FALSE	24.7637	POU	0.055519	0.363464	0.0111567	6.5e-07	genus.Dialister.id.2183	0.0221042	0.0135118	0.107111
rs521956	3	173117975	T	C	FALSE	25.2203	POU	-0.0538001	0.482979	0.0107129	5.1e-07	genus.Dialister.id.2183	0.00644393	0.0129406	0.625479
rs56226325	7	2078981	T	C	FALSE	25.2995	POU	-0.0744785	0.154737	0.0148073	4.9e-07	genus.Dialister.id.2183	-0.0307384	0.0171655	0.0684805
rs56262049	13	42644705	C	T	FALSE	22.2	POU	-0.0662709	0.182332	0.0140652	2.5e-06	genus.Dialister.id.2183	0.0232858	0.0167791	0.168803
rs59695806	17	43156023	C	T	FALSE	23.8018	POU	0.0574098	0.294147	0.0117674	1.1e-06	genus.Dialister.id.2183	-0.00636891	0.0145684	0.677462
rs7110825	11	46120317	C	T	FALSE	22.3154	POU	0.0570187	0.270232	0.0120702	2.3e-06	genus.Dialister.id.2183	0.00935587	0.0148726	0.643736
rs7154623	14	73798243	G	A	FALSE	22.2478	POU	0.0643651	0.193193	0.013646	2.4e-06	genus.Dialister.id.2183	0.00829229	0.0153811	0.579668
rs7319102	13	58252801	G	A	FALSE	22.2201	POU	0.0603066	0.228749	0.0127936	2.4e-06	genus.Dialister.id.2183	0.0142481	0.0158388	0.368986
rs7428430	3	50174184	T	C	FALSE	37.0009	POU	-0.0651914	0.482569	0.0107173	1.2e-09	genus.Dialister.id.2183	-0.0202567	0.0129889	0.117249
rs75169822	15	75887405	G	A	FALSE	23.3964	POU	0.059168	0.262136	0.0122324	1.3e-06	genus.Dialister.id.2183	-0.0136465	0.0153759	0.348788
rs76034781	4	3272782	A	G	FALSE	23.5152	POU	0.0980851	0.0767915	0.0202269	1.2e-06	genus.Dialister.id.2183	0.00032909	0.0249214	0.994968
rs7631941	3	80480052	T	C	FALSE	20.8687	POU	0.0730369	0.130947	0.015988	4.9e-06	genus.Dialister.id.2183	0.0116145	0.020476	0.518566
rs7860752	9	81389671	G	A	FALSE	26.0097	POU	0.0694644	0.192698	0.0136205	3.4e-07	genus.Dialister.id.2183	0.00465376	0.0162938	0.717781
rs12238134	9	128746612	A	G	FALSE	37.709	POU	-0.0714801	0.305094	0.0116403	8.2e-10	genus.Dorea.id.1997	-0.0159056	0.0117134	0.179357
rs12357321	10	21790476	A	G	FALSE	29.0473	POU	0.0632062	0.311848	0.0117275	7.1e-08	genus.Dorea.id.1997	-0.00769896	0.0117607	0.499047
rs13135092	4	103198082	G	A	FALSE	25.1888	POU	0.0987361	0.0813534	0.0196731	5.2e-07	genus.Dorea.id.1997	0.0103031	0.0233329	0.780756
rs1397440	4	140892872	T	C	FALSE	21.5094	POU	-0.0534651	0.325126	0.0115281	3.5e-06	genus.Dorea.id.1997	0.0129896	0.0115187	0.253773
rs1519369	8	139393909	T	C	FALSE	21.2411	POU	-0.0532986	0.327046	0.0115645	4e-06	genus.Dorea.id.1997	0.00692699	0.0111747	0.514867
rs17487601	9	37213641	A	G	FALSE	24.4207	POU	-0.0554595	0.356491	0.0112227	7.7e-07	genus.Dorea.id.1997	0.000435255	0.0113514	0.999481
rs2253491	6	31249217	A	G	FALSE	25.8771	POU	-0.0669506	0.208222	0.0131612	3.6e-07	genus.Dorea.id.1997	0.00151561	0.0138347	0.943723
rs2289739	15	41801512	T	G	FALSE	22.6227	POU	0.0542701	0.343402	0.0114101	2e-06	genus.Dorea.id.1997	-0.00243856	0.0112965	0.818775
rs4258296	10	134953361	C	T	FALSE	24.7637	POU	0.055519	0.363464	0.0111567	6.5e-07	genus.Dorea.id.1997	-0.0203759	0.0111578	0.0628422
rs521956	3	173117975	T	C	FALSE	25.2203	POU	-0.0538001	0.482979	0.0107129	5.1e-07	genus.Dorea.id.1997	-0.010475	0.0106843	0.323381
rs56226325	7	2078981	T	C	FALSE	25.2995	POU	-0.0744785	0.154737	0.0148073	4.9e-07	genus.Dorea.id.1997	0.0128862	0.0141885	0.382978
rs56262049	13	42644705	C	T	FALSE	22.2	POU	-0.0662709	0.182332	0.0140652	2.5e-06	genus.Dorea.id.1997	-0.00058404	0.0138917	0.945676
rs59695806	17	43156023	C	T	FALSE	23.8018	POU	0.0574098	0.294147	0.0117674	1.1e-06	genus.Dorea.id.1997	-0.00609874	0.0120212	0.623957
rs7110825	11	46120317	C	T	FALSE	22.3154	POU	0.0570187	0.270232	0.0120702	2.3e-06	genus.Dorea.id.1997	-0.00819752	0.0122749	0.499952
rs7154623	14	73798243	G	A	FALSE	22.2478	POU	0.0643651	0.193193	0.013646	2.4e-06	genus.Dorea.id.1997	-0.00445977	0.0127155	0.821367
rs7319102	13	58252801	G	A	FALSE	22.2201	POU	0.0603066	0.228749	0.0127936	2.4e-06	genus.Dorea.id.1997	-0.0144172	0.0130658	0.256515
rs75169822	15	75887405	G	A	FALSE	23.3964	POU	0.059168	0.262136	0.0122324	1.3e-06	genus.Dorea.id.1997	0.0172426	0.0126974	0.169677
rs76034781	4	3272782	A	G	FALSE	23.5152	POU	0.0980851	0.0767915	0.0202269	1.2e-06	genus.Dorea.id.1997	0.00483293	0.0205322	0.769361
rs7631941	3	80480052	T	C	FALSE	20.8687	POU	0.0730369	0.130947	0.015988	4.9e-06	genus.Dorea.id.1997	-0.0185351	0.016855	0.296452
rs7860752	9	81389671	G	A	FALSE	26.0097	POU	0.0694644	0.192698	0.0136205	3.4e-07	genus.Dorea.id.1997	0.0046764	0.0134477	0.747037
rs12357321	10	21790476	A	G	FALSE	29.0473	POU	0.0632062	0.311848	0.0117275	7.1e-08	genus.Eggerthella.id.819	0.0267722	0.0216311	0.231619
rs13135092	4	103198082	G	A	FALSE	25.1888	POU	0.0987361	0.0813534	0.0196731	5.2e-07	genus.Eggerthella.id.819	-0.0481723	0.0409669	0.345652
rs1397440	4	140892872	T	C	FALSE	21.5094	POU	-0.0534651	0.325126	0.0115281	3.5e-06	genus.Eggerthella.id.819	-0.0111855	0.021178	0.588096
rs1519369	8	139393909	T	C	FALSE	21.2411	POU	-0.0532986	0.327046	0.0115645	4e-06	genus.Eggerthella.id.819	0.0173074	0.0206575	0.401439
rs17487601	9	37213641	A	G	FALSE	24.4207	POU	-0.0554595	0.356491	0.0112227	7.7e-07	genus.Eggerthella.id.819	-0.00720315	0.0208509	0.764358
rs2253491	6	31249217	A	G	FALSE	25.8771	POU	-0.0669506	0.208222	0.0131612	3.6e-07	genus.Eggerthella.id.819	0.0254421	0.025369	0.311886
rs2289739	15	41801512	T	G	FALSE	22.6227	POU	0.0542701	0.343402	0.0114101	2e-06	genus.Eggerthella.id.819	-0.00442807	0.0209079	0.915992
rs521956	3	173117975	T	C	FALSE	25.2203	POU	-0.0538001	0.482979	0.0107129	5.1e-07	genus.Eggerthella.id.819	-0.0179633	0.0197202	0.365519
rs56226325	7	2078981	T	C	FALSE	25.2995	POU	-0.0744785	0.154737	0.0148073	4.9e-07	genus.Eggerthella.id.819	-0.0114464	0.0262947	0.688846
rs56262049	13	42644705	C	T	FALSE	22.2	POU	-0.0662709	0.182332	0.0140652	2.5e-06	genus.Eggerthella.id.819	-0.00878226	0.0253012	0.720727
rs59695806	17	43156023	C	T	FALSE	23.8018	POU	0.0574098	0.294147	0.0117674	1.1e-06	genus.Eggerthella.id.819	-0.00485355	0.0221324	0.844777
rs7110825	11	46120317	C	T	FALSE	22.3154	POU	0.0570187	0.270232	0.0120702	2.3e-06	genus.Eggerthella.id.819	0.00415567	0.0224943	0.779631
rs7154623	14	73798243	G	A	FALSE	22.2478	POU	0.0643651	0.193193	0.013646	2.4e-06	genus.Eggerthella.id.819	-0.0263042	0.0236696	0.283055
rs7319102	13	58252801	G	A	FALSE	22.2201	POU	0.0603066	0.228749	0.0127936	2.4e-06	genus.Eggerthella.id.819	-0.00314519	0.0242837	0.859555
rs7428430	3	50174184	T	C	FALSE	37.0009	POU	-0.0651914	0.482569	0.0107173	1.2e-09	genus.Eggerthella.id.819	0.0300678	0.0197685	0.131502
rs75169822	15	75887405	G	A	FALSE	23.3964	POU	0.059168	0.262136	0.0122324	1.3e-06	genus.Eggerthella.id.819	-0.021208	0.0232503	0.355958
rs76034781	4	3272782	A	G	FALSE	23.5152	POU	0.0980851	0.0767915	0.0202269	1.2e-06	genus.Eggerthella.id.819	-0.0138971	0.0375577	0.775097
rs7860752	9	81389671	G	A	FALSE	26.0097	POU	0.0694644	0.192698	0.0136205	3.4e-07	genus.Eggerthella.id.819	-0.00954414	0.0247073	0.74272
rs12238134	9	128746612	A	G	FALSE	37.709	POU	-0.0714801	0.305094	0.0116403	8.2e-10	genus.Eisenbergiella.id.11304	-0.00803069	0.0206866	0.677495
rs12357321	10	21790476	A	G	FALSE	29.0473	POU	0.0632062	0.311848	0.0117275	7.1e-08	genus.Eisenbergiella.id.11304	0.0149598	0.0204787	0.483475
rs13135092	4	103198082	G	A	FALSE	25.1888	POU	0.0987361	0.0813534	0.0196731	5.2e-07	genus.Eisenbergiella.id.11304	-0.016141	0.0381751	0.73043
rs1397440	4	140892872	T	C	FALSE	21.5094	POU	-0.0534651	0.325126	0.0115281	3.5e-06	genus.Eisenbergiella.id.11304	-0.0200032	0.0203883	0.33211
rs1519369	8	139393909	T	C	FALSE	21.2411	POU	-0.0532986	0.327046	0.0115645	4e-06	genus.Eisenbergiella.id.11304	0.0127912	0.0198203	0.490234
rs17487601	9	37213641	A	G	FALSE	24.4207	POU	-0.0554595	0.356491	0.0112227	7.7e-07	genus.Eisenbergiella.id.11304	-0.0208795	0.0199051	0.27815
rs2253491	6	31249217	A	G	FALSE	25.8771	POU	-0.0669506	0.208222	0.0131612	3.6e-07	genus.Eisenbergiella.id.11304	-0.0118713	0.0239089	0.578725
rs56262049	13	42644705	C	T	FALSE	22.2	POU	-0.0662709	0.182332	0.0140652	2.5e-06	genus.Eisenbergiella.id.11304	-0.003411	0.0246337	0.845883
rs7110825	11	46120317	C	T	FALSE	22.3154	POU	0.0570187	0.270232	0.0120702	2.3e-06	genus.Eisenbergiella.id.11304	0.0253231	0.0214892	0.234853
rs7154623	14	73798243	G	A	FALSE	22.2478	POU	0.0643651	0.193193	0.013646	2.4e-06	genus.Eisenbergiella.id.11304	-0.02176	0.0225957	0.362992
rs7319102	13	58252801	G	A	FALSE	22.2201	POU	0.0603066	0.228749	0.0127936	2.4e-06	genus.Eisenbergiella.id.11304	0.0165921	0.0231539	0.485655
rs75169822	15	75887405	G	A	FALSE	23.3964	POU	0.059168	0.262136	0.0122324	1.3e-06	genus.Eisenbergiella.id.11304	-0.00192119	0.0221001	0.882569
rs76034781	4	3272782	A	G	FALSE	23.5152	POU	0.0980851	0.0767915	0.0202269	1.2e-06	genus.Eisenbergiella.id.11304	-0.0425063	0.0357528	0.257238
rs7631941	3	80480052	T	C	FALSE	20.8687	POU	0.0730369	0.130947	0.015988	4.9e-06	genus.Eisenbergiella.id.11304	0.0135605	0.0297702	0.592835
rs7860752	9	81389671	G	A	FALSE	26.0097	POU	0.0694644	0.192698	0.0136205	3.4e-07	genus.Eisenbergiella.id.11304	-0.00720194	0.0238588	0.79246
rs12238134	9	128746612	A	G	FALSE	37.709	POU	-0.0714801	0.305094	0.0116403	8.2e-10	genus.Enterorhabdus.id.820	0.0171904	0.0178121	0.354704
rs12357321	10	21790476	A	G	FALSE	29.0473	POU	0.0632062	0.311848	0.0117275	7.1e-08	genus.Enterorhabdus.id.820	0.00858285	0.0175963	0.612495
rs1397440	4	140892872	T	C	FALSE	21.5094	POU	-0.0534651	0.325126	0.0115281	3.5e-06	genus.Enterorhabdus.id.820	-0.0123854	0.0174477	0.488585
rs1519369	8	139393909	T	C	FALSE	21.2411	POU	-0.0532986	0.327046	0.0115645	4e-06	genus.Enterorhabdus.id.820	0.00600047	0.0171967	0.727707
rs2253491	6	31249217	A	G	FALSE	25.8771	POU	-0.0669506	0.208222	0.0131612	3.6e-07	genus.Enterorhabdus.id.820	-0.0295439	0.0206779	0.152215
rs2289739	15	41801512	T	G	FALSE	22.6227	POU	0.0542701	0.343402	0.0114101	2e-06	genus.Enterorhabdus.id.820	0.0176194	0.0171564	0.324435
rs4258296	10	134953361	C	T	FALSE	24.7637	POU	0.055519	0.363464	0.0111567	6.5e-07	genus.Enterorhabdus.id.820	-0.0132745	0.0169321	0.429495
rs521956	3	173117975	T	C	FALSE	25.2203	POU	-0.0538001	0.482979	0.0107129	5.1e-07	genus.Enterorhabdus.id.820	-0.0102275	0.0163002	0.512619
rs59695806	17	43156023	C	T	FALSE	23.8018	POU	0.0574098	0.294147	0.0117674	1.1e-06	genus.Enterorhabdus.id.820	-0.00192166	0.0182722	0.909669
rs7154623	14	73798243	G	A	FALSE	22.2478	POU	0.0643651	0.193193	0.013646	2.4e-06	genus.Enterorhabdus.id.820	0.0269884	0.0198197	0.193905
rs7319102	13	58252801	G	A	FALSE	22.2201	POU	0.0603066	0.228749	0.0127936	2.4e-06	genus.Enterorhabdus.id.820	-0.0252836	0.0197625	0.208868
rs7428430	3	50174184	T	C	FALSE	37.0009	POU	-0.0651914	0.482569	0.0107173	1.2e-09	genus.Enterorhabdus.id.820	0.00748845	0.016341	0.649113
rs75169822	15	75887405	G	A	FALSE	23.3964	POU	0.059168	0.262136	0.0122324	1.3e-06	genus.Enterorhabdus.id.820	-0.000176508	0.0188551	0.977267
rs76034781	4	3272782	A	G	FALSE	23.5152	POU	0.0980851	0.0767915	0.0202269	1.2e-06	genus.Enterorhabdus.id.820	0.0235995	0.0303555	0.448433
rs7631941	3	80480052	T	C	FALSE	20.8687	POU	0.0730369	0.130947	0.015988	4.9e-06	genus.Enterorhabdus.id.820	0.00145683	0.0251401	0.989248
rs7860752	9	81389671	G	A	FALSE	26.0097	POU	0.0694644	0.192698	0.0136205	3.4e-07	genus.Enterorhabdus.id.820	0.00518926	0.0204286	0.792879
rs12238134	9	128746612	A	G	FALSE	37.709	POU	-0.0714801	0.305094	0.0116403	8.2e-10	genus.Erysipelatoclostridium.id.11381	-0.000260875	0.0156556	0.975864
rs12357321	10	21790476	A	G	FALSE	29.0473	POU	0.0632062	0.311848	0.0117275	7.1e-08	genus.Erysipelatoclostridium.id.11381	-0.00358445	0.0155983	0.806709
rs13135092	4	103198082	G	A	FALSE	25.1888	POU	0.0987361	0.0813534	0.0196731	5.2e-07	genus.Erysipelatoclostridium.id.11381	-0.0133607	0.0305387	0.654846
rs1397440	4	140892872	T	C	FALSE	21.5094	POU	-0.0534651	0.325126	0.0115281	3.5e-06	genus.Erysipelatoclostridium.id.11381	-0.000486588	0.0153794	0.951249
rs1519369	8	139393909	T	C	FALSE	21.2411	POU	-0.0532986	0.327046	0.0115645	4e-06	genus.Erysipelatoclostridium.id.11381	0.00677564	0.0150153	0.648029
rs17487601	9	37213641	A	G	FALSE	24.4207	POU	-0.0554595	0.356491	0.0112227	7.7e-07	genus.Erysipelatoclostridium.id.11381	-0.0215745	0.0151234	0.160485
rs2253491	6	31249217	A	G	FALSE	25.8771	POU	-0.0669506	0.208222	0.0131612	3.6e-07	genus.Erysipelatoclostridium.id.11381	0.00171826	0.0183187	0.990643
rs2289739	15	41801512	T	G	FALSE	22.6227	POU	0.0542701	0.343402	0.0114101	2e-06	genus.Erysipelatoclostridium.id.11381	0.00917252	0.0151166	0.485856
rs4258296	10	134953361	C	T	FALSE	24.7637	POU	0.055519	0.363464	0.0111567	6.5e-07	genus.Erysipelatoclostridium.id.11381	-0.00517953	0.014897	0.729759
rs521956	3	173117975	T	C	FALSE	25.2203	POU	-0.0538001	0.482979	0.0107129	5.1e-07	genus.Erysipelatoclostridium.id.11381	0.00727918	0.0143136	0.607778
rs56226325	7	2078981	T	C	FALSE	25.2995	POU	-0.0744785	0.154737	0.0148073	4.9e-07	genus.Erysipelatoclostridium.id.11381	-0.0202409	0.0190064	0.259951
rs56262049	13	42644705	C	T	FALSE	22.2	POU	-0.0662709	0.182332	0.0140652	2.5e-06	genus.Erysipelatoclostridium.id.11381	-0.0161319	0.0185277	0.388218
rs59695806	17	43156023	C	T	FALSE	23.8018	POU	0.0574098	0.294147	0.0117674	1.1e-06	genus.Erysipelatoclostridium.id.11381	0.00929666	0.0160574	0.529584
rs7110825	11	46120317	C	T	FALSE	22.3154	POU	0.0570187	0.270232	0.0120702	2.3e-06	genus.Erysipelatoclostridium.id.11381	-0.0204752	0.0162876	0.300153
rs7319102	13	58252801	G	A	FALSE	22.2201	POU	0.0603066	0.228749	0.0127936	2.4e-06	genus.Erysipelatoclostridium.id.11381	-0.00224767	0.0174521	0.848692
rs7428430	3	50174184	T	C	FALSE	37.0009	POU	-0.0651914	0.482569	0.0107173	1.2e-09	genus.Erysipelatoclostridium.id.11381	0.00860775	0.0143511	0.534379
rs75169822	15	75887405	G	A	FALSE	23.3964	POU	0.059168	0.262136	0.0122324	1.3e-06	genus.Erysipelatoclostridium.id.11381	-0.00119246	0.0167674	0.953821
rs76034781	4	3272782	A	G	FALSE	23.5152	POU	0.0980851	0.0767915	0.0202269	1.2e-06	genus.Erysipelatoclostridium.id.11381	-0.0120998	0.0271677	0.669765
rs7631941	3	80480052	T	C	FALSE	20.8687	POU	0.0730369	0.130947	0.015988	4.9e-06	genus.Erysipelatoclostridium.id.11381	0.00397322	0.022373	0.855399
rs7860752	9	81389671	G	A	FALSE	26.0097	POU	0.0694644	0.192698	0.0136205	3.4e-07	genus.Erysipelatoclostridium.id.11381	0.0260876	0.0179775	0.141533
rs12238134	9	128746612	A	G	FALSE	37.709	POU	-0.0714801	0.305094	0.0116403	8.2e-10	genus.ErysipelotrichaceaeUCG003.id.11384	-0.00591934	0.0127324	0.638908
rs12357321	10	21790476	A	G	FALSE	29.0473	POU	0.0632062	0.311848	0.0117275	7.1e-08	genus.ErysipelotrichaceaeUCG003.id.11384	-0.0133686	0.0127631	0.32619
rs13135092	4	103198082	G	A	FALSE	25.1888	POU	0.0987361	0.0813534	0.0196731	5.2e-07	genus.ErysipelotrichaceaeUCG003.id.11384	-0.0240617	0.0252764	0.295009
rs1397440	4	140892872	T	C	FALSE	21.5094	POU	-0.0534651	0.325126	0.0115281	3.5e-06	genus.ErysipelotrichaceaeUCG003.id.11384	0.0142251	0.0124933	0.230682
rs1519369	8	139393909	T	C	FALSE	21.2411	POU	-0.0532986	0.327046	0.0115645	4e-06	genus.ErysipelotrichaceaeUCG003.id.11384	-0.010615	0.0121647	0.371002
rs17487601	9	37213641	A	G	FALSE	24.4207	POU	-0.0554595	0.356491	0.0112227	7.7e-07	genus.ErysipelotrichaceaeUCG003.id.11384	-0.00689386	0.0123154	0.592922
rs2253491	6	31249217	A	G	FALSE	25.8771	POU	-0.0669506	0.208222	0.0131612	3.6e-07	genus.ErysipelotrichaceaeUCG003.id.11384	0.0176742	0.015007	0.252322
rs2289739	15	41801512	T	G	FALSE	22.6227	POU	0.0542701	0.343402	0.0114101	2e-06	genus.ErysipelotrichaceaeUCG003.id.11384	-0.00788028	0.0122862	0.526799
rs4258296	10	134953361	C	T	FALSE	24.7637	POU	0.055519	0.363464	0.0111567	6.5e-07	genus.ErysipelotrichaceaeUCG003.id.11384	-0.00810104	0.0121484	0.518618
rs521956	3	173117975	T	C	FALSE	25.2203	POU	-0.0538001	0.482979	0.0107129	5.1e-07	genus.ErysipelotrichaceaeUCG003.id.11384	-0.00409388	0.0116147	0.729267
rs56226325	7	2078981	T	C	FALSE	25.2995	POU	-0.0744785	0.154737	0.0148073	4.9e-07	genus.ErysipelotrichaceaeUCG003.id.11384	0.00503627	0.0153974	0.741316
rs56262049	13	42644705	C	T	FALSE	22.2	POU	-0.0662709	0.182332	0.0140652	2.5e-06	genus.ErysipelotrichaceaeUCG003.id.11384	0.0190836	0.0150443	0.160774
rs59695806	17	43156023	C	T	FALSE	23.8018	POU	0.0574098	0.294147	0.0117674	1.1e-06	genus.ErysipelotrichaceaeUCG003.id.11384	0.00108778	0.0130355	0.915093
rs7110825	11	46120317	C	T	FALSE	22.3154	POU	0.0570187	0.270232	0.0120702	2.3e-06	genus.ErysipelotrichaceaeUCG003.id.11384	-0.0118185	0.0133047	0.37573
rs7154623	14	73798243	G	A	FALSE	22.2478	POU	0.0643651	0.193193	0.013646	2.4e-06	genus.ErysipelotrichaceaeUCG003.id.11384	-0.00671924	0.0138631	0.689005
rs7319102	13	58252801	G	A	FALSE	22.2201	POU	0.0603066	0.228749	0.0127936	2.4e-06	genus.ErysipelotrichaceaeUCG003.id.11384	0.0179976	0.0141962	0.214179
rs7428430	3	50174184	T	C	FALSE	37.0009	POU	-0.0651914	0.482569	0.0107173	1.2e-09	genus.ErysipelotrichaceaeUCG003.id.11384	-0.00521669	0.0116496	0.654508
rs75169822	15	75887405	G	A	FALSE	23.3964	POU	0.059168	0.262136	0.0122324	1.3e-06	genus.ErysipelotrichaceaeUCG003.id.11384	0.014169	0.0137468	0.272099
rs76034781	4	3272782	A	G	FALSE	23.5152	POU	0.0980851	0.0767915	0.0202269	1.2e-06	genus.ErysipelotrichaceaeUCG003.id.11384	0.0078981	0.0223422	0.75741
rs7631941	3	80480052	T	C	FALSE	20.8687	POU	0.0730369	0.130947	0.015988	4.9e-06	genus.ErysipelotrichaceaeUCG003.id.11384	0.0148639	0.0183389	0.404565
rs7860752	9	81389671	G	A	FALSE	26.0097	POU	0.0694644	0.192698	0.0136205	3.4e-07	genus.ErysipelotrichaceaeUCG003.id.11384	0.00196087	0.0146137	0.889714
rs12238134	9	128746612	A	G	FALSE	37.709	POU	-0.0714801	0.305094	0.0116403	8.2e-10	genus.Escherichia.Shigella.id.3504	0.00387577	0.0142067	0.798773
rs12357321	10	21790476	A	G	FALSE	29.0473	POU	0.0632062	0.311848	0.0117275	7.1e-08	genus.Escherichia.Shigella.id.3504	0.0182705	0.0143163	0.203329
rs13135092	4	103198082	G	A	FALSE	25.1888	POU	0.0987361	0.0813534	0.0196731	5.2e-07	genus.Escherichia.Shigella.id.3504	-0.00673892	0.027977	0.807098
rs1397440	4	140892872	T	C	FALSE	21.5094	POU	-0.0534651	0.325126	0.0115281	3.5e-06	genus.Escherichia.Shigella.id.3504	0.00372591	0.0139094	0.76592
rs17487601	9	37213641	A	G	FALSE	24.4207	POU	-0.0554595	0.356491	0.0112227	7.7e-07	genus.Escherichia.Shigella.id.3504	-0.00905393	0.0137675	0.461751
rs2253491	6	31249217	A	G	FALSE	25.8771	POU	-0.0669506	0.208222	0.0131612	3.6e-07	genus.Escherichia.Shigella.id.3504	0.0166865	0.0168259	0.319086
rs2289739	15	41801512	T	G	FALSE	22.6227	POU	0.0542701	0.343402	0.0114101	2e-06	genus.Escherichia.Shigella.id.3504	0.012589	0.0137323	0.327726
rs4258296	10	134953361	C	T	FALSE	24.7637	POU	0.055519	0.363464	0.0111567	6.5e-07	genus.Escherichia.Shigella.id.3504	-0.0192021	0.0134388	0.156166
rs521956	3	173117975	T	C	FALSE	25.2203	POU	-0.0538001	0.482979	0.0107129	5.1e-07	genus.Escherichia.Shigella.id.3504	-0.0140567	0.0129361	0.281014
rs56226325	7	2078981	T	C	FALSE	25.2995	POU	-0.0744785	0.154737	0.0148073	4.9e-07	genus.Escherichia.Shigella.id.3504	-0.0265172	0.0172363	0.115322
rs56262049	13	42644705	C	T	FALSE	22.2	POU	-0.0662709	0.182332	0.0140652	2.5e-06	genus.Escherichia.Shigella.id.3504	-0.0132058	0.0166591	0.395409
rs59695806	17	43156023	C	T	FALSE	23.8018	POU	0.0574098	0.294147	0.0117674	1.1e-06	genus.Escherichia.Shigella.id.3504	0.000926028	0.0145524	0.913933
rs7154623	14	73798243	G	A	FALSE	22.2478	POU	0.0643651	0.193193	0.013646	2.4e-06	genus.Escherichia.Shigella.id.3504	-0.00971627	0.0154317	0.512848
rs7319102	13	58252801	G	A	FALSE	22.2201	POU	0.0603066	0.228749	0.0127936	2.4e-06	genus.Escherichia.Shigella.id.3504	0.0128051	0.0158771	0.386218
rs7428430	3	50174184	T	C	FALSE	37.0009	POU	-0.0651914	0.482569	0.0107173	1.2e-09	genus.Escherichia.Shigella.id.3504	0.00306288	0.0129631	0.807179
rs75169822	15	75887405	G	A	FALSE	23.3964	POU	0.059168	0.262136	0.0122324	1.3e-06	genus.Escherichia.Shigella.id.3504	-0.00467422	0.0154009	0.770329
rs76034781	4	3272782	A	G	FALSE	23.5152	POU	0.0980851	0.0767915	0.0202269	1.2e-06	genus.Escherichia.Shigella.id.3504	0.0142122	0.0249222	0.578791
rs7631941	3	80480052	T	C	FALSE	20.8687	POU	0.0730369	0.130947	0.015988	4.9e-06	genus.Escherichia.Shigella.id.3504	0.00457466	0.0205646	0.819635
rs7860752	9	81389671	G	A	FALSE	26.0097	POU	0.0694644	0.192698	0.0136205	3.4e-07	genus.Escherichia.Shigella.id.3504	-0.004275	0.0162595	0.748982
rs12238134	9	128746612	A	G	FALSE	37.709	POU	-0.0714801	0.305094	0.0116403	8.2e-10	genus.Faecalibacterium.id.2057	0.0205393	0.0115566	0.0651116
rs12357321	10	21790476	A	G	FALSE	29.0473	POU	0.0632062	0.311848	0.0117275	7.1e-08	genus.Faecalibacterium.id.2057	-0.0127989	0.0116137	0.261444
rs13135092	4	103198082	G	A	FALSE	25.1888	POU	0.0987361	0.0813534	0.0196731	5.2e-07	genus.Faecalibacterium.id.2057	-0.0258044	0.0229941	0.191916
rs1397440	4	140892872	T	C	FALSE	21.5094	POU	-0.0534651	0.325126	0.0115281	3.5e-06	genus.Faecalibacterium.id.2057	0.0148927	0.011376	0.196743
rs1519369	8	139393909	T	C	FALSE	21.2411	POU	-0.0532986	0.327046	0.0115645	4e-06	genus.Faecalibacterium.id.2057	0.00889876	0.011027	0.420162
rs17487601	9	37213641	A	G	FALSE	24.4207	POU	-0.0554595	0.356491	0.0112227	7.7e-07	genus.Faecalibacterium.id.2057	0.0142065	0.0112064	0.207293
rs2253491	6	31249217	A	G	FALSE	25.8771	POU	-0.0669506	0.208222	0.0131612	3.6e-07	genus.Faecalibacterium.id.2057	0.0309549	0.0136524	0.0273585
rs2289739	15	41801512	T	G	FALSE	22.6227	POU	0.0542701	0.343402	0.0114101	2e-06	genus.Faecalibacterium.id.2057	0.00310224	0.0111462	0.732186
rs4258296	10	134953361	C	T	FALSE	24.7637	POU	0.055519	0.363464	0.0111567	6.5e-07	genus.Faecalibacterium.id.2057	0.000754471	0.0110214	0.942132
rs521956	3	173117975	T	C	FALSE	25.2203	POU	-0.0538001	0.482979	0.0107129	5.1e-07	genus.Faecalibacterium.id.2057	0.0175821	0.0105381	0.0951277
rs56226325	7	2078981	T	C	FALSE	25.2995	POU	-0.0744785	0.154737	0.0148073	4.9e-07	genus.Faecalibacterium.id.2057	-0.00247563	0.0140009	0.836935
rs56262049	13	42644705	C	T	FALSE	22.2	POU	-0.0662709	0.182332	0.0140652	2.5e-06	genus.Faecalibacterium.id.2057	-0.00986543	0.0137225	0.551212
rs59695806	17	43156023	C	T	FALSE	23.8018	POU	0.0574098	0.294147	0.0117674	1.1e-06	genus.Faecalibacterium.id.2057	-0.00489111	0.0118659	0.724203
rs7110825	11	46120317	C	T	FALSE	22.3154	POU	0.0570187	0.270232	0.0120702	2.3e-06	genus.Faecalibacterium.id.2057	0.012934	0.0121201	0.29383
rs7154623	14	73798243	G	A	FALSE	22.2478	POU	0.0643651	0.193193	0.013646	2.4e-06	genus.Faecalibacterium.id.2057	0.019227	0.0125347	0.123725
rs7319102	13	58252801	G	A	FALSE	22.2201	POU	0.0603066	0.228749	0.0127936	2.4e-06	genus.Faecalibacterium.id.2057	-0.00904845	0.0128981	0.456328
rs7428430	3	50174184	T	C	FALSE	37.0009	POU	-0.0651914	0.482569	0.0107173	1.2e-09	genus.Faecalibacterium.id.2057	0.00606343	0.0105807	0.575028
rs75169822	15	75887405	G	A	FALSE	23.3964	POU	0.059168	0.262136	0.0122324	1.3e-06	genus.Faecalibacterium.id.2057	-0.00365805	0.0125484	0.732272
rs76034781	4	3272782	A	G	FALSE	23.5152	POU	0.0980851	0.0767915	0.0202269	1.2e-06	genus.Faecalibacterium.id.2057	0.00123108	0.0202696	0.983976
rs7631941	3	80480052	T	C	FALSE	20.8687	POU	0.0730369	0.130947	0.015988	4.9e-06	genus.Faecalibacterium.id.2057	-0.002567	0.0166686	0.860956
rs7860752	9	81389671	G	A	FALSE	26.0097	POU	0.0694644	0.192698	0.0136205	3.4e-07	genus.Faecalibacterium.id.2057	0.00885261	0.0132792	0.498648
rs12238134	9	128746612	A	G	FALSE	37.709	POU	-0.0714801	0.305094	0.0116403	8.2e-10	genus.FamilyXIIIAD3011group.id.11293	-0.00943417	0.0130273	0.492665
rs12357321	10	21790476	A	G	FALSE	29.0473	POU	0.0632062	0.311848	0.0117275	7.1e-08	genus.FamilyXIIIAD3011group.id.11293	0.0161277	0.0130019	0.206852
rs13135092	4	103198082	G	A	FALSE	25.1888	POU	0.0987361	0.0813534	0.0196731	5.2e-07	genus.FamilyXIIIAD3011group.id.11293	0.0057743	0.0253653	0.939151
rs1397440	4	140892872	T	C	FALSE	21.5094	POU	-0.0534651	0.325126	0.0115281	3.5e-06	genus.FamilyXIIIAD3011group.id.11293	-0.000765984	0.0127565	0.952423
rs1519369	8	139393909	T	C	FALSE	21.2411	POU	-0.0532986	0.327046	0.0115645	4e-06	genus.FamilyXIIIAD3011group.id.11293	-0.0208239	0.012467	0.0884158
rs17487601	9	37213641	A	G	FALSE	24.4207	POU	-0.0554595	0.356491	0.0112227	7.7e-07	genus.FamilyXIIIAD3011group.id.11293	-0.0108954	0.0125627	0.342858
rs2253491	6	31249217	A	G	FALSE	25.8771	POU	-0.0669506	0.208222	0.0131612	3.6e-07	genus.FamilyXIIIAD3011group.id.11293	-0.0134338	0.0152452	0.383574
rs2289739	15	41801512	T	G	FALSE	22.6227	POU	0.0542701	0.343402	0.0114101	2e-06	genus.FamilyXIIIAD3011group.id.11293	0.0052756	0.0125765	0.610408
rs4258296	10	134953361	C	T	FALSE	24.7637	POU	0.055519	0.363464	0.0111567	6.5e-07	genus.FamilyXIIIAD3011group.id.11293	0.00185428	0.012502	0.887127
rs521956	3	173117975	T	C	FALSE	25.2203	POU	-0.0538001	0.482979	0.0107129	5.1e-07	genus.FamilyXIIIAD3011group.id.11293	-0.00133089	0.0118916	0.9161
rs56226325	7	2078981	T	C	FALSE	25.2995	POU	-0.0744785	0.154737	0.0148073	4.9e-07	genus.FamilyXIIIAD3011group.id.11293	0.00850448	0.0157398	0.599206
rs56262049	13	42644705	C	T	FALSE	22.2	POU	-0.0662709	0.182332	0.0140652	2.5e-06	genus.FamilyXIIIAD3011group.id.11293	-0.00433049	0.0153652	0.780032
rs59695806	17	43156023	C	T	FALSE	23.8018	POU	0.0574098	0.294147	0.0117674	1.1e-06	genus.FamilyXIIIAD3011group.id.11293	0.00792538	0.0133239	0.531582
rs7110825	11	46120317	C	T	FALSE	22.3154	POU	0.0570187	0.270232	0.0120702	2.3e-06	genus.FamilyXIIIAD3011group.id.11293	-0.000845556	0.01358	0.978373
rs7154623	14	73798243	G	A	FALSE	22.2478	POU	0.0643651	0.193193	0.013646	2.4e-06	genus.FamilyXIIIAD3011group.id.11293	-0.0199699	0.0142312	0.126629
rs7319102	13	58252801	G	A	FALSE	22.2201	POU	0.0603066	0.228749	0.0127936	2.4e-06	genus.FamilyXIIIAD3011group.id.11293	0.00195952	0.0145733	0.859258
rs7428430	3	50174184	T	C	FALSE	37.0009	POU	-0.0651914	0.482569	0.0107173	1.2e-09	genus.FamilyXIIIAD3011group.id.11293	-0.00367481	0.01193	0.761799
rs75169822	15	75887405	G	A	FALSE	23.3964	POU	0.059168	0.262136	0.0122324	1.3e-06	genus.FamilyXIIIAD3011group.id.11293	-0.0222017	0.0139843	0.123688
rs76034781	4	3272782	A	G	FALSE	23.5152	POU	0.0980851	0.0767915	0.0202269	1.2e-06	genus.FamilyXIIIAD3011group.id.11293	-0.0223499	0.0229516	0.427583
rs7631941	3	80480052	T	C	FALSE	20.8687	POU	0.0730369	0.130947	0.015988	4.9e-06	genus.FamilyXIIIAD3011group.id.11293	-0.0207403	0.0188873	0.285213
rs7860752	9	81389671	G	A	FALSE	26.0097	POU	0.0694644	0.192698	0.0136205	3.4e-07	genus.FamilyXIIIAD3011group.id.11293	-0.014053	0.0149782	0.353523
rs12238134	9	128746612	A	G	FALSE	37.709	POU	-0.0714801	0.305094	0.0116403	8.2e-10	genus.FamilyXIIIUCG001.id.11294	0.00138068	0.0137392	0.916505
rs12357321	10	21790476	A	G	FALSE	29.0473	POU	0.0632062	0.311848	0.0117275	7.1e-08	genus.FamilyXIIIUCG001.id.11294	0.0214819	0.0136415	0.113976
rs13135092	4	103198082	G	A	FALSE	25.1888	POU	0.0987361	0.0813534	0.0196731	5.2e-07	genus.FamilyXIIIUCG001.id.11294	-0.00798351	0.0266549	0.64551
rs1397440	4	140892872	T	C	FALSE	21.5094	POU	-0.0534651	0.325126	0.0115281	3.5e-06	genus.FamilyXIIIUCG001.id.11294	0.00755022	0.0133916	0.566037
rs1519369	8	139393909	T	C	FALSE	21.2411	POU	-0.0532986	0.327046	0.0115645	4e-06	genus.FamilyXIIIUCG001.id.11294	-9.68e-05	0.0131932	0.981306
rs2253491	6	31249217	A	G	FALSE	25.8771	POU	-0.0669506	0.208222	0.0131612	3.6e-07	genus.FamilyXIIIUCG001.id.11294	-0.0310577	0.0160064	0.0553848
rs2289739	15	41801512	T	G	FALSE	22.6227	POU	0.0542701	0.343402	0.0114101	2e-06	genus.FamilyXIIIUCG001.id.11294	-0.000437742	0.0132522	0.952127
rs4258296	10	134953361	C	T	FALSE	24.7637	POU	0.055519	0.363464	0.0111567	6.5e-07	genus.FamilyXIIIUCG001.id.11294	0.00858064	0.0131444	0.50865
rs521956	3	173117975	T	C	FALSE	25.2203	POU	-0.0538001	0.482979	0.0107129	5.1e-07	genus.FamilyXIIIUCG001.id.11294	-0.00153684	0.0125506	0.898264
rs56226325	7	2078981	T	C	FALSE	25.2995	POU	-0.0744785	0.154737	0.0148073	4.9e-07	genus.FamilyXIIIUCG001.id.11294	-0.00320936	0.0165764	0.81313
rs56262049	13	42644705	C	T	FALSE	22.2	POU	-0.0662709	0.182332	0.0140652	2.5e-06	genus.FamilyXIIIUCG001.id.11294	-5.94e-05	0.0160993	0.953325
rs59695806	17	43156023	C	T	FALSE	23.8018	POU	0.0574098	0.294147	0.0117674	1.1e-06	genus.FamilyXIIIUCG001.id.11294	-0.0210468	0.0140203	0.132581
rs7110825	11	46120317	C	T	FALSE	22.3154	POU	0.0570187	0.270232	0.0120702	2.3e-06	genus.FamilyXIIIUCG001.id.11294	0.00612337	0.0142214	0.682534
rs7154623	14	73798243	G	A	FALSE	22.2478	POU	0.0643651	0.193193	0.013646	2.4e-06	genus.FamilyXIIIUCG001.id.11294	0.00151372	0.0151717	0.920275
rs7319102	13	58252801	G	A	FALSE	22.2201	POU	0.0603066	0.228749	0.0127936	2.4e-06	genus.FamilyXIIIUCG001.id.11294	-0.000836503	0.0153065	0.900519
rs7428430	3	50174184	T	C	FALSE	37.0009	POU	-0.0651914	0.482569	0.0107173	1.2e-09	genus.FamilyXIIIUCG001.id.11294	0.000720038	0.0125763	0.962491
rs75169822	15	75887405	G	A	FALSE	23.3964	POU	0.059168	0.262136	0.0122324	1.3e-06	genus.FamilyXIIIUCG001.id.11294	0.00121966	0.0146006	0.922541
rs76034781	4	3272782	A	G	FALSE	23.5152	POU	0.0980851	0.0767915	0.0202269	1.2e-06	genus.FamilyXIIIUCG001.id.11294	-0.024905	0.0238523	0.32943
rs7631941	3	80480052	T	C	FALSE	20.8687	POU	0.0730369	0.130947	0.015988	4.9e-06	genus.FamilyXIIIUCG001.id.11294	0.0209724	0.0197589	0.314195
rs7860752	9	81389671	G	A	FALSE	26.0097	POU	0.0694644	0.192698	0.0136205	3.4e-07	genus.FamilyXIIIUCG001.id.11294	-0.00198091	0.0157399	0.926657
rs12238134	9	128746612	A	G	FALSE	37.709	POU	-0.0714801	0.305094	0.0116403	8.2e-10	genus.Flavonifractor.id.2059	0.0164871	0.0149679	0.251957
rs12357321	10	21790476	A	G	FALSE	29.0473	POU	0.0632062	0.311848	0.0117275	7.1e-08	genus.Flavonifractor.id.2059	-0.0105653	0.0150465	0.424301
rs13135092	4	103198082	G	A	FALSE	25.1888	POU	0.0987361	0.0813534	0.0196731	5.2e-07	genus.Flavonifractor.id.2059	0.00822687	0.0287435	0.79041
rs1397440	4	140892872	T	C	FALSE	21.5094	POU	-0.0534651	0.325126	0.0115281	3.5e-06	genus.Flavonifractor.id.2059	-0.021052	0.014685	0.145553
rs1519369	8	139393909	T	C	FALSE	21.2411	POU	-0.0532986	0.327046	0.0115645	4e-06	genus.Flavonifractor.id.2059	0.0145245	0.0142487	0.315016
rs2253491	6	31249217	A	G	FALSE	25.8771	POU	-0.0669506	0.208222	0.0131612	3.6e-07	genus.Flavonifractor.id.2059	-0.00994053	0.0176471	0.566748
rs2289739	15	41801512	T	G	FALSE	22.6227	POU	0.0542701	0.343402	0.0114101	2e-06	genus.Flavonifractor.id.2059	-0.0156885	0.0144465	0.27615
rs521956	3	173117975	T	C	FALSE	25.2203	POU	-0.0538001	0.482979	0.0107129	5.1e-07	genus.Flavonifractor.id.2059	-0.0167415	0.0136294	0.22129
rs56226325	7	2078981	T	C	FALSE	25.2995	POU	-0.0744785	0.154737	0.0148073	4.9e-07	genus.Flavonifractor.id.2059	-0.0125753	0.0180758	0.51577
rs56262049	13	42644705	C	T	FALSE	22.2	POU	-0.0662709	0.182332	0.0140652	2.5e-06	genus.Flavonifractor.id.2059	0.00177991	0.0176627	0.930655
rs59695806	17	43156023	C	T	FALSE	23.8018	POU	0.0574098	0.294147	0.0117674	1.1e-06	genus.Flavonifractor.id.2059	0.0208514	0.0153265	0.179328
rs7110825	11	46120317	C	T	FALSE	22.3154	POU	0.0570187	0.270232	0.0120702	2.3e-06	genus.Flavonifractor.id.2059	0.0159271	0.0156596	0.314944
rs7319102	13	58252801	G	A	FALSE	22.2201	POU	0.0603066	0.228749	0.0127936	2.4e-06	genus.Flavonifractor.id.2059	0.0162664	0.0167764	0.326728
rs7428430	3	50174184	T	C	FALSE	37.0009	POU	-0.0651914	0.482569	0.0107173	1.2e-09	genus.Flavonifractor.id.2059	0.025038	0.0136822	0.0663935
rs75169822	15	75887405	G	A	FALSE	23.3964	POU	0.059168	0.262136	0.0122324	1.3e-06	genus.Flavonifractor.id.2059	0.00494223	0.0162373	0.732784
rs76034781	4	3272782	A	G	FALSE	23.5152	POU	0.0980851	0.0767915	0.0202269	1.2e-06	genus.Flavonifractor.id.2059	0.01083	0.0263091	0.608533
rs7631941	3	80480052	T	C	FALSE	20.8687	POU	0.0730369	0.130947	0.015988	4.9e-06	genus.Flavonifractor.id.2059	0.00928267	0.021734	0.648139
rs7860752	9	81389671	G	A	FALSE	26.0097	POU	0.0694644	0.192698	0.0136205	3.4e-07	genus.Flavonifractor.id.2059	0.0250372	0.0172036	0.141257
rs12238134	9	128746612	A	G	FALSE	37.709	POU	-0.0714801	0.305094	0.0116403	8.2e-10	genus.Fusicatenibacter.id.11305	-0.0151996	0.0117869	0.207735
rs12357321	10	21790476	A	G	FALSE	29.0473	POU	0.0632062	0.311848	0.0117275	7.1e-08	genus.Fusicatenibacter.id.11305	-0.0136178	0.0118286	0.204145
rs13135092	4	103198082	G	A	FALSE	25.1888	POU	0.0987361	0.0813534	0.0196731	5.2e-07	genus.Fusicatenibacter.id.11305	0.0054733	0.0233996	0.815097
rs1397440	4	140892872	T	C	FALSE	21.5094	POU	-0.0534651	0.325126	0.0115281	3.5e-06	genus.Fusicatenibacter.id.11305	0.0163194	0.0115929	0.164322
rs1519369	8	139393909	T	C	FALSE	21.2411	POU	-0.0532986	0.327046	0.0115645	4e-06	genus.Fusicatenibacter.id.11305	0.0162995	0.0112547	0.149164
rs17487601	9	37213641	A	G	FALSE	24.4207	POU	-0.0554595	0.356491	0.0112227	7.7e-07	genus.Fusicatenibacter.id.11305	-0.00736873	0.0114201	0.482707
rs2253491	6	31249217	A	G	FALSE	25.8771	POU	-0.0669506	0.208222	0.0131612	3.6e-07	genus.Fusicatenibacter.id.11305	0.00776301	0.013903	0.569021
rs2289739	15	41801512	T	G	FALSE	22.6227	POU	0.0542701	0.343402	0.0114101	2e-06	genus.Fusicatenibacter.id.11305	-0.00121849	0.0113662	0.924244
rs4258296	10	134953361	C	T	FALSE	24.7637	POU	0.055519	0.363464	0.0111567	6.5e-07	genus.Fusicatenibacter.id.11305	-0.0156117	0.011238	0.158642
rs521956	3	173117975	T	C	FALSE	25.2203	POU	-0.0538001	0.482979	0.0107129	5.1e-07	genus.Fusicatenibacter.id.11305	-0.0146792	0.0107536	0.172083
rs56226325	7	2078981	T	C	FALSE	25.2995	POU	-0.0744785	0.154737	0.0148073	4.9e-07	genus.Fusicatenibacter.id.11305	-0.00497251	0.0142718	0.690051
rs56262049	13	42644705	C	T	FALSE	22.2	POU	-0.0662709	0.182332	0.0140652	2.5e-06	genus.Fusicatenibacter.id.11305	0.00143866	0.0139653	0.777719
rs59695806	17	43156023	C	T	FALSE	23.8018	POU	0.0574098	0.294147	0.0117674	1.1e-06	genus.Fusicatenibacter.id.11305	0.0058736	0.0120938	0.650148
rs7110825	11	46120317	C	T	FALSE	22.3154	POU	0.0570187	0.270232	0.0120702	2.3e-06	genus.Fusicatenibacter.id.11305	-0.0115082	0.0123424	0.275252
rs7154623	14	73798243	G	A	FALSE	22.2478	POU	0.0643651	0.193193	0.013646	2.4e-06	genus.Fusicatenibacter.id.11305	-0.0134172	0.0128098	0.327111
rs7319102	13	58252801	G	A	FALSE	22.2201	POU	0.0603066	0.228749	0.0127936	2.4e-06	genus.Fusicatenibacter.id.11305	4.5e-05	0.0131502	0.987433
rs7428430	3	50174184	T	C	FALSE	37.0009	POU	-0.0651914	0.482569	0.0107173	1.2e-09	genus.Fusicatenibacter.id.11305	-0.0198651	0.0107872	0.0638829
rs75169822	15	75887405	G	A	FALSE	23.3964	POU	0.059168	0.262136	0.0122324	1.3e-06	genus.Fusicatenibacter.id.11305	-0.0149548	0.0127665	0.263099
rs76034781	4	3272782	A	G	FALSE	23.5152	POU	0.0980851	0.0767915	0.0202269	1.2e-06	genus.Fusicatenibacter.id.11305	0.00496416	0.020648	0.770326
rs7631941	3	80480052	T	C	FALSE	20.8687	POU	0.0730369	0.130947	0.015988	4.9e-06	genus.Fusicatenibacter.id.11305	-0.00648948	0.0169776	0.758432
rs7860752	9	81389671	G	A	FALSE	26.0097	POU	0.0694644	0.192698	0.0136205	3.4e-07	genus.Fusicatenibacter.id.11305	-0.0125493	0.0135353	0.33947
rs12238134	9	128746612	A	G	FALSE	37.709	POU	-0.0714801	0.305094	0.0116403	8.2e-10	genus.Gordonibacter.id.821	0.0326855	0.0251982	0.192992
rs12357321	10	21790476	A	G	FALSE	29.0473	POU	0.0632062	0.311848	0.0117275	7.1e-08	genus.Gordonibacter.id.821	-0.0127312	0.0252182	0.628132
rs13135092	4	103198082	G	A	FALSE	25.1888	POU	0.0987361	0.0813534	0.0196731	5.2e-07	genus.Gordonibacter.id.821	-0.0265873	0.0481648	0.539248
rs1519369	8	139393909	T	C	FALSE	21.2411	POU	-0.0532986	0.327046	0.0115645	4e-06	genus.Gordonibacter.id.821	0.0236207	0.0243204	0.328596
rs17487601	9	37213641	A	G	FALSE	24.4207	POU	-0.0554595	0.356491	0.0112227	7.7e-07	genus.Gordonibacter.id.821	-0.0186609	0.0244127	0.452965
rs2253491	6	31249217	A	G	FALSE	25.8771	POU	-0.0669506	0.208222	0.0131612	3.6e-07	genus.Gordonibacter.id.821	-0.00499386	0.0295785	0.867176
rs2289739	15	41801512	T	G	FALSE	22.6227	POU	0.0542701	0.343402	0.0114101	2e-06	genus.Gordonibacter.id.821	0.0204917	0.024532	0.375419
rs4258296	10	134953361	C	T	FALSE	24.7637	POU	0.055519	0.363464	0.0111567	6.5e-07	genus.Gordonibacter.id.821	0.0255719	0.0240111	0.290503
rs521956	3	173117975	T	C	FALSE	25.2203	POU	-0.0538001	0.482979	0.0107129	5.1e-07	genus.Gordonibacter.id.821	0.00698795	0.0231951	0.767065
rs56262049	13	42644705	C	T	FALSE	22.2	POU	-0.0662709	0.182332	0.0140652	2.5e-06	genus.Gordonibacter.id.821	-0.0163479	0.0298993	0.586115
rs7110825	11	46120317	C	T	FALSE	22.3154	POU	0.0570187	0.270232	0.0120702	2.3e-06	genus.Gordonibacter.id.821	0.00516021	0.0264252	0.827395
rs7154623	14	73798243	G	A	FALSE	22.2478	POU	0.0643651	0.193193	0.013646	2.4e-06	genus.Gordonibacter.id.821	0.0142918	0.0278155	0.623632
rs7428430	3	50174184	T	C	FALSE	37.0009	POU	-0.0651914	0.482569	0.0107173	1.2e-09	genus.Gordonibacter.id.821	-0.0125063	0.0232296	0.600437
rs76034781	4	3272782	A	G	FALSE	23.5152	POU	0.0980851	0.0767915	0.0202269	1.2e-06	genus.Gordonibacter.id.821	0.0139919	0.0441761	0.784693
rs7631941	3	80480052	T	C	FALSE	20.8687	POU	0.0730369	0.130947	0.015988	4.9e-06	genus.Gordonibacter.id.821	-0.0278042	0.0365833	0.44797
rs12238134	9	128746612	A	G	FALSE	37.709	POU	-0.0714801	0.305094	0.0116403	8.2e-10	genus.Haemophilus.id.3698	0.0158375	0.0162712	0.303498
rs12357321	10	21790476	A	G	FALSE	29.0473	POU	0.0632062	0.311848	0.0117275	7.1e-08	genus.Haemophilus.id.3698	-0.0105683	0.0164637	0.543948
rs13135092	4	103198082	G	A	FALSE	25.1888	POU	0.0987361	0.0813534	0.0196731	5.2e-07	genus.Haemophilus.id.3698	-0.00295853	0.0320412	0.921365
rs1397440	4	140892872	T	C	FALSE	21.5094	POU	-0.0534651	0.325126	0.0115281	3.5e-06	genus.Haemophilus.id.3698	0.00207423	0.0160671	0.869344
[truncated: 1,692 more rows]

## Sheet: gut microbiota_POU
SNP	CHR	POS	EA	OA	PAL	F	exposure				outcome
							id	beta	se	P	id	beta	eaf	se	P
rs11655079	17	75348675	T	C	FALSE	20.3507	class.Actinobacteria.id.419	-0.0560674	0.0124286	5.93e-06	POU	-0.0248506	0.284558	0.0120011	0.038
rs11745923	5	475408	G	T	FALSE	23.8124	class.Actinobacteria.id.419	0.0563759	0.0115529	1.58e-06	POU	-0.00744949	0.40562	0.0109568	0.5
rs12049045	1	114665485	A	G	FALSE	19.9356	class.Actinobacteria.id.419	0.0510452	0.0114325	8.63e-06	POU	-0.0265596	0.36891	0.01112	0.017
rs134366	22	35567355	G	A	FALSE	22.6624	class.Actinobacteria.id.419	0.111877	0.023501	1.5e-06	POU	-0.00202427	0.0522836	0.0241285	0.93
rs1376754	2	161611969	G	A	FALSE	20.489	class.Actinobacteria.id.419	0.0509242	0.0112503	6.71e-06	POU	-0.00311359	0.423144	0.0109111	0.78
rs1515761	10	126110032	T	C	FALSE	20.1357	class.Actinobacteria.id.419	0.0762317	0.0169884	4.96e-06	POU	0.00737775	0.139364	0.0155269	0.63
rs4945008	11	71221248	A	G	FALSE	19.8421	class.Actinobacteria.id.419	0.0540741	0.0121393	5.39e-06	POU	-0.0124763	0.217348	0.0130643	0.34
rs6660520	1	207003553	A	G	FALSE	27.9843	class.Actinobacteria.id.419	0.0711483	0.0134495	1.11e-07	POU	0.00619011	0.195111	0.0135791	0.65
rs72767435	15	94852795	T	C	FALSE	21.3231	class.Actinobacteria.id.419	-0.126352	0.0273626	2.57e-06	POU	-1.79e-05	0.0447029	0.026323	1
rs80083040	8	65654844	T	G	FALSE	20.0376	class.Actinobacteria.id.419	0.155784	0.0348017	8.62e-06	POU	-0.0186456	0.0555654	0.0233042	0.42
rs8047955	16	81776768	A	G	FALSE	24.3199	class.Actinobacteria.id.419	0.0575816	0.0116762	8.34e-07	POU	-0.00996733	0.354906	0.0112202	0.37
rs857444	6	14617591	C	T	FALSE	19.5002	class.Actinobacteria.id.419	0.0509553	0.011539	8.92e-06	POU	-0.0248208	0.356567	0.0113136	0.028
rs961091	7	95654718	G	A	FALSE	19.8348	class.Actinobacteria.id.419	0.0501255	0.011255	8.68e-06	POU	-0.00547387	0.406133	0.0110061	0.62
rs140912403	9	95517807	C	T	FALSE	25.5772	class.Alphaproteobacteria.id.2379	-0.160677	0.0317708	6.2e-07	POU	0.033491	0.0587161	0.0228023	0.14
rs55876211	3	84471266	C	T	FALSE	19.2554	class.Alphaproteobacteria.id.2379	-0.080811	0.0184159	7.54e-06	POU	0.00341159	0.181886	0.013879	0.81
rs62285697	3	176407911	C	T	FALSE	19.8123	class.Alphaproteobacteria.id.2379	0.0805256	0.0180912	9.76e-06	POU	0.0109553	0.218036	0.0129584	0.4
rs76784716	2	169033340	A	G	FALSE	24.7773	class.Alphaproteobacteria.id.2379	0.133271	0.0267738	5.09e-07	POU	-0.0328848	0.0674499	0.0212945	0.12
rs7960664	12	89471235	G	A	FALSE	20.3053	class.Alphaproteobacteria.id.2379	0.0969489	0.0215149	8.84e-06	POU	-0.0151181	0.147758	0.015122	0.32
rs9813022	3	13726736	A	G	FALSE	23.8403	class.Alphaproteobacteria.id.2379	-0.0751277	0.0153867	1.05e-06	POU	0.00120834	0.294166	0.0117592	0.92
rs11110282	12	100585559	A	G	FALSE	21.6688	class.Bacilli.id.1673	-0.101189	0.0217379	4.85e-06	POU	0.0212668	0.0625952	0.0221377	0.34
rs11730038	4	98049499	G	A	FALSE	24.0124	class.Bacilli.id.1673	-0.0630747	0.0128717	1.96e-06	POU	-0.00641516	0.236732	0.0126532	0.61
rs12797734	11	8332350	T	C	FALSE	20.363	class.Bacilli.id.1673	0.0572158	0.0126793	7.21e-06	POU	-0.0107395	0.245077	0.0124459	0.39
rs13068444	3	64398863	A	G	FALSE	19.4144	class.Bacilli.id.1673	0.0601035	0.0136407	9.53e-06	POU	-0.012055	0.172236	0.014457	0.4
rs1595463	2	231723657	C	A	FALSE	19.2998	class.Bacilli.id.1673	0.0476864	0.0108547	7.97e-06	POU	0.00767672	0.465877	0.0109574	0.48
rs28564647	9	101101172	T	G	FALSE	19.8548	class.Bacilli.id.1673	-0.0613034	0.0137579	7.81e-06	POU	0.00142375	0.196023	0.013667	0.92
rs2952251	8	10143164	A	G	FALSE	23.3615	class.Bacilli.id.1673	-0.0598868	0.0123903	1.08e-06	POU	-0.00456068	0.256639	0.012317	0.71
rs35344081	16	991253	G	A	FALSE	23.7718	class.Bacilli.id.1673	0.0619529	0.0127066	1.01e-06	POU	-0.0101497	0.233324	0.0126933	0.42
rs4028634	17	40835649	T	C	FALSE	22.4646	class.Bacilli.id.1673	0.0520614	0.0109842	2.21e-06	POU	0.00262485	0.378594	0.0110401	0.81
rs4459992	4	7431487	T	C	FALSE	21.2066	class.Bacilli.id.1673	0.0535854	0.0116362	4.3e-06	POU	0.00717855	0.306279	0.0116953	0.54
rs57872228	1	200418805	C	T	FALSE	23.7569	class.Bacilli.id.1673	-0.0714773	0.0146647	9.22e-07	POU	0.00556957	0.150058	0.0150483	0.71
rs694949	15	58738075	A	G	FALSE	20.3135	class.Bacilli.id.1673	-0.081146	0.0180042	7.6e-06	POU	0.0117656	0.106219	0.0174545	0.5
rs74663707	3	184371224	C	T	FALSE	19.095	class.Bacilli.id.1673	0.0979154	0.0224074	8.46e-06	POU	0.00767512	0.0804487	0.0197053	0.7
rs7666190	4	151687420	C	A	FALSE	17.6102	class.Bacilli.id.1673	-0.104044	0.0247934	8.47e-06	POU	-0.0182914	0.0540211	0.0237466	0.44
rs77558518	5	174173171	A	G	FALSE	23.1577	class.Bacilli.id.1673	-0.107255	0.0222879	1.34e-06	POU	-0.0169516	0.0710334	0.0208399	0.42
rs78938557	7	36349586	T	C	FALSE	21.5142	class.Bacilli.id.1673	0.108007	0.0232858	1.07e-06	POU	0.000998534	0.062693	0.0223462	0.96
rs9581006	13	24973509	C	T	FALSE	23.2075	class.Bacilli.id.1673	0.225309	0.0467697	1.79e-06	POU	0.0106367	0.0376169	0.028276	0.71
rs11146701	10	39062269	A	G	FALSE	20.1861	class.Bacteroidia.id.912	0.0473596	0.010541	7.08e-06	POU	0.000130727	0.442038	0.0109342	0.99
rs111845179	14	59317502	T	C	FALSE	23.0415	class.Bacteroidia.id.912	0.102648	0.0213843	9.24e-07	POU	-0.0172011	0.0566265	0.023186	0.46
rs17343978	22	27433885	A	C	FALSE	21.0668	class.Bacteroidia.id.912	-0.0552057	0.0120278	8.36e-06	POU	-0.0052737	0.251525	0.0123475	0.67
rs2032750	2	53831026	T	C	FALSE	22.6567	class.Bacteroidia.id.912	-0.0508393	0.0106807	1.92e-06	POU	0.0178471	0.469229	0.0107783	0.098
rs4146051	2	213189994	A	G	FALSE	19.1051	class.Bacteroidia.id.912	-0.107377	0.0245661	8.76e-06	POU	0.0180607	0.0439577	0.0263238	0.49
rs4916508	3	195936789	G	A	FALSE	19.6413	class.Bacteroidia.id.912	-0.0466729	0.0105312	8.47e-06	POU	-0.00589308	0.465265	0.0108148	0.59
rs55773148	13	70523029	G	A	FALSE	26.3413	class.Bacteroidia.id.912	-0.121514	0.0236759	3.9e-07	POU	-0.00701058	0.0468025	0.0253848	0.78
rs62531359	8	70916181	T	G	FALSE	19.1381	class.Bacteroidia.id.912	0.0655728	0.0149891	9.09e-06	POU	-0.00792229	0.137077	0.0156143	0.61
rs72706335	1	157495438	T	C	FALSE	20.3145	class.Bacteroidia.id.912	-0.22241	0.0493458	7.66e-06	POU	0.0204803	0.0493072	0.0247847	0.41
rs7631304	3	89339527	G	A	FALSE	23.5902	class.Bacteroidia.id.912	-0.0645771	0.0132957	8.37e-07	POU	-0.012582	0.171943	0.0142332	0.38
rs79585701	8	13110185	A	C	FALSE	18.6872	class.Bacteroidia.id.912	0.0646823	0.0149628	9.99e-06	POU	-0.00119267	0.155146	0.0147598	0.94
rs929878	16	74290641	C	T	FALSE	20.3723	class.Bacteroidia.id.912	-0.0548532	0.012153	4.73e-06	POU	-0.034202	0.26095	0.0122406	0.0052
rs11128180	3	70592215	A	G	FALSE	21.2033	class.Betaproteobacteria.id.2867	0.0592944	0.0128769	3.67e-06	POU	-0.0152307	0.234982	0.0126248	0.23
rs1511453	4	23588462	A	G	FALSE	21.5016	class.Betaproteobacteria.id.2867	0.0923492	0.0199158	4.76e-06	POU	-0.0023672	0.0583633	0.0228795	0.92
rs1928341	1	153240013	A	G	FALSE	22.661	class.Betaproteobacteria.id.2867	0.0525581	0.0110408	2.02e-06	POU	0.000937913	0.420032	0.0108367	0.93
rs2321387	13	58689340	G	A	FALSE	20.4304	class.Betaproteobacteria.id.2867	-0.0494596	0.0109424	5.8e-06	POU	-0.0145574	0.462614	0.0109636	0.18
rs2613606	7	111285025	C	T	FALSE	22.1226	class.Betaproteobacteria.id.2867	-0.0513106	0.0109091	2.2e-06	POU	-0.0323617	0.430724	0.0108315	0.0028
rs320161	9	104899117	A	G	FALSE	20.5641	class.Betaproteobacteria.id.2867	0.0572286	0.01262	7.33e-06	POU	-0.00409281	0.261931	0.0122616	0.74
rs4033856	4	45642485	C	T	FALSE	24.7756	class.Betaproteobacteria.id.2867	0.0832423	0.0167237	5.17e-07	POU	-0.00718156	0.115848	0.0168744	0.67
rs56386628	8	112732674	C	T	FALSE	21.0306	class.Betaproteobacteria.id.2867	-0.0622252	0.0135688	5.87e-06	POU	0.00202727	0.201103	0.0134821	0.88
rs6087811	20	30596130	T	G	FALSE	24.2783	class.Betaproteobacteria.id.2867	-0.0978177	0.0198522	7.44e-07	POU	-0.0213761	0.0727495	0.020673	0.3
rs62395635	5	173497796	T	C	FALSE	21.6228	class.Betaproteobacteria.id.2867	0.109741	0.0236	2.94e-06	POU	0.0222519	0.0622693	0.0221734	0.32
rs75242906	15	56786407	C	T	FALSE	18.6007	class.Betaproteobacteria.id.2867	-0.121083	0.028075	9.27e-06	POU	-0.011839	0.0611359	0.0223171	0.6
rs9964679	18	26569901	A	G	FALSE	21.2183	class.Betaproteobacteria.id.2867	0.052911	0.0114866	4.85e-06	POU	-0.00318447	0.29458	0.0119606	0.79
rs10774377	12	5942519	A	G	FALSE	21.3902	class.Clostridia.id.1859	0.052659	0.0113858	3.24e-06	POU	0.00916454	0.298708	0.0117303	0.43
rs112334273	21	40703251	G	A	FALSE	25.3141	class.Clostridia.id.1859	0.0641008	0.0127404	3.81e-07	POU	-0.0140537	0.215754	0.0131991	0.29
rs13105690	4	7420184	T	C	FALSE	20.044	class.Clostridia.id.1859	-0.0529097	0.011818	8.78e-06	POU	0.0249955	0.266654	0.0121531	0.04
rs13179700	5	149077788	T	C	FALSE	21.8303	class.Clostridia.id.1859	0.0511937	0.0109569	3.37e-06	POU	0.00143051	0.340789	0.0113428	0.9
rs1842454	5	105060362	G	A	FALSE	18.4662	class.Clostridia.id.1859	-0.0547202	0.0127338	8.72e-06	POU	0.00318647	0.2264	0.012826	0.8
rs2273429	14	52494072	A	G	FALSE	22.3637	class.Clostridia.id.1859	-0.0724037	0.0153105	4.52e-06	POU	-0.00725746	0.117735	0.0166879	0.66
rs6797343	3	89268714	G	T	FALSE	19.3751	class.Clostridia.id.1859	0.0592279	0.0134556	9.36e-06	POU	0.000171531	0.158171	0.0147429	0.99
rs6814436	4	161507301	T	C	FALSE	24.0751	class.Clostridia.id.1859	0.0739995	0.0150815	9.65e-07	POU	0.0103848	0.137269	0.01562	0.51
rs6815608	4	152131744	T	C	FALSE	24.2292	class.Clostridia.id.1859	0.103803	0.0210883	4.02e-07	POU	-0.0228839	0.0527968	0.0242493	0.35
rs72738886	5	35770550	T	C	FALSE	20.6969	class.Clostridia.id.1859	0.086617	0.0190393	8.24e-06	POU	0.00359105	0.0912582	0.018988	0.85
rs72915163	18	48792829	T	C	FALSE	23.2275	class.Clostridia.id.1859	-0.0581025	0.0120557	1.34e-06	POU	-0.00995552	0.257588	0.0124526	0.42
rs76767978	3	131371980	G	A	FALSE	19.9888	class.Clostridia.id.1859	0.0698882	0.0156319	8.4e-06	POU	0.00677527	0.112777	0.0170071	0.69
rs11250875	10	1922731	T	C	FALSE	21.5256	class.Coriobacteriia.id.809	0.06075	0.0130939	4.83e-06	POU	-0.0033404	0.204341	0.0133119	0.8
rs11656361	17	8121332	A	C	FALSE	19.3939	class.Coriobacteriia.id.809	0.0773006	0.017553	8.02e-06	POU	0.0217739	0.11119	0.0173596	0.21
rs12974142	19	52895166	G	A	FALSE	19.8646	class.Coriobacteriia.id.809	0.0789796	0.0177205	8.51e-06	POU	0.00443536	0.104837	0.0175254	0.8
rs13307134	7	105084680	C	T	FALSE	20.0718	class.Coriobacteriia.id.809	0.0565686	0.0126265	7.8e-06	POU	0.0108726	0.237186	0.0127149	0.39
rs1816223	12	11494021	A	G	FALSE	20.6523	class.Coriobacteriia.id.809	-0.0586265	0.0129006	4.84e-06	POU	0.014128	0.204703	0.013403	0.29
rs2442778	3	11654412	G	A	FALSE	20.2719	class.Coriobacteriia.id.809	-0.116408	0.0258545	9.03e-06	POU	-0.0127913	0.047679	0.0250952	0.61
rs34739816	17	37376685	G	T	FALSE	21.5943	class.Coriobacteriia.id.809	0.0965017	0.0207666	3.88e-06	POU	-0.0292403	0.0729424	0.0207834	0.16
rs67561917	20	62072077	A	G	FALSE	21.4863	class.Coriobacteriia.id.809	-0.0714367	0.0154113	5.39e-06	POU	0.0036325	0.131172	0.0160155	0.82
rs719099	10	65799217	A	G	FALSE	24.9568	class.Coriobacteriia.id.809	0.0778402	0.0155815	5.43e-07	POU	-0.0162093	0.120707	0.0164681	0.32
rs8010111	14	39660509	G	A	FALSE	20.3278	class.Coriobacteriia.id.809	-0.103377	0.0229286	6.9e-06	POU	-0.00812541	0.0697074	0.0210505	0.7
rs1035691	11	10658735	A	G	FALSE	20.5883	class.Deltaproteobacteria.id.3087	-0.055176	0.0121602	9.65e-06	POU	-0.019889	0.35459	0.011192	0.076
rs112381107	9	15269705	C	T	FALSE	20.4446	class.Deltaproteobacteria.id.3087	0.206594	0.0456908	4.63e-06	POU	0.0211742	0.0491699	0.0247879	0.39
rs11599763	10	11855599	T	C	FALSE	21.49	class.Deltaproteobacteria.id.3087	-0.0544219	0.0117397	3.94e-06	POU	-0.0132857	0.375844	0.0110411	0.23
rs17084793	18	69312914	G	A	FALSE	19.8501	class.Deltaproteobacteria.id.3087	-0.0710762	0.015953	5.69e-06	POU	0.0320804	0.160149	0.0146995	0.029
rs17791387	9	81834426	A	G	FALSE	22.7607	class.Deltaproteobacteria.id.3087	-0.0735881	0.0154246	1.6e-06	POU	-0.0310285	0.180026	0.0140189	0.027
rs2692012	1	203991605	A	G	FALSE	18.9685	class.Deltaproteobacteria.id.3087	0.110335	0.0253336	3.14e-06	POU	-0.018991	0.0651871	0.0217048	0.38
rs2838334	21	45064961	G	A	FALSE	20.4801	class.Deltaproteobacteria.id.3087	0.0561722	0.0124124	5.45e-06	POU	0.0116568	0.31387	0.0115205	0.31
rs3935584	2	233929283	C	T	FALSE	20.4851	class.Deltaproteobacteria.id.3087	-0.0523485	0.011566	7.5e-06	POU	0.0010151	0.497395	0.0109197	0.93
rs4506934	17	2856662	C	T	FALSE	21.6656	class.Deltaproteobacteria.id.3087	-0.0936514	0.02012	3.59e-06	POU	0.00866158	0.102813	0.0177613	0.63
rs55744759	8	57867671	A	G	FALSE	20.8538	class.Deltaproteobacteria.id.3087	-0.0779693	0.0170738	7.31e-06	POU	0.0194853	0.115415	0.0168119	0.25
rs6058181	20	33694801	C	T	FALSE	24.755	class.Deltaproteobacteria.id.3087	0.0825716	0.0165958	3.4e-07	POU	-0.0182414	0.117544	0.0167129	0.28
rs62020470	15	96161065	A	G	FALSE	20.4801	class.Deltaproteobacteria.id.3087	-0.0585411	0.0129358	4.85e-06	POU	-0.0169641	0.281828	0.0119345	0.16
rs9928243	16	71541641	C	A	FALSE	20.9227	class.Deltaproteobacteria.id.3087	-0.0538457	0.0117718	5.02e-06	POU	-0.0122489	0.400702	0.0109276	0.26
rs10781552	10	133897233	C	T	FALSE	22.6329	class.Erysipelotrichia.id.2147	-0.0552212	0.0116074	2.33e-06	POU	0.0202951	0.308244	0.011628	0.081
rs17530232	13	40385457	A	G	FALSE	21.0423	class.Erysipelotrichia.id.2147	0.10305	0.0224648	2.79e-06	POU	-0.00522989	0.0643907	0.0218254	0.81
rs1884466	1	64139196	C	T	FALSE	19.7598	class.Erysipelotrichia.id.2147	-0.0475363	0.0106939	9.53e-06	POU	-0.00445116	0.382887	0.0111954	0.69
rs2300774	3	195793712	G	A	FALSE	24.0937	class.Erysipelotrichia.id.2147	0.0524152	0.0106784	8.95e-07	POU	-0.00293958	0.382121	0.0110274	0.79
rs290833	1	97457427	T	G	FALSE	19.9425	class.Erysipelotrichia.id.2147	-0.0497374	0.0111376	8.03e-06	POU	-0.0154704	0.355719	0.0113137	0.17
rs35161940	17	70327224	T	C	FALSE	23.1182	class.Erysipelotrichia.id.2147	-0.0806041	0.0167641	1.85e-06	POU	-0.000128576	0.112766	0.0169987	0.99
rs4078432	14	48997206	C	T	FALSE	20.7232	class.Erysipelotrichia.id.2147	-0.0608929	0.0133764	4.23e-06	POU	-0.0315819	0.177375	0.0141921	0.026
rs56970041	14	80357610	T	G	FALSE	19.3854	class.Erysipelotrichia.id.2147	0.0724144	0.0164471	5.4e-06	POU	0.0150989	0.106817	0.0175246	0.39
rs62504403	8	38803551	C	T	FALSE	28.3706	class.Erysipelotrichia.id.2147	0.0681159	0.0127883	1.12e-07	POU	0.00153028	0.241809	0.012548	0.9
rs7234058	18	5830507	T	C	FALSE	23.7438	class.Erysipelotrichia.id.2147	-0.0945759	0.0194091	9.12e-07	POU	-0.00439273	0.100319	0.0178173	0.81
rs8003149	14	56156504	C	T	FALSE	21.2477	class.Erysipelotrichia.id.2147	0.0538798	0.0116888	4.08e-06	POU	-0.0144078	0.276776	0.0120301	0.23
rs11181912	12	43572952	G	A	FALSE	23.7673	class.Gammaproteobacteria.id.3303	-0.0579153	0.0118796	9.95e-07	POU	-0.0129446	0.324596	0.0115049	0.26
rs12404135	1	186502694	A	G	FALSE	20.9329	class.Gammaproteobacteria.id.3303	-0.0788843	0.0172415	8.89e-06	POU	-0.00300094	0.123518	0.0162846	0.85
rs2234691	10	48385682	T	C	FALSE	19.6823	class.Gammaproteobacteria.id.3303	0.0762905	0.0171962	8.39e-06	POU	-0.0245803	0.115675	0.0168492	0.14
rs6706173	2	167986992	A	C	FALSE	25.7257	class.Gammaproteobacteria.id.3303	0.074251	0.0146392	1.99e-07	POU	0.0262321	0.146429	0.0151515	0.083
rs75101789	3	18615903	C	T	FALSE	20.0023	class.Gammaproteobacteria.id.3303	0.0729012	0.0163003	8.79e-06	POU	0.0052769	0.12321	0.0163821	0.75
rs79795896	18	48185248	A	G	FALSE	20.5307	class.Gammaproteobacteria.id.3303	-0.15921	0.0351373	7.92e-06	POU	-0.0225621	0.046595	0.0255092	0.38
rs9494710	6	137612554	C	T	FALSE	20.6625	class.Gammaproteobacteria.id.3303	-0.0549673	0.0120924	4.55e-06	POU	-0.0103844	0.369322	0.0111108	0.35
rs1002941	15	101242690	G	A	FALSE	20.2334	class.Lentisphaeria.id.2250	0.105025	0.0233484	8.15e-06	POU	-0.0143602	0.273075	0.0120618	0.23
rs11770843	7	146795379	C	T	FALSE	21.7066	class.Lentisphaeria.id.2250	0.109431	0.0234879	1.91e-06	POU	-0.00819885	0.287832	0.0120711	0.5
rs17114848	15	25162535	G	A	FALSE	22.0729	class.Lentisphaeria.id.2250	0.152377	0.0324332	4.06e-06	POU	-0.0234839	0.117949	0.0168612	0.16
rs2825714	21	21023966	A	G	FALSE	22.5685	class.Lentisphaeria.id.2250	-0.13741	0.0289246	1.72e-06	POU	-0.024035	0.14404	0.0153173	0.12
rs62570196	9	111086170	C	T	FALSE	24.1922	class.Lentisphaeria.id.2250	-0.21635	0.0439866	1.08e-06	POU	-0.0115304	0.0778137	0.0201549	0.57
rs72640280	1	11943792	A	G	FALSE	20.5134	class.Lentisphaeria.id.2250	0.220207	0.0486196	5.18e-06	POU	0.032055	0.0569406	0.0231339	0.17
rs77599476	20	61394262	A	G	FALSE	23.0022	class.Lentisphaeria.id.2250	0.230292	0.0480168	1.86e-06	POU	-0.0376593	0.0544983	0.0236096	0.11
rs10148250	14	107061448	G	A	FALSE	19.8662	class.Melainabacteria.id.1589	0.0861928	0.0193381	8.67e-06	POU	0.00657607	0.450232	0.010857	0.54
rs10738747	9	26184578	G	A	FALSE	19.5141	class.Melainabacteria.id.1589	0.0814624	0.0184409	9.96e-06	POU	-0.000682629	0.487965	0.0108065	0.95
rs11150282	16	80493705	T	C	FALSE	25.2356	class.Melainabacteria.id.1589	0.0989488	0.0196972	6.03e-07	POU	-0.0161604	0.313798	0.0116641	0.17
rs113884518	9	24648997	T	C	FALSE	20.3708	class.Melainabacteria.id.1589	-0.205352	0.0454982	8.06e-06	POU	0.0267295	0.0570222	0.0231982	0.25
rs28678345	17	53906328	T	C	FALSE	20.8184	class.Melainabacteria.id.1589	0.214848	0.0470878	6.69e-06	POU	0.0121666	0.0487073	0.0250607	0.63
rs367480	11	2937631	G	A	FALSE	20.3226	class.Melainabacteria.id.1589	-0.083758	0.0185796	8.2e-06	POU	-0.0128098	0.417525	0.0108967	0.24
rs4129395	9	115975389	G	A	FALSE	23.44	class.Melainabacteria.id.1589	0.0896187	0.0185106	1.48e-06	POU	0.000496084	0.440721	0.0108447	0.96
rs789069	18	1008278	A	C	FALSE	19.5305	class.Melainabacteria.id.1589	-0.103539	0.0234287	6.85e-06	POU	0.0123555	0.166003	0.0144738	0.39
rs79790072	15	100747683	T	C	FALSE	21.5989	class.Melainabacteria.id.1589	0.226722	0.0487841	3.29e-06	POU	0.0132014	0.0530285	0.0240604	0.58
rs9864379	3	14306949	T	C	FALSE	29.8118	class.Melainabacteria.id.1589	-0.159735	0.0292553	5.36e-08	POU	0.0126582	0.106422	0.0174003	0.47
rs10202904	2	125440268	T	G	FALSE	26.7615	class.Methanobacteria.id.119	-0.121754	0.0235357	3.01e-07	POU	0.009374	0.412901	0.0109545	0.39
rs10424197	19	46439321	G	A	FALSE	20.2106	class.Methanobacteria.id.119	-0.111274	0.0247517	9.28e-06	POU	-0.00678858	0.331134	0.0113912	0.55
rs56131665	5	178160975	G	A	FALSE	20.669	class.Methanobacteria.id.119	0.178661	0.039298	6.18e-06	POU	-0.0256582	0.0972914	0.0182211	0.16
rs6508769	19	28827760	T	C	FALSE	19.8564	class.Methanobacteria.id.119	0.153519	0.0344519	8.23e-06	POU	-0.0216751	0.151093	0.0152485	0.16
rs6776814	3	15053083	T	C	FALSE	23.4827	class.Methanobacteria.id.119	-0.199566	0.0411825	1.63e-06	POU	-0.0328759	0.0971907	0.0180557	0.069
rs73068003	7	10773932	G	T	FALSE	20.2063	class.Methanobacteria.id.119	-0.15814	0.0351803	8.45e-06	POU	0.0189996	0.125755	0.0163295	0.24
rs73457410	13	41956181	A	G	FALSE	24.316	class.Methanobacteria.id.119	0.21534	0.0436695	1.41e-06	POU	-0.0216375	0.0770316	0.020156	0.28
rs75208022	12	21338861	C	T	FALSE	21.7173	class.Methanobacteria.id.119	-0.227245	0.048763	5.92e-06	POU	0.0165177	0.0709641	0.0209568	0.43
rs894996	4	104418307	C	A	FALSE	23.3495	class.Methanobacteria.id.119	0.216999	0.0449076	1.88e-06	POU	-0.0017992	0.0760456	0.0202136	0.93
rs10108398	8	59440824	G	A	FALSE	24.9596	class.Mollicutes.id.3920	0.0769142	0.0153953	1.09e-06	POU	-0.00439307	0.276624	0.0121642	0.72
rs11890098	2	157532549	A	G	FALSE	23.5507	class.Mollicutes.id.3920	0.074438	0.0153389	9.57e-07	POU	0.0121483	0.239643	0.0125215	0.33
rs12566890	1	61850864	T	G	FALSE	19.1763	class.Mollicutes.id.3920	-0.101147	0.0230978	3.65e-06	POU	-0.0250582	0.074077	0.0207297	0.23
rs17214486	14	97159674	C	A	FALSE	20.2233	class.Mollicutes.id.3920	0.06099	0.0135623	6.61e-06	POU	-0.000306723	0.386638	0.0111187	0.98
rs2464826	7	79490250	A	C	FALSE	19.8741	class.Mollicutes.id.3920	0.0944239	0.0211806	8.4e-06	POU	-0.00950412	0.115125	0.0168102	0.57
rs28537087	15	95309676	G	A	FALSE	19.0019	class.Mollicutes.id.3920	0.0820873	0.0188312	8.07e-06	POU	0.00740999	0.125401	0.0163306	0.65
rs3768491	1	109965986	A	G	FALSE	20.8753	class.Mollicutes.id.3920	-0.0681052	0.0149061	4.23e-06	POU	-0.000355423	0.283514	0.011918	0.98
rs4885016	13	73170489	T	C	FALSE	20.3632	class.Mollicutes.id.3920	-0.0819606	0.0181628	7.27e-06	POU	0.00430145	0.150258	0.0150619	0.78
rs6043847	20	16259524	T	C	FALSE	21.3746	class.Mollicutes.id.3920	-0.114937	0.0248606	4.55e-06	POU	-0.0149374	0.060257	0.0225205	0.51
rs72901605	11	47103877	T	C	FALSE	22.3383	class.Mollicutes.id.3920	-0.0841852	0.0178119	3.26e-06	POU	-0.0146026	0.190813	0.0136747	0.29
rs78169027	11	108439087	A	G	FALSE	20.824	class.Mollicutes.id.3920	-0.108283	0.0237289	5.88e-06	POU	-0.00609199	0.0911867	0.0189711	0.75
rs1135612	7	75609677	G	A	FALSE	19.7614	class.Negativicutes.id.2164	0.0529785	0.0119177	9.26e-06	POU	-0.00136617	0.253489	0.0123122	0.91
rs13086907	3	142135117	G	A	FALSE	22.5315	class.Negativicutes.id.2164	0.0625312	0.0131735	1.95e-06	POU	-0.000357272	0.214448	0.0130609	0.98
rs1643968	5	165266628	T	C	FALSE	25.339	class.Negativicutes.id.2164	-0.0565284	0.0112298	4.15e-07	POU	-0.0225205	0.296314	0.0117487	0.055
rs1649999	10	80086072	A	G	FALSE	20.2462	class.Negativicutes.id.2164	0.0748989	0.0166458	7.58e-06	POU	0.0135618	0.115285	0.0168953	0.42
rs4463806	10	115597993	T	C	FALSE	17.6811	class.Negativicutes.id.2164	-0.0543966	0.0129365	7.81e-06	POU	-0.00740278	0.230236	0.0127375	0.56
rs4722181	7	22817571	T	G	FALSE	22.4518	class.Negativicutes.id.2164	0.0501306	0.0105798	2e-06	POU	-0.000406938	0.49423	0.0107675	0.97
rs60274479	16	21249925	T	C	FALSE	24.1822	class.Negativicutes.id.2164	-0.0659623	0.0134137	1.16e-06	POU	-0.0017963	0.186309	0.0140529	0.9
rs61249479	9	124912908	A	C	FALSE	21.2357	class.Negativicutes.id.2164	0.0777075	0.0168628	2.95e-06	POU	-0.0320148	0.0851187	0.0192335	0.096
rs71405394	15	101245088	G	A	FALSE	22.539	class.Negativicutes.id.2164	-0.114178	0.02405	2.17e-06	POU	0.00142347	0.0673028	0.0213872	0.95
rs73232831	4	17413426	G	A	FALSE	23.2421	class.Negativicutes.id.2164	-0.151829	0.0314932	1.87e-06	POU	0.0158868	0.0538981	0.0239528	0.51
rs9423647	10	5579818	G	A	FALSE	20.628	class.Negativicutes.id.2164	0.047817	0.0105282	6.06e-06	POU	-0.00106462	0.50662	0.0107642	0.92
rs111862613	12	130309670	T	C	FALSE	21.2517	class.Verrucomicrobiae.id.4029	0.090699	0.0196746	3.74e-06	POU	-0.0405232	0.164305	0.0147415	0.006
rs117107102	18	49473635	A	G	FALSE	22.4934	class.Verrucomicrobiae.id.4029	0.204683	0.0431573	2.92e-06	POU	0.0633301	0.040279	0.0273991	0.021
rs11729256	4	95027272	T	C	FALSE	24.9277	class.Verrucomicrobiae.id.4029	0.0749798	0.0150177	6.73e-07	POU	-0.0084131	0.258022	0.012303	0.49
rs12908520	15	97570657	G	A	FALSE	22.3404	class.Verrucomicrobiae.id.4029	0.0618926	0.0130946	2.17e-06	POU	0.00561759	0.430567	0.0108721	0.61
rs2602429	16	81063149	C	T	FALSE	22.8628	class.Verrucomicrobiae.id.4029	0.0746844	0.0156194	2.58e-06	POU	0.0080572	0.215827	0.0132526	0.54
rs4242783	10	5064327	G	A	FALSE	21.7815	class.Verrucomicrobiae.id.4029	0.0689292	0.0147693	2.64e-06	POU	0.0220312	0.259044	0.0122926	0.073
rs4936098	11	130280667	A	G	FALSE	22.7856	class.Verrucomicrobiae.id.4029	0.0648843	0.0135928	1.12e-06	POU	0.00154531	0.375956	0.0111876	0.89
rs61779207	1	41074472	G	A	FALSE	20.4318	class.Verrucomicrobiae.id.4029	-0.0758309	0.0167762	6.72e-06	POU	-0.00101711	0.179807	0.014029	0.94
rs74542928	4	100544188	T	C	FALSE	22.5076	class.Verrucomicrobiae.id.4029	0.112164	0.0236422	1.63e-06	POU	-0.00517277	0.0985736	0.0179936	0.77
rs9349825	6	56341481	A	G	FALSE	22.8981	class.Verrucomicrobiae.id.4029	-0.0704036	0.0147128	2.54e-06	POU	-0.0153683	0.262645	0.0123019	0.21
rs941682	20	31867840	G	A	FALSE	19.2902	class.Verrucomicrobiae.id.4029	-0.0631436	0.0143767	9.61e-06	POU	0.0233859	0.271184	0.0120802	0.053
rs262812	6	158647999	T	C	FALSE	21.3135	family.Acidaminococcaceae.id.2166	-0.065675	0.0142257	3.25e-06	POU	-0.0162533	0.260056	0.0121907	0.18
rs2933324	9	107117653	A	G	FALSE	22.3152	family.Acidaminococcaceae.id.2166	-0.0662557	0.0140257	2.24e-06	POU	0.00971145	0.278486	0.0120282	0.42
rs45497800	20	61991833	T	C	FALSE	20.975	family.Acidaminococcaceae.id.2166	-0.117863	0.0257351	5.86e-06	POU	-0.00469083	0.0808995	0.0198176	0.81
rs6589457	11	114701288	A	G	FALSE	22.5328	family.Acidaminococcaceae.id.2166	0.165911	0.0349516	2.32e-06	POU	0.00396842	0.051564	0.0242618	0.87
rs6923842	6	5723181	T	C	FALSE	22.1401	family.Acidaminococcaceae.id.2166	-0.0796106	0.0169192	2.21e-06	POU	-0.0037998	0.187926	0.0137553	0.78
rs74540770	3	186553389	G	A	FALSE	20.0213	family.Acidaminococcaceae.id.2166	-0.108969	0.0243533	7.09e-06	POU	-0.0264068	0.083969	0.0195839	0.18
rs78702810	3	18462531	T	C	FALSE	19.7782	family.Acidaminococcaceae.id.2166	-0.143755	0.0323244	9.16e-06	POU	-0.0147185	0.0418349	0.0269558	0.59
rs2889192	9	76394568	G	T	FALSE	20.7141	family.Actinomycetaceae.id.421	0.0887537	0.0195009	3.64e-06	POU	-0.012774	0.227502	0.0128222	0.32
rs34583783	6	67207371	G	T	FALSE	21.9299	family.Actinomycetaceae.id.421	0.123756	0.026427	5.48e-06	POU	-0.00519325	0.109259	0.0172164	0.76
rs35011108	6	133007480	A	G	FALSE	23.0408	family.Actinomycetaceae.id.421	0.241826	0.0503796	1.83e-06	POU	-0.0092721	0.0456702	0.0258868	0.72
rs4073240	6	169224781	G	A	FALSE	20.6051	family.Actinomycetaceae.id.421	0.0747546	0.0164684	6.05e-06	POU	-0.00715246	0.385955	0.011084	0.52
rs58484246	15	29850991	T	C	FALSE	20.2967	family.Actinomycetaceae.id.421	0.0761407	0.0169007	6.12e-06	POU	-0.00495218	0.345136	0.0112465	0.66
rs112135816	9	82485327	T	G	FALSE	20.4109	family.Alcaligenaceae.id.2875	-0.0775052	0.0171554	5.28e-06	POU	-0.042658	0.116326	0.0168883	0.012
rs1153990	5	104233461	A	G	FALSE	20.95	family.Alcaligenaceae.id.2875	-0.058727	0.0128306	5.97e-06	POU	0.00968986	0.233345	0.0127292	0.45
rs147968	16	85945839	C	T	FALSE	19.6855	family.Alcaligenaceae.id.2875	0.0489475	0.0110321	9.13e-06	POU	0.00674903	0.42757	0.0108936	0.54
rs28480294	15	71522509	T	C	FALSE	20.0326	family.Alcaligenaceae.id.2875	-0.0516967	0.0115503	6.61e-06	POU	-0.010488	0.356539	0.0113602	0.36
rs4033856	4	45642485	C	T	FALSE	23.4665	family.Alcaligenaceae.id.2875	0.081834	0.0168931	1.03e-06	POU	-0.00718156	0.115848	0.0168744	0.67
rs62191117	2	239900775	A	G	FALSE	26.221	family.Alcaligenaceae.id.2875	0.0684302	0.0133636	2.76e-07	POU	0.0127472	0.209639	0.0133553	0.34
rs62395635	5	173497796	T	C	FALSE	21.4955	family.Alcaligenaceae.id.2875	0.110583	0.0238514	3.35e-06	POU	0.0222519	0.0622693	0.0221734	0.32
rs6969323	7	104214487	A	C	FALSE	21.127	family.Alcaligenaceae.id.2875	-0.0593564	0.0129137	3.89e-06	POU	0.002959	0.236102	0.0125882	0.81
rs74776516	11	20763367	T	G	FALSE	19.5914	family.Alcaligenaceae.id.2875	-0.0944052	0.0213287	6.85e-06	POU	0.000413517	0.0735762	0.0206938	0.98
rs7638039	3	70588939	T	C	FALSE	22.2946	family.Alcaligenaceae.id.2875	0.0603335	0.0127779	2.7e-06	POU	-0.0160257	0.244432	0.0125376	0.2
rs9537886	13	58545246	A	C	FALSE	26.6038	family.Alcaligenaceae.id.2875	-0.0570888	0.0110683	2.35e-07	POU	-0.0198767	0.455416	0.0108266	0.066
rs9964679	18	26569901	A	G	FALSE	21.4316	family.Alcaligenaceae.id.2875	0.0537051	0.0116008	4.47e-06	POU	-0.00318447	0.29458	0.0119606	0.79
rs11585893	1	10644351	A	G	FALSE	25.175	family.Bacteroidaceae.id.917	-0.0740746	0.0147633	1.8e-06	POU	-0.00329793	0.135913	0.0159381	0.84
rs1340391	1	102960989	T	C	FALSE	20.0399	family.Bacteroidaceae.id.917	-0.0592004	0.0132244	6.73e-06	POU	0.00528401	0.194843	0.0135261	0.7
rs17619981	19	24342250	T	G	FALSE	22.1941	family.Bacteroidaceae.id.917	0.0880978	0.0187002	2.69e-06	POU	0.0105481	0.100718	0.017891	0.56
rs2023437	14	22045949	T	C	FALSE	21.7796	family.Bacteroidaceae.id.917	-0.0782324	0.0167634	5.02e-06	POU	0.0224178	0.111608	0.0170689	0.19
rs66474973	20	58605432	G	T	FALSE	24.4029	family.Bacteroidaceae.id.917	0.0812515	0.0164479	6.81e-07	POU	-0.000173945	0.117653	0.0167391	0.99
rs66710942	3	77215327	C	T	FALSE	20.6443	family.Bacteroidaceae.id.917	0.0488038	0.0107412	5.86e-06	POU	0.0177722	0.405105	0.0110472	0.11
rs6795673	3	10593224	C	T	FALSE	26.1832	family.Bacteroidaceae.id.917	0.0538565	0.0105251	3.38e-07	POU	0.0209384	0.44678	0.0108408	0.053
rs9507307	13	24910476	C	T	FALSE	21.9124	family.Bacteroidaceae.id.917	0.0604456	0.0129128	2.13e-06	POU	-0.00236295	0.194835	0.0136566	0.86
rs10872669	6	151515172	A	G	FALSE	19.9317	family.BacteroidalesS24.7group.id.11173	-0.123071	0.0275665	9.49e-06	POU	-0.0100286	0.112793	0.0169098	0.55
rs12748533	1	242767252	G	T	FALSE	22.6054	family.BacteroidalesS24.7group.id.11173	-0.0821108	0.0172701	2.59e-06	POU	0.0120485	0.287825	0.012095	0.32
rs17043785	2	53139362	T	C	FALSE	25.7606	family.BacteroidalesS24.7group.id.11173	-0.176187	0.0347133	5.12e-07	POU	-0.00682474	0.0507863	0.0245296	0.78
rs61508842	3	158653545	T	C	FALSE	20.2498	family.BacteroidalesS24.7group.id.11173	0.122574	0.0272389	7.83e-06	POU	0.00820311	0.101372	0.0177407	0.64
rs689695	15	47352866	C	A	FALSE	23.7759	family.BacteroidalesS24.7group.id.11173	0.0814578	0.0167057	1.28e-06	POU	-0.0152691	0.362312	0.0112352	0.17
rs738193	22	25943322	T	C	FALSE	26.1	family.BacteroidalesS24.7group.id.11173	0.0847328	0.0165856	3.82e-07	POU	-0.0159105	0.36735	0.0111539	0.15
rs78609301	6	63236747	A	G	FALSE	19.6283	family.BacteroidalesS24.7group.id.11173	-0.0867065	0.0195709	7.09e-06	POU	-0.00249276	0.197338	0.0134501	0.85
rs941000	7	90714667	C	T	FALSE	27.0831	family.BacteroidalesS24.7group.id.11173	0.0850266	0.0163382	3.16e-07	POU	-0.0237574	0.416439	0.0108895	0.029
rs10831953	11	13098051	G	A	FALSE	18.8693	family.Bifidobacteriaceae.id.433	0.0537537	0.0123746	9.95e-06	POU	0.00783211	0.354978	0.0112491	0.49
rs13020688	2	192878532	G	A	FALSE	22.8872	family.Bifidobacteriaceae.id.433	0.0584045	0.0122081	1.57e-06	POU	-0.0162288	0.38293	0.0111928	0.15
rs540489	17	72897722	T	G	FALSE	20.9567	family.Bifidobacteriaceae.id.433	-0.0632518	0.013817	5.37e-06	POU	-0.0150119	0.233029	0.0128782	0.24
rs55888705	4	1517826	A	G	FALSE	19.8114	family.Bifidobacteriaceae.id.433	0.053673	0.0120586	8.66e-06	POU	-0.00788395	0.365317	0.0111926	0.48
rs6899771	6	97406220	A	G	FALSE	20.3655	family.Bifidobacteriaceae.id.433	-0.0914312	0.0202604	7.28e-06	POU	-0.00112367	0.0860703	0.0190792	0.95
rs7174549	15	92463303	C	T	FALSE	19.5898	family.Bifidobacteriaceae.id.433	0.0551726	0.0124655	6.87e-06	POU	0.010314	0.327933	0.0115083	0.37
rs73797465	5	142793467	T	G	FALSE	20.4542	family.Bifidobacteriaceae.id.433	-0.0942612	0.0208421	4.85e-06	POU	-0.00972747	0.0615593	0.0225594	0.67
rs857444	6	14617591	C	T	FALSE	21.0752	family.Bifidobacteriaceae.id.433	0.0553965	0.0120669	3.82e-06	POU	-0.0248208	0.356567	0.0113136	0.028
rs117186816	11	123936128	G	A	FALSE	22.3894	family.Christensenellaceae.id.1866	-0.206476	0.0436362	6.52e-06	POU	0.0424921	0.0412979	0.0272083	0.12
rs12380890	9	38002256	A	G	FALSE	20.5966	family.Christensenellaceae.id.1866	-0.0503972	0.0111047	5.78e-06	POU	-0.00455819	0.425017	0.0108636	0.67
rs12657403	5	3174785	A	G	FALSE	20.6493	family.Christensenellaceae.id.1866	0.078108	0.0171887	5.59e-06	POU	-0.0467192	0.114904	0.0168648	0.0056
rs4076564	6	169640257	G	A	FALSE	23.1429	family.Christensenellaceae.id.1866	-0.188623	0.039209	8.06e-06	POU	0.0163085	0.0363098	0.0285688	0.57
rs62573205	9	137786999	G	A	FALSE	24.057	family.Christensenellaceae.id.1866	-0.0654804	0.0133503	1.49e-06	POU	-0.0218386	0.196028	0.0135643	0.11
rs7211194	17	13541941	C	T	FALSE	19.6836	family.Christensenellaceae.id.1866	0.0492094	0.0110916	9.94e-06	POU	-0.00526673	0.467716	0.0108942	0.63
rs72706624	9	15518852	G	T	FALSE	19.9568	family.Christensenellaceae.id.1866	0.0882626	0.0197575	6.38e-06	POU	0.0156559	0.0976	0.0181808	0.39
rs77867022	7	120333701	G	T	FALSE	17.8656	family.Christensenellaceae.id.1866	-0.160443	0.0379589	8.82e-06	POU	0.0534036	0.0380496	0.0280008	0.056
rs870002	8	62220151	C	T	FALSE	19.8241	family.Christensenellaceae.id.1866	0.0488951	0.0109817	6.54e-06	POU	-0.0114738	0.510821	0.010989	0.3
rs892686	9	83043376	A	G	FALSE	21.3041	family.Christensenellaceae.id.1866	0.0506107	0.0109651	4.12e-06	POU	-0.00682397	0.475069	0.0109196	0.53
rs9608766	22	29828040	T	C	FALSE	20.7911	family.Christensenellaceae.id.1866	-0.0682134	0.01496	3.33e-06	POU	-0.00197352	0.168456	0.0143976	0.89
rs10875374	1	101804809	C	T	FALSE	20.1971	family.Clostridiaceae1.id.1869	-0.0536759	0.0119436	8.1e-06	POU	-0.0074052	0.447832	0.0107536	0.49
rs12186080	3	132596627	G	A	FALSE	21.2122	family.Clostridiaceae1.id.1869	0.0748236	0.016246	5.34e-06	POU	0.0187777	0.163595	0.014455	0.19
rs12341505	9	136710881	G	A	FALSE	20.6272	family.Clostridiaceae1.id.1869	0.0814503	0.0179338	4.54e-06	POU	0.0200974	0.139613	0.0154136	0.19
rs2795528	10	43270264	G	A	FALSE	21.4315	family.Clostridiaceae1.id.1869	-0.180969	0.0390911	3.81e-06	POU	0.0173585	0.0579192	0.0229633	0.45
rs2817172	1	3041519	C	T	FALSE	20.668	family.Clostridiaceae1.id.1869	0.0563367	0.012392	5.27e-06	POU	0.0213884	0.367511	0.0112336	0.057
rs4723021	7	30934659	T	C	FALSE	19.3313	family.Clostridiaceae1.id.1869	-0.106376	0.0241944	7.42e-06	POU	-0.023871	0.0612185	0.0224078	0.29
rs550843	6	165722832	T	C	FALSE	19.0425	family.Clostridiaceae1.id.1869	-0.0734787	0.0168383	7.09e-06	POU	-0.00325182	0.118973	0.0167521	0.85
rs56188186	16	87710690	A	G	FALSE	19.8036	family.Clostridiaceae1.id.1869	0.0967774	0.0217471	8.24e-06	POU	0.00150526	0.0840025	0.0196292	0.94
rs62397761	6	48093014	A	G	FALSE	20.443	family.Clostridiaceae1.id.1869	0.0615805	0.0136198	9.08e-06	POU	4.48e-05	0.267744	0.0121508	1
rs881532	22	47806774	A	G	FALSE	20.0604	family.Clostridiaceae1.id.1869	-0.0533035	0.0119011	7.9e-06	POU	0.0123324	0.488527	0.0107309	0.25
rs10517600	4	155632958	T	G	FALSE	20.2406	family.ClostridialesvadinBB60group.id.11286	0.0626993	0.0139364	6.83e-06	POU	-0.00862324	0.525681	0.0107474	0.42
rs10904722	10	6714424	C	T	FALSE	20.8825	family.ClostridialesvadinBB60group.id.11286	-0.0672314	0.0147123	5.05e-06	POU	0.00786788	0.319929	0.0115435	0.5
rs118104867	8	123977538	C	T	FALSE	22.2075	family.ClostridialesvadinBB60group.id.11286	0.214464	0.0455098	3.44e-06	POU	-0.0161194	0.0489954	0.0248301	0.52
rs13409132	2	205616346	A	G	FALSE	22.0649	family.ClostridialesvadinBB60group.id.11286	-0.165419	0.0352154	4.37e-06	POU	0.0081972	0.0513594	0.0242902	0.74
rs17121075	14	85856796	G	A	FALSE	19.9482	family.ClostridialesvadinBB60group.id.11286	0.0769254	0.0172234	7.91e-06	POU	-0.000171268	0.181172	0.0141919	0.99
rs2191834	2	229942951	G	T	FALSE	21.9977	family.ClostridialesvadinBB60group.id.11286	0.0746375	0.0159136	2.5e-06	POU	-0.00567011	0.255405	0.0122904	0.64
rs28691777	17	58149405	C	T	FALSE	26.3802	family.ClostridialesvadinBB60group.id.11286	0.137134	0.0266996	6.96e-07	POU	0.0307235	0.0652199	0.0217057	0.16
rs34088226	5	4308946	A	G	FALSE	19.1454	family.ClostridialesvadinBB60group.id.11286	-0.117807	0.026924	7.66e-06	POU	0.000477555	0.0652199	0.0219015	0.98
rs55682560	15	87392290	C	T	FALSE	25.3302	family.ClostridialesvadinBB60group.id.11286	-0.131519	0.0261319	4.97e-07	POU	-0.0306402	0.0771644	0.0201408	0.13
rs6588624	1	56849539	G	A	FALSE	22.9853	family.ClostridialesvadinBB60group.id.11286	-0.0662317	0.0138147	1.79e-06	POU	0.030294	0.502818	0.0108307	0.0052
rs66714985	8	3305122	A	C	FALSE	21.446	family.ClostridialesvadinBB60group.id.11286	0.116908	0.0252447	4.85e-06	POU	0.0197797	0.071066	0.0209795	0.35
rs7226487	18	74373125	A	G	FALSE	21.5368	family.ClostridialesvadinBB60group.id.11286	-0.0643682	0.0138701	3.58e-06	POU	-0.00886247	0.471561	0.0109301	0.42
rs7538034	1	71391694	T	G	FALSE	22.4233	family.ClostridialesvadinBB60group.id.11286	-0.078598	0.0165982	2.37e-06	POU	-0.012485	0.22172	0.0130701	0.34
rs7725895	5	142244898	A	G	FALSE	23.3797	family.ClostridialesvadinBB60group.id.11286	-0.116224	0.0240367	3.94e-06	POU	0.0141745	0.063854	0.0218874	0.52
rs989682	3	15564453	A	G	FALSE	20.4126	family.ClostridialesvadinBB60group.id.11286	0.070194	0.0155364	6.85e-06	POU	-0.00746581	0.300108	0.0117732	0.53
rs11250875	10	1922731	T	C	FALSE	21.5256	family.Coriobacteriaceae.id.811	0.06075	0.0130939	4.83e-06	POU	-0.0033404	0.204341	0.0133119	0.8
rs11656361	17	8121332	A	C	FALSE	19.3939	family.Coriobacteriaceae.id.811	0.0773006	0.017553	8.02e-06	POU	0.0217739	0.11119	0.0173596	0.21
rs12974142	19	52895166	G	A	FALSE	19.8646	family.Coriobacteriaceae.id.811	0.0789796	0.0177205	8.51e-06	POU	0.00443536	0.104837	0.0175254	0.8
rs13307134	7	105084680	C	T	FALSE	20.0718	family.Coriobacteriaceae.id.811	0.0565686	0.0126265	7.8e-06	POU	0.0108726	0.237186	0.0127149	0.39
rs1816223	12	11494021	A	G	FALSE	20.6523	family.Coriobacteriaceae.id.811	-0.0586265	0.0129006	4.84e-06	POU	0.014128	0.204703	0.013403	0.29
rs2442778	3	11654412	G	A	FALSE	20.2719	family.Coriobacteriaceae.id.811	-0.116408	0.0258545	9.03e-06	POU	-0.0127913	0.047679	0.0250952	0.61
rs34739816	17	37376685	G	T	FALSE	21.5943	family.Coriobacteriaceae.id.811	0.0965017	0.0207666	3.88e-06	POU	-0.0292403	0.0729424	0.0207834	0.16
rs67561917	20	62072077	A	G	FALSE	21.4863	family.Coriobacteriaceae.id.811	-0.0714367	0.0154113	5.39e-06	POU	0.0036325	0.131172	0.0160155	0.82
rs719099	10	65799217	A	G	FALSE	24.9568	family.Coriobacteriaceae.id.811	0.0778402	0.0155815	5.43e-07	POU	-0.0162093	0.120707	0.0164681	0.32
rs8010111	14	39660509	G	A	FALSE	20.3278	family.Coriobacteriaceae.id.811	-0.103377	0.0229286	6.9e-06	POU	-0.00812541	0.0697074	0.0210505	0.7
rs112893842	9	8786663	T	C	FALSE	22.6862	family.Defluviitaleaceae.id.1924	0.110761	0.0232545	2.75e-06	POU	-0.0156488	0.123159	0.0164447	0.34
rs17051335	4	122202910	C	T	FALSE	21.1288	family.Defluviitaleaceae.id.1924	-0.134314	0.0292201	4.58e-06	POU	0.00491597	0.0687564	0.0211837	0.82
rs1908593	18	59026148	T	C	FALSE	20.1081	family.Defluviitaleaceae.id.1924	0.070223	0.0156601	7.86e-06	POU	-0.00397589	0.548377	0.0108467	0.71
rs4344384	10	66407366	G	T	FALSE	20.6124	family.Defluviitaleaceae.id.1924	0.0708803	0.0156121	5.86e-06	POU	-0.0140189	0.47864	0.0108004	0.19
rs540220	9	93331308	T	C	FALSE	18.2928	family.Defluviitaleaceae.id.1924	-0.123954	0.0289814	9.48e-06	POU	0.0106082	0.0771325	0.0202136	0.6
rs55658617	21	41811003	T	C	FALSE	24.0128	family.Defluviitaleaceae.id.1924	0.177314	0.0361844	1.41e-06	POU	0.0425186	0.0779109	0.0200142	0.034
rs72731813	4	147414743	C	T	FALSE	26.0481	family.Defluviitaleaceae.id.1924	-0.149751	0.0293415	2.76e-07	POU	0.0394779	0.0794217	0.0200324	0.049
rs9608282	22	24804081	T	G	FALSE	21.554	family.Defluviitaleaceae.id.1924	0.139014	0.0299429	4.61e-06	POU	-0.00120615	0.0739118	0.0206578	0.95
rs9725395	1	85205632	A	G	FALSE	21.9691	family.Defluviitaleaceae.id.1924	-0.138357	0.0295185	3.41e-06	POU	0.000663837	0.0764802	0.0202239	0.97
rs112381107	9	15269705	C	T	FALSE	21.409	family.Desulfovibrionaceae.id.3169	0.211435	0.0456962	2.82e-06	POU	0.0211742	0.0491699	0.0247879	0.39
rs11599763	10	11855599	T	C	FALSE	22.3879	family.Desulfovibrionaceae.id.3169	-0.0555931	0.0117493	2.5e-06	POU	-0.0132857	0.375844	0.0110411	0.23
rs17791387	9	81834426	A	G	FALSE	22.3136	family.Desulfovibrionaceae.id.3169	-0.0729251	0.0154381	2.1e-06	POU	-0.0310285	0.180026	0.0140189	0.027
rs2692012	1	203991605	A	G	FALSE	20.2944	family.Desulfovibrionaceae.id.3169	0.114231	0.0253568	1.56e-06	POU	-0.018991	0.0651871	0.0217048	0.38
rs2838334	21	45064961	G	A	FALSE	21.1572	family.Desulfovibrionaceae.id.3169	0.0571419	0.012423	3.82e-06	POU	0.0116568	0.31387	0.0115205	0.31
rs3935584	2	233929283	C	T	FALSE	20.6351	family.Desulfovibrionaceae.id.3169	-0.0525838	0.0115757	6.78e-06	POU	0.0010151	0.497395	0.0109197	0.93
rs4506934	17	2856662	C	T	FALSE	21.9453	family.Desulfovibrionaceae.id.3169	-0.0943381	0.020138	3.16e-06	POU	0.00866158	0.102813	0.0177613	0.63
rs6058181	20	33694801	C	T	FALSE	25.2528	family.Desulfovibrionaceae.id.3169	0.0834742	0.0166111	2.7e-07	POU	-0.0182414	0.117544	0.0167129	0.28
rs72647048	8	57865378	T	C	FALSE	20.307	family.Desulfovibrionaceae.id.3169	-0.0770089	0.017089	9.61e-06	POU	0.021153	0.115859	0.0167649	0.21
rs9928243	16	71541641	C	A	FALSE	21.1417	family.Desulfovibrionaceae.id.3169	-0.0541732	0.0117819	4.48e-06	POU	-0.0122489	0.400702	0.0109276	0.26
rs11026530	11	22379097	T	C	FALSE	19.4706	family.Enterobacteriaceae.id.3469	0.0822408	0.0186379	9.43e-06	POU	0.048308	0.116095	0.0167624	0.004
rs2374342	2	42133542	C	A	FALSE	21.3376	family.Enterobacteriaceae.id.3469	0.0582927	0.0126195	4.52e-06	POU	-0.0154595	0.358282	0.0111967	0.17
rs35673018	16	54327745	G	A	FALSE	19.653	family.Enterobacteriaceae.id.3469	0.0899642	0.0202934	7.63e-06	POU	0.00901108	0.10327	0.0176624	0.61
rs504442	18	55145547	T	G	FALSE	19.7279	family.Enterobacteriaceae.id.3469	0.084159	0.0189479	5.17e-06	POU	-0.0170745	0.113405	0.0171321	0.32
rs62210023	20	55340092	A	G	FALSE	21.7422	family.Enterobacteriaceae.id.3469	0.0606754	0.0130125	3.13e-06	POU	-0.00542841	0.338183	0.0114317	0.63
rs78143293	18	57672335	A	G	FALSE	24.7918	family.Enterobacteriaceae.id.3469	-0.0848521	0.0170415	1.2e-06	POU	-0.0281804	0.152489	0.0150137	0.061
rs10781552	10	133897233	C	T	FALSE	22.6329	family.Erysipelotrichaceae.id.2149	-0.0552212	0.0116074	2.33e-06	POU	0.0202951	0.308244	0.011628	0.081
rs17530232	13	40385457	A	G	FALSE	21.0423	family.Erysipelotrichaceae.id.2149	0.10305	0.0224648	2.79e-06	POU	-0.00522989	0.0643907	0.0218254	0.81
rs1884466	1	64139196	C	T	FALSE	19.7598	family.Erysipelotrichaceae.id.2149	-0.0475363	0.0106939	9.53e-06	POU	-0.00445116	0.382887	0.0111954	0.69
rs2300774	3	195793712	G	A	FALSE	24.0937	family.Erysipelotrichaceae.id.2149	0.0524152	0.0106784	8.95e-07	POU	-0.00293958	0.382121	0.0110274	0.79
rs290833	1	97457427	T	G	FALSE	19.9425	family.Erysipelotrichaceae.id.2149	-0.0497374	0.0111376	8.03e-06	POU	-0.0154704	0.355719	0.0113137	0.17
rs35161940	17	70327224	T	C	FALSE	23.1182	family.Erysipelotrichaceae.id.2149	-0.0806041	0.0167641	1.85e-06	POU	-0.000128576	0.112766	0.0169987	0.99
rs4078432	14	48997206	C	T	FALSE	20.7232	family.Erysipelotrichaceae.id.2149	-0.0608929	0.0133764	4.23e-06	POU	-0.0315819	0.177375	0.0141921	0.026
rs56970041	14	80357610	T	G	FALSE	19.3854	family.Erysipelotrichaceae.id.2149	0.0724144	0.0164471	5.4e-06	POU	0.0150989	0.106817	0.0175246	0.39
rs62504403	8	38803551	C	T	FALSE	28.3706	family.Erysipelotrichaceae.id.2149	0.0681159	0.0127883	1.12e-07	POU	0.00153028	0.241809	0.012548	0.9
rs7234058	18	5830507	T	C	FALSE	23.7438	family.Erysipelotrichaceae.id.2149	-0.0945759	0.0194091	9.12e-07	POU	-0.00439273	0.100319	0.0178173	0.81
rs8003149	14	56156504	C	T	FALSE	21.2477	family.Erysipelotrichaceae.id.2149	0.0538798	0.0116888	4.08e-06	POU	-0.0144078	0.276776	0.0120301	0.23
rs10759623	9	115821485	C	T	FALSE	25.4247	family.FamilyXI.id.1936	-0.162115	0.032151	5.78e-07	POU	-0.0272242	0.176007	0.0140986	0.053
rs11547158	7	148921732	A	G	FALSE	22.6957	family.FamilyXI.id.1936	-0.177599	0.0372795	2.7e-06	POU	0.00944845	0.136778	0.0156065	0.54
rs17379710	11	35334668	T	C	FALSE	21.3084	family.FamilyXI.id.1936	-0.116383	0.0252125	3.97e-06	POU	0.00309069	0.444258	0.0108489	0.78
rs2155352	11	95357209	A	G	FALSE	24.7947	family.FamilyXI.id.1936	-0.150538	0.0302319	6.63e-07	POU	0.00777431	0.213637	0.0131681	0.55
rs2156611	18	43345864	T	C	FALSE	20.0683	family.FamilyXI.id.1936	-0.112486	0.0251099	9.43e-06	POU	-0.0012157	0.478791	0.0108755	0.91
rs3733511	4	119955787	A	G	FALSE	21.7954	family.FamilyXI.id.1936	0.128253	0.0274718	3.39e-06	POU	-0.00800841	0.296777	0.0117693	0.5
rs488164	1	239995451	T	G	FALSE	21.3856	family.FamilyXI.id.1936	0.117998	0.025516	4.8e-06	POU	-0.0144484	0.392518	0.0110498	0.19
rs697771	16	54115200	A	G	FALSE	21.8947	family.FamilyXI.id.1936	-0.117677	0.0251491	3.19e-06	POU	-0.0157991	0.435021	0.0109701	0.15
rs118170811	10	102366896	A	G	FALSE	22.8603	family.FamilyXIII.id.1957	0.151619	0.0317112	1.8e-06	POU	-0.00662327	0.055318	0.023492	0.78
rs12904405	15	94105415	A	G	FALSE	19.5462	family.FamilyXIII.id.1957	-0.0851896	0.0192688	7.67e-06	POU	-0.0117709	0.09117	0.018649	0.53
rs1887048	1	65170838	G	A	FALSE	20.0263	family.FamilyXIII.id.1957	0.0579979	0.0129602	9.65e-06	POU	0.000967195	0.23645	0.0127281	0.94
rs482905	1	166557202	G	T	FALSE	22.0035	family.FamilyXIII.id.1957	0.0596528	0.012717	3.72e-06	POU	-0.0102458	0.247964	0.0124158	0.41
rs6501525	17	70218627	A	G	FALSE	23.6032	family.FamilyXIII.id.1957	0.0561559	0.0115587	1.24e-06	POU	-0.00792907	0.365421	0.0113555	0.49
rs66753613	1	39212021	G	A	FALSE	20.3753	family.FamilyXIII.id.1957	0.0651136	0.0144251	8.08e-06	POU	-0.00558129	0.197721	0.013438	0.68
rs6797051	3	88995218	C	T	FALSE	22.1214	family.FamilyXIII.id.1957	-0.0805984	0.0171364	4.89e-06	POU	-0.0141876	0.12324	0.0163704	0.39
rs7514702	1	186914023	T	C	FALSE	21.9307	family.FamilyXIII.id.1957	-0.0663236	0.0141626	3.92e-06	POU	0.0146437	0.175013	0.0140395	0.3
rs10402491	19	13425799	C	T	FALSE	19.8525	family.Lachnospiraceae.id.1987	0.0661701	0.014851	7.58e-06	POU	-0.00577763	0.123246	0.0165044	0.73
rs11139361	9	72179847	T	C	FALSE	20.0224	family.Lachnospiraceae.id.1987	0.0494463	0.0110503	4.26e-06	POU	0.0102906	0.370055	0.0111228	0.35
rs11841382	13	38004672	G	T	FALSE	16.9129	family.Lachnospiraceae.id.1987	-0.0718128	0.017462	9.58e-06	POU	0.0131564	0.0775822	0.02002	0.51
rs11979110	7	130436459	T	C	FALSE	22.7299	family.Lachnospiraceae.id.1987	-0.0500924	0.0105069	1.82e-06	POU	0.0113104	0.495596	0.0107545	0.29
rs1205443	20	36876868	A	G	FALSE	19.9867	family.Lachnospiraceae.id.1987	0.0501415	0.0112157	7.29e-06	POU	0.00321278	0.339884	0.0116081	0.78
rs12760724	1	214031969	A	C	FALSE	20.1553	family.Lachnospiraceae.id.1987	-0.0484566	0.0107934	7.27e-06	POU	-0.0209892	0.385475	0.0110034	0.056
rs13005175	2	232469722	A	G	FALSE	20.6936	family.Lachnospiraceae.id.1987	0.0993483	0.0218395	8.37e-06	POU	-0.000383883	0.0616513	0.0222135	0.99
rs146660815	6	46664437	T	C	FALSE	20.3566	family.Lachnospiraceae.id.1987	-0.215114	0.0476778	6.53e-06	POU	-0.0169945	0.0416879	0.0267999	0.53
rs2159863	4	10245354	A	G	FALSE	20.7063	family.Lachnospiraceae.id.1987	-0.0585831	0.0128742	3.7e-06	POU	0.0072318	0.208966	0.0132229	0.58
rs2910921	5	32348593	T	C	FALSE	20.0141	family.Lachnospiraceae.id.1987	0.160302	0.035832	8.42e-06	POU	-0.0181932	0.0441903	0.0260651	0.49
rs3127230	10	103392503	C	T	FALSE	20.1406	family.Lachnospiraceae.id.1987	-0.0503537	0.0112201	6.2e-06	POU	0.00229669	0.328639	0.0114392	0.84
rs35524804	9	100113683	T	C	FALSE	23.5368	family.Lachnospiraceae.id.1987	-0.0607481	0.0125216	2.45e-06	POU	-0.0188342	0.24678	0.0125675	0.13
rs7359994	19	29408858	T	C	FALSE	20.0086	family.Lachnospiraceae.id.1987	-0.0503142	0.0112482	5.36e-06	POU	-0.0114947	0.359123	0.0112466	0.31
rs79086868	9	133791605	T	C	FALSE	22.3022	family.Lachnospiraceae.id.1987	0.0776723	0.0164472	3.01e-06	POU	0.0231918	0.119862	0.0167226	0.17
rs9929145	16	76559184	G	A	FALSE	26.282	family.Lachnospiraceae.id.1987	-0.125721	0.0245233	2.84e-07	POU	-0.0197812	0.060407	0.022574	0.38
rs1530559	2	135755629	G	A	FALSE	19.0627	family.Lactobacillaceae.id.1836	0.0772453	0.0176921	9.65e-06	POU	-0.00239976	0.39142	0.0110418	0.83
rs16861661	1	18501459	G	A	FALSE	25.9691	family.Lactobacillaceae.id.1836	-0.193287	0.0379293	2.7e-07	POU	-0.00663755	0.0701008	0.0210399	0.75
rs62314653	4	109896462	C	A	FALSE	20.3789	family.Lactobacillaceae.id.1836	0.177082	0.0392269	6.59e-06	POU	0.0450194	0.0515411	0.0242605	0.064
rs74599091	1	179720669	A	G	FALSE	20.3232	family.Lactobacillaceae.id.1836	0.191613	0.0425039	7.7e-06	POU	-0.0426243	0.0496897	0.0247929	0.086
rs768253	8	69010103	T	G	FALSE	21.5699	family.Lactobacillaceae.id.1836	-0.0792344	0.0170604	3.61e-06	POU	-0.00303994	0.389802	0.0110168	0.78
rs77478751	3	173151665	A	G	FALSE	21.4206	family.Lactobacillaceae.id.1836	-0.219178	0.0473566	5.96e-06	POU	0.00962427	0.0652408	0.02172	0.66
rs921925	19	6928017	A	C	FALSE	24.5549	family.Lactobacillaceae.id.1836	0.0999419	0.0201687	5.77e-07	POU	0.0247636	0.206509	0.013316	0.063
rs9345899	6	67559323	A	G	FALSE	19.774	family.Lactobacillaceae.id.1836	-0.124042	0.0278946	9.45e-06	POU	-0.00288229	0.110167	0.0171597	0.87
rs10202904	2	125440268	T	G	FALSE	26.7615	family.Methanobacteriaceae.id.121	-0.121754	0.0235357	3.01e-07	POU	0.009374	0.412901	0.0109545	0.39
rs10424197	19	46439321	G	A	FALSE	20.2106	family.Methanobacteriaceae.id.121	-0.111274	0.0247517	9.28e-06	POU	-0.00678858	0.331134	0.0113912	0.55
rs56131665	5	178160975	G	A	FALSE	20.669	family.Methanobacteriaceae.id.121	0.178661	0.039298	6.18e-06	POU	-0.0256582	0.0972914	0.0182211	0.16
rs6508769	19	28827760	T	C	FALSE	19.8564	family.Methanobacteriaceae.id.121	0.153519	0.0344519	8.23e-06	POU	-0.0216751	0.151093	0.0152485	0.16
rs6776814	3	15053083	T	C	FALSE	23.4827	family.Methanobacteriaceae.id.121	-0.199566	0.0411825	1.63e-06	POU	-0.0328759	0.0971907	0.0180557	0.069
rs73068003	7	10773932	G	T	FALSE	20.2063	family.Methanobacteriaceae.id.121	-0.15814	0.0351803	8.45e-06	POU	0.0189996	0.125755	0.0163295	0.24
rs73457410	13	41956181	A	G	FALSE	24.316	family.Methanobacteriaceae.id.121	0.21534	0.0436695	1.41e-06	POU	-0.0216375	0.0770316	0.020156	0.28
rs75208022	12	21338861	C	T	FALSE	21.7173	family.Methanobacteriaceae.id.121	-0.227245	0.048763	5.92e-06	POU	0.0165177	0.0709641	0.0209568	0.43
rs894996	4	104418307	C	A	FALSE	23.3495	family.Methanobacteriaceae.id.121	0.216999	0.0449076	1.88e-06	POU	-0.0017992	0.0760456	0.0202136	0.93
rs111966731	15	93941937	T	C	FALSE	20.9516	family.Oxalobacteraceae.id.2966	0.204031	0.0445746	4.56e-06	POU	-0.0259887	0.0602786	0.0225773	0.25
rs11246212	11	610277	T	C	FALSE	21.7454	family.Oxalobacteraceae.id.2966	0.13607	0.0291797	4.51e-06	POU	-0.0159562	0.124505	0.0161989	0.32
rs12002250	9	19682558	A	C	FALSE	19.4083	family.Oxalobacteraceae.id.2966	0.196145	0.044523	5.53e-06	POU	-0.0274883	0.0559048	0.0234522	0.24
rs1569853	6	38550301	T	C	FALSE	24.7136	family.Oxalobacteraceae.id.2966	-0.140043	0.0281704	7.45e-07	POU	-0.0129256	0.154756	0.0148159	0.38
rs17138946	16	5984558	G	T	FALSE	19.3876	family.Oxalobacteraceae.id.2966	-0.189444	0.0430248	8.09e-06	POU	0.0312316	0.0569846	0.0231991	0.18
rs36057338	4	189935314	G	T	FALSE	20.7427	family.Oxalobacteraceae.id.2966	0.181604	0.0398742	6.26e-06	POU	0.0090302	0.0689173	0.0212035	0.67
rs4428215	3	171947435	G	A	FALSE	29.8121	family.Oxalobacteraceae.id.2966	0.12561	0.0230053	4.88e-08	POU	-0.0175711	0.225006	0.0128386	0.17
rs561239	12	18793583	A	G	FALSE	19.8638	family.Oxalobacteraceae.id.2966	0.105525	0.0236769	7.19e-06	POU	0.00383276	0.242347	0.0128036	0.76
rs6000536	22	37421469	C	T	FALSE	24.0583	family.Oxalobacteraceae.id.2966	-0.118383	0.0241355	7.39e-07	POU	-0.00958718	0.195993	0.0136154	0.48
rs62435498	7	1794263	C	A	FALSE	20.5312	family.Oxalobacteraceae.id.2966	0.181521	0.0400608	7.46e-06	POU	-0.0135054	0.0628426	0.0220437	0.54
rs736744	9	87514407	C	T	FALSE	27.7207	family.Oxalobacteraceae.id.2966	0.105642	0.0200648	1.49e-07	POU	0.00165624	0.396201	0.010987	0.88
rs80330081	4	67427392	A	C	FALSE	19.5969	family.Oxalobacteraceae.id.2966	-0.18756	0.0423688	6.64e-06	POU	-0.0520903	0.0631243	0.0220922	0.018
rs10965428	9	22718481	C	A	FALSE	21.5614	family.Pasteurellaceae.id.3689	-0.119902	0.0258219	4.29e-06	POU	-0.0246449	0.0791905	0.0198153	0.21
rs111582866	16	48742489	G	A	FALSE	19.7532	family.Pasteurellaceae.id.3689	-0.113957	0.0256403	7.07e-06	POU	-0.00825553	0.103106	0.0177386	0.64
rs12050685	15	73477482	A	G	FALSE	19.385	family.Pasteurellaceae.id.3689	-0.0670948	0.015239	9.19e-06	POU	0.0210825	0.39987	0.0109367	0.054
rs16970009	17	32862601	A	G	FALSE	19.0275	family.Pasteurellaceae.id.3689	0.187381	0.0429572	7.32e-06	POU	-0.0199798	0.0462056	0.0255802	0.43
rs35510	12	115491973	A	G	FALSE	21.4557	family.Pasteurellaceae.id.3689	0.122729	0.0264958	4.02e-06	POU	0.0107324	0.0961255	0.0181556	0.55
rs4822728	22	26891808	T	C	FALSE	21.1557	family.Pasteurellaceae.id.3689	0.0685479	0.0149032	4.72e-06	POU	-0.00402467	0.381051	0.0110886	0.72
rs72756943	5	26531908	G	A	FALSE	21.308	family.Pasteurellaceae.id.3689	0.13988	0.0303029	3.35e-06	POU	-0.0114035	0.0753211	0.0206554	0.58
rs73139353	3	97972214	A	C	FALSE	21.0919	family.Pasteurellaceae.id.3689	-0.222573	0.0484634	8.71e-06	POU	-0.0262326	0.0429201	0.0266359	0.32
rs76022354	10	94306385	C	T	FALSE	23.5599	family.Pasteurellaceae.id.3689	0.24289	0.0500406	1.83e-06	POU	-0.0119691	0.0433708	0.0265634	0.65
rs78909003	9	105650242	T	C	FALSE	23.4154	family.Pasteurellaceae.id.3689	-0.241159	0.0498372	2.05e-06	POU	-0.0229873	0.0517143	0.0241106	0.34
rs9382510	6	55448491	C	T	FALSE	26.9207	family.Pasteurellaceae.id.3689	-0.0881865	0.0169965	2.48e-07	POU	0.00922485	0.232466	0.0126551	0.47
rs9895850	17	64535013	T	C	FALSE	18.497	family.Pasteurellaceae.id.3689	-0.176406	0.041017	9.08e-06	POU	-0.048495	0.0505281	0.0245036	0.048
rs9938097	16	84977389	T	C	FALSE	20.2088	family.Pasteurellaceae.id.3689	-0.0710386	0.0158024	8.23e-06	POU	0.00941238	0.326085	0.0116456	0.42
rs117452796	9	9423378	A	G	FALSE	22.0361	family.Peptococcaceae.id.2024	-0.257982	0.0549569	3.15e-06	POU	-0.0028659	0.0513209	0.0242081	0.91
rs12144792	1	27418225	C	T	FALSE	20.7878	family.Peptococcaceae.id.2024	0.064399	0.0141246	5.82e-06	POU	-0.0190292	0.39687	0.0109511	0.082
rs12634826	3	182984048	T	G	FALSE	24.0309	family.Peptococcaceae.id.2024	-0.0739885	0.0150931	1.01e-06	POU	0.0185364	0.301035	0.011703	0.11
rs150600492	10	129175962	A	C	FALSE	21.9566	family.Peptococcaceae.id.2024	0.135774	0.0289757	2.31e-06	POU	0.011175	0.070763	0.0209395	0.59
rs35703006	8	28614217	G	T	FALSE	24.4481	family.Peptococcaceae.id.2024	0.0812655	0.0164355	4.95e-07	POU	0.00605447	0.204577	0.0133636	0.65
rs4990837	8	3580757	A	G	FALSE	23.9903	family.Peptococcaceae.id.2024	0.0910387	0.0185869	1.74e-06	POU	0.00103686	0.146404	0.0151518	0.95
rs75430375	5	89252884	C	T	FALSE	21.7117	family.Peptococcaceae.id.2024	-0.147941	0.0317498	3.41e-06	POU	-0.00450287	0.0683775	0.021322	0.83
rs75898026	13	113561082	A	G	FALSE	22.4235	family.Peptococcaceae.id.2024	-0.0821779	0.0173541	2.02e-06	POU	-0.0226851	0.187992	0.0138045	0.1
rs117020988	7	46710977	C	T	FALSE	24.0282	family.Peptostreptococcaceae.id.2042	0.182411	0.0372126	1.03e-06	POU	-0.0048831	0.0499924	0.024566	0.84
rs12377846	9	16786784	C	A	FALSE	24.2602	family.Peptostreptococcaceae.id.2042	-0.252	0.0511627	7.26e-07	POU	0.0722473	0.0484215	0.0249553	0.0038
rs12986312	19	17414138	T	G	FALSE	20.6129	family.Peptostreptococcaceae.id.2042	0.0571818	0.0125947	5.77e-06	POU	-0.00257856	0.303935	0.0116702	0.83
rs1467258	17	38216487	G	A	FALSE	19.9954	family.Peptostreptococcaceae.id.2042	0.072584	0.0162321	7.9e-06	POU	0.0289543	0.147428	0.0151524	0.056
rs1520207	3	151781175	C	T	FALSE	21.8417	family.Peptostreptococcaceae.id.2042	0.0525658	0.0112476	3.17e-06	POU	0.019584	0.433616	0.0109364	0.073
rs4692811	4	171180190	C	T	FALSE	25.5953	family.Peptostreptococcaceae.id.2042	0.0642075	0.0126913	4.21e-07	POU	0.00632401	0.265743	0.012177	0.6
rs59865771	16	89246670	C	T	FALSE	20.3492	family.Peptostreptococcaceae.id.2042	-0.0573764	0.0127192	7.69e-06	POU	0.00386561	0.244185	0.0125381	0.76
rs61841503	10	17019559	G	A	FALSE	32.4951	family.Peptostreptococcaceae.id.2042	0.0919658	0.0161331	9.8e-09	POU	0.0113244	0.171022	0.0142489	0.43
rs6721459	2	67852836	A	G	FALSE	20.7299	family.Peptostreptococcaceae.id.2042	0.0509823	0.0111975	5.08e-06	POU	0.00644871	0.528656	0.0107783	0.55
rs76982728	7	44312824	T	C	FALSE	21.6516	family.Peptostreptococcaceae.id.2042	0.124203	0.0266923	3.24e-06	POU	-0.00228936	0.0551657	0.0234263	0.92
rs77540684	10	14650535	T	G	FALSE	18.8775	family.Peptostreptococcaceae.id.2042	0.106725	0.0245638	8.14e-06	POU	0.0295437	0.0554222	0.0234236	0.21
rs9573937	13	77351196	A	G	FALSE	23.5589	family.Peptostreptococcaceae.id.2042	-0.0693637	0.0142907	1.71e-06	POU	-0.0201069	0.200291	0.0133725	0.13
rs10762312	10	71571863	G	A	FALSE	19.4265	family.Porphyromonadaceae.id.943	-0.052368	0.0118814	8.7e-06	POU	-0.0138759	0.251732	0.0123546	0.26
rs17065783	3	62035586	A	G	FALSE	23.4028	family.Porphyromonadaceae.id.943	-0.059133	0.0122235	1.79e-06	POU	-0.012712	0.240927	0.0125556	0.31
rs1980561	14	63386516	A	G	FALSE	19.7192	family.Porphyromonadaceae.id.943	-0.0485289	0.0109284	8.95e-06	POU	0.00896253	0.3686	0.0111792	0.42
rs35233670	17	63750903	T	C	FALSE	19.9529	family.Porphyromonadaceae.id.943	-0.0473576	0.010602	7.91e-06	POU	0.00739368	0.432205	0.010839	0.5
rs35961441	1	240929774	A	C	FALSE	19.4923	family.Porphyromonadaceae.id.943	0.0915257	0.0207306	8.37e-06	POU	0.0204197	0.0815709	0.0196941	0.3
rs6953849	7	69251692	A	G	FALSE	22.7019	family.Porphyromonadaceae.id.943	0.0718149	0.0150724	2.44e-06	POU	-0.0320151	0.145018	0.015218	0.035
rs7330827	13	23531802	T	C	FALSE	19.1403	family.Porphyromonadaceae.id.943	-0.103842	0.0237355	8.05e-06	POU	-0.0346381	0.0710906	0.021021	0.099
rs864093	4	149825977	A	C	FALSE	20.1882	family.Porphyromonadaceae.id.943	-0.0527939	0.0117499	9.6e-06	POU	0.00755846	0.281796	0.0119401	0.53
rs12057990	1	99470269	C	T	FALSE	19.889	family.Prevotellaceae.id.960	0.0589878	0.0132268	8.97e-06	POU	0.0195501	0.258297	0.0122667	0.11
rs12118202	1	210681370	T	C	FALSE	26.0747	family.Prevotellaceae.id.960	-0.0751986	0.0147265	5.54e-07	POU	0.0206436	0.211198	0.0131394	0.12
rs13069367	3	71801830	A	C	FALSE	20.3384	family.Prevotellaceae.id.960	-0.0539768	0.0119687	7.39e-06	POU	0.0037472	0.349556	0.0112973	0.74
rs148376875	3	170126707	T	G	FALSE	22.2521	family.Prevotellaceae.id.960	0.084515	0.0179163	2.08e-06	POU	0.00019429	0.120565	0.016735	0.99
rs2206482	20	9771109	T	G	FALSE	23.4644	family.Prevotellaceae.id.960	-0.0569105	0.0117486	1.3e-06	POU	0.00454451	0.442409	0.0108382	0.67
rs2278540	3	32408916	G	A	FALSE	20.2177	family.Prevotellaceae.id.960	0.0554249	0.0123265	8.44e-06	POU	0.00233344	0.332184	0.0113564	0.84
rs3758087	8	23714609	T	C	FALSE	20.4854	family.Prevotellaceae.id.960	0.0564199	0.0124655	8.61e-06	POU	-0.0160296	0.334362	0.0113614	0.16
rs3860225	1	111161677	A	G	FALSE	24.9809	family.Prevotellaceae.id.960	0.083936	0.0167936	5.5e-07	POU	-0.0103948	0.135873	0.0156867	0.51
rs4493272	2	118910912	T	C	FALSE	26.2745	family.Prevotellaceae.id.960	-0.0604992	0.0118027	3.02e-07	POU	0.00614417	0.415954	0.0110833	0.58
rs4685827	3	4864877	T	C	FALSE	21.8396	family.Prevotellaceae.id.960	-0.0679529	0.0145407	2.77e-06	POU	0.00246465	0.207358	0.0132592	0.85
rs7252711	19	17460999	A	G	FALSE	20.9343	family.Prevotellaceae.id.960	-0.0740876	0.0161926	5.57e-06	POU	-0.005444	0.129685	0.0161895	0.74
rs7975087	12	21404832	C	A	FALSE	19.7157	family.Prevotellaceae.id.960	-0.0601448	0.0135454	7.59e-06	POU	-0.00450748	0.241345	0.0125836	0.72
rs912860	14	33706908	G	A	FALSE	22.4765	family.Prevotellaceae.id.960	-0.229046	0.0483124	9.3e-07	POU	0.041484	0.024961	0.0343708	0.23
rs9586501	13	105075823	G	A	FALSE	21.6663	family.Prevotellaceae.id.960	0.0592681	0.0127329	2.59e-06	POU	-0.00500848	0.302615	0.0116992	0.67
rs9958960	18	63018983	G	A	FALSE	27.7653	family.Prevotellaceae.id.960	-0.0914807	0.0173611	1.06e-07	POU	-0.0159814	0.140265	0.0155396	0.3
rs1035406	5	119372737	G	A	FALSE	20.4845	family.Rhodospirillaceae.id.2717	-0.11354	0.0250863	5.84e-06	POU	-0.00833541	0.112828	0.0169083	0.62
rs11591293	10	113419797	G	T	FALSE	21.9233	family.Rhodospirillaceae.id.2717	0.0743184	0.0158724	2.67e-06	POU	0.00899951	0.391622	0.0109873	0.41
rs1549633	5	27945645	A	C	FALSE	20.8914	family.Rhodospirillaceae.id.2717	0.0999312	0.0218634	4.7e-06	POU	0.0152094	0.144888	0.0152447	0.32
rs1923415	6	89268715	A	G	FALSE	19.3215	family.Rhodospirillaceae.id.2717	-0.0999238	0.0227326	9.64e-06	POU	-0.013052	0.121815	0.0163857	0.43
rs3754624	2	225633812	C	T	FALSE	23.5748	family.Rhodospirillaceae.id.2717	0.0971389	0.0200064	1.71e-06	POU	0.00707448	0.185197	0.0137941	0.61
rs4278423	10	2670553	T	C	FALSE	20.8086	family.Rhodospirillaceae.id.2717	0.107529	0.0235725	3.12e-06	POU	-0.00125233	0.120535	0.0165104	0.94
rs55876211	3	84471266	C	T	FALSE	21.5569	family.Rhodospirillaceae.id.2717	-0.0911851	0.0196395	2.87e-06	POU	0.00341159	0.181886	0.013879	0.81
rs61933850	12	73139398	G	A	FALSE	20.8831	family.Rhodospirillaceae.id.2717	0.164808	0.0360647	7.23e-06	POU	0.0278957	0.0628706	0.0220695	0.21
rs6679026	1	78619512	T	C	FALSE	19.8911	family.Rhodospirillaceae.id.2717	0.111984	0.0251088	9.95e-06	POU	-0.00987855	0.10405	0.0175665	0.57
rs7001029	8	131958403	C	T	FALSE	20.1708	family.Rhodospirillaceae.id.2717	0.117366	0.0261324	5.35e-06	POU	0.00964784	0.0911169	0.0188148	0.61
rs72714493	1	92206218	A	G	FALSE	20.4145	family.Rhodospirillaceae.id.2717	0.0816858	0.0180791	7.35e-06	POU	0.0127919	0.248806	0.0124559	0.3
rs74354280	4	134192918	C	T	FALSE	19.8051	family.Rhodospirillaceae.id.2717	-0.0911896	0.0204907	6.67e-06	POU	-0.0123232	0.168443	0.014265	0.39
rs76784716	2	169033340	A	G	FALSE	22.6656	family.Rhodospirillaceae.id.2717	0.136049	0.0285767	1.49e-06	POU	-0.0328848	0.0674499	0.0212945	0.12
rs9813022	3	13726736	A	G	FALSE	26.5219	family.Rhodospirillaceae.id.2717	-0.0842444	0.0163583	2.53e-07	POU	0.00120834	0.294166	0.0117592	0.92
rs10217435	9	86052655	C	T	FALSE	20.0218	family.Rikenellaceae.id.967	-0.0883756	0.0197506	6.51e-06	POU	0.0311855	0.0640482	0.0219126	0.15
rs1939881	11	95304834	G	A	FALSE	26.2187	family.Rikenellaceae.id.967	-0.105589	0.0206213	5.64e-07	POU	0.00846054	0.0593698	0.0226711	0.71
rs2833282	21	32496710	G	A	FALSE	20.5256	family.Rikenellaceae.id.967	0.0711137	0.0156966	4.31e-06	POU	-0.0129808	0.122509	0.0164616	0.43
rs35909684	8	144441740	A	C	FALSE	19.7019	family.Rikenellaceae.id.967	-0.0850181	0.0191539	7.1e-06	POU	0.00505408	0.0883015	0.0188751	0.79
rs4264350	15	71658642	T	C	FALSE	23.5137	family.Rikenellaceae.id.967	-0.0526393	0.0108555	1.35e-06	POU	-0.00168573	0.408535	0.0109311	0.88
rs59663348	18	4069710	G	A	FALSE	20.8446	family.Rikenellaceae.id.967	0.0570915	0.0125048	6.12e-06	POU	0.000733748	0.199601	0.0134121	0.96
rs62532512	9	14158854	C	A	FALSE	22.0445	family.Rikenellaceae.id.967	-0.0504257	0.0107399	2.76e-06	POU	0.0128904	0.460972	0.0109953	0.24
rs6744030	2	174257127	C	T	FALSE	19.6689	family.Rikenellaceae.id.967	0.0696747	0.0157103	9.32e-06	POU	0.00525671	0.127452	0.0162399	0.75
rs67705352	1	19790706	T	G	FALSE	24.731	family.Rikenellaceae.id.967	-0.0549688	0.0110534	6.58e-07	POU	-0.00829789	0.370125	0.0112327	0.46
rs6837275	4	187842232	A	G	FALSE	23.0222	family.Rikenellaceae.id.967	0.0570355	0.011887	1.45e-06	POU	-0.0187163	0.277886	0.0121673	0.12
rs7242694	18	10338470	C	T	FALSE	21.0385	family.Rikenellaceae.id.967	-0.0618674	0.0134882	5.81e-06	POU	-0.0142199	0.191463	0.0138491	0.3
rs74474130	14	90270821	T	G	FALSE	21.702	family.Rikenellaceae.id.967	0.137747	0.0295688	3.61e-06	POU	0.0163843	0.0609963	0.0223717	0.46
rs77885767	14	21548634	C	T	FALSE	21.5521	family.Rikenellaceae.id.967	-0.156209	0.0336482	2.85e-06	POU	0.00320626	0.0480778	0.0250261	0.9
rs9389714	6	100244667	C	T	FALSE	19.7183	family.Rikenellaceae.id.967	-0.0636841	0.0143416	8.79e-06	POU	0.0173531	0.152458	0.0149131	0.24
rs9578457	13	22867356	G	A	FALSE	20.0643	family.Rikenellaceae.id.967	-0.141478	0.0315848	3.99e-06	POU	0.0493083	0.0540518	0.0237583	0.038
rs9603208	13	38044689	G	T	FALSE	26.4745	family.Rikenellaceae.id.967	0.0821173	0.0159596	1.92e-07	POU	0.0051476	0.105171	0.0174363	0.77
rs10093275	8	69732887	C	T	FALSE	20.9599	family.Ruminococcaceae.id.2050	0.0534595	0.011677	5.35e-06	POU	-0.0269967	0.289907	0.0118259	0.022
rs10166469	2	29829167	T	C	FALSE	19.6864	family.Ruminococcaceae.id.2050	-0.053336	0.0120209	8.52e-06	POU	-0.0205547	0.257374	0.0124882	0.1
rs1158100	8	4555684	A	G	FALSE	19.9356	family.Ruminococcaceae.id.2050	-0.0490539	0.0109865	8.61e-06	POU	0.000259236	0.375566	0.0111291	0.98
rs1612733	1	107661606	T	C	FALSE	20.8617	family.Ruminococcaceae.id.2050	0.108708	0.0238006	4.22e-06	POU	-0.00854283	0.0532506	0.0241715	0.72
rs17376049	1	61425267	T	C	FALSE	24.3056	family.Ruminococcaceae.id.2050	0.0848534	0.0172114	7.3e-07	POU	0.0258808	0.110369	0.0170386	0.13
rs2113833	2	218216801	T	C	FALSE	22.701	family.Ruminococcaceae.id.2050	0.169146	0.0355009	1.14e-06	POU	0.0357428	0.041722	0.0268633	0.18
rs3009418	1	147744468	C	A	FALSE	19.4886	family.Ruminococcaceae.id.2050	0.0927607	0.0210123	8.69e-06	POU	-0.0201428	0.075906	0.0202051	0.32
rs55793120	12	47384118	T	C	FALSE	26.9701	family.Ruminococcaceae.id.2050	0.13822	0.0266152	1.44e-07	POU	-0.0257938	0.0505255	0.0248069	0.3
rs56199908	9	2801371	T	C	FALSE	23.5843	family.Ruminococcaceae.id.2050	-0.199327	0.0410444	1.66e-06	POU	-0.0138989	0.0546773	0.023778	0.56
rs76724913	1	24473669	T	G	FALSE	19.6817	family.Ruminococcaceae.id.2050	0.0901053	0.0203104	9.6e-06	POU	0.000292304	0.064029	0.021909	0.99
rs10028567	4	53657577	C	T	FALSE	24.0792	family.Streptococcaceae.id.1850	-0.0934027	0.0190343	3.72e-06	POU	0.0190011	0.0915139	0.0186244	0.31
rs11110281	12	100584014	T	C	FALSE	33.3874	family.Streptococcaceae.id.1850	-0.130554	0.0225943	1.4e-08	POU	0.0184135	0.0623818	0.0221826	0.41
rs16950051	12	120729505	A	G	FALSE	20.3907	family.Streptococcaceae.id.1850	0.107008	0.0236973	5.34e-06	POU	0.0303654	0.0620337	0.0223645	0.17
rs2370083	14	97526750	G	T	FALSE	20.8623	family.Streptococcaceae.id.1850	-0.0842751	0.0184509	4.26e-06	POU	0.014125	0.101503	0.0178603	0.43
rs2952251	8	10143164	A	G	FALSE	25.5303	family.Streptococcaceae.id.1850	-0.0639298	0.0126525	3.72e-07	POU	-0.00456068	0.256639	0.012317	0.71
rs35344081	16	991253	G	A	FALSE	22.0714	family.Streptococcaceae.id.1850	0.0609349	0.0129703	2.64e-06	POU	-0.0101497	0.233324	0.0126933	0.42
rs4968759	17	61298020	A	G	FALSE	23.9049	family.Streptococcaceae.id.1850	-0.0544035	0.0111271	8.92e-07	POU	-0.0198838	0.428868	0.0108533	0.067
rs57646748	4	37452858	G	A	FALSE	19.6117	family.Streptococcaceae.id.1850	-0.088021	0.019876	7.88e-06	POU	-0.0306298	0.0694448	0.0212072	0.15
rs6806351	3	132058723	T	C	FALSE	20.8082	family.Streptococcaceae.id.1850	-0.0619209	0.0135744	6.94e-06	POU	0.00388481	0.234377	0.0128013	0.76
rs72739637	15	41663393	A	G	FALSE	23.3552	family.Streptococcaceae.id.1850	0.0927983	0.0192021	1.82e-06	POU	-0.0117225	0.111978	0.0170527	0.49
rs77968078	1	240441766	G	A	FALSE	19.5149	family.Streptococcaceae.id.1850	-0.0993013	0.0224788	7.93e-06	POU	0.0193216	0.0604571	0.0224517	0.39
rs7916711	10	28588269	A	G	FALSE	19.8391	family.Streptococcaceae.id.1850	0.0959639	0.021545	6.33e-06	POU	0.0292374	0.0560612	0.0233134	0.21
rs957755	7	46778653	T	G	FALSE	20.2682	family.Streptococcaceae.id.1850	-0.0642449	0.0142702	7.42e-06	POU	-0.0240034	0.181924	0.0138982	0.084
rs9903102	17	80576624	C	A	FALSE	20.2256	family.Streptococcaceae.id.1850	-0.0693015	0.0154096	4.92e-06	POU	0.00525981	0.140878	0.0153577	0.73
rs111810795	14	102897930	C	T	FALSE	23.0589	family.Veillonellaceae.id.2172	-0.0867108	0.0180573	1.73e-06	POU	0.00128475	0.105524	0.017638	0.94
rs114889439	13	61597625	A	G	FALSE	22.1597	family.Veillonellaceae.id.2172	-0.253809	0.0539169	6.19e-06	POU	-0.0417151	0.0351239	0.0292571	0.15
rs11700976	21	35576123	C	A	FALSE	19.5756	family.Veillonellaceae.id.2172	0.0503337	0.0113763	9.25e-06	POU	0.00392167	0.491706	0.0108964	0.72
rs12186441	5	132646303	G	A	FALSE	21.0096	family.Veillonellaceae.id.2172	0.208096	0.0453999	4.53e-06	POU	-0.0162792	0.0506711	0.0245501	0.51
rs12668619	7	21637810	A	G	FALSE	22.093	family.Veillonellaceae.id.2172	0.055301	0.0117654	2.57e-06	POU	-0.00625658	0.358988	0.0112233	0.58
rs12741784	1	50088819	C	T	FALSE	27.1507	family.Veillonellaceae.id.2172	-0.0621452	0.0119266	1.28e-07	POU	0.01886	0.367184	0.0111222	0.09
rs1442060	4	46366067	G	A	FALSE	21.0168	family.Veillonellaceae.id.2172	-0.0514024	0.0112125	4.51e-06	POU	0.00621267	0.487825	0.0110217	0.57
rs1693340	18	30208691	T	C	FALSE	20.147	family.Veillonellaceae.id.2172	0.0818934	0.018245	9.25e-06	POU	0.00228033	0.120004	0.0167559	0.89
rs2175069	4	23317124	A	G	FALSE	21.0221	family.Veillonellaceae.id.2172	-0.0526752	0.0114886	4.64e-06	POU	-0.0112803	0.384128	0.0111359	0.31
rs2561116	5	38348199	T	G	FALSE	19.9603	family.Veillonellaceae.id.2172	-0.083617	0.0187159	7.89e-06	POU	-0.0205788	0.100919	0.0178418	0.25
rs2585520	13	78785141	G	T	FALSE	20.387	family.Veillonellaceae.id.2172	-0.0904972	0.0200428	5.27e-06	POU	0.00881034	0.0901582	0.018867	0.64
rs4263802	8	138319508	G	A	FALSE	19.6495	family.Veillonellaceae.id.2172	0.050942	0.0114921	7.45e-06	POU	0.0120275	0.397615	0.010918	0.27
rs4461038	15	78546996	A	G	FALSE	21.5791	family.Veillonellaceae.id.2172	-0.0554965	0.0119467	3.73e-06	POU	-0.0197296	0.362093	0.0111813	0.078
rs4797169	18	462180	T	C	FALSE	20.9907	family.Veillonellaceae.id.2172	0.0587799	0.0128297	4.49e-06	POU	-0.0145168	0.245645	0.0126712	0.25
rs61264131	6	139188534	A	C	FALSE	18.9897	family.Veillonellaceae.id.2172	0.202367	0.0464388	6.75e-06	POU	0.0432377	0.0363123	0.0287177	0.13
rs6909981	6	75534152	C	T	FALSE	20.2979	family.Veillonellaceae.id.2172	-0.0638697	0.0141765	5.48e-06	POU	-0.0126226	0.214463	0.0132378	0.34
rs79535861	13	38326692	A	C	FALSE	23.6462	family.Veillonellaceae.id.2172	0.100666	0.0207016	1.58e-06	POU	0.000934703	0.0915427	0.0185471	0.96
rs9345168	6	92380922	C	A	FALSE	20.2074	family.Veillonellaceae.id.2172	0.0509102	0.0113253	8.49e-06	POU	-0.0105853	0.502335	0.0107701	0.33
rs111862613	12	130309670	T	C	FALSE	21.2551	family.Verrucomicrobiaceae.id.4036	0.0907065	0.0196746	3.73e-06	POU	-0.0405232	0.164305	0.0147415	0.006
rs117107102	18	49473635	A	G	FALSE	22.4934	family.Verrucomicrobiaceae.id.4036	0.204683	0.0431573	2.92e-06	POU	0.0633301	0.040279	0.0273991	0.021
rs11729256	4	95027272	T	C	FALSE	24.9277	family.Verrucomicrobiaceae.id.4036	0.0749798	0.0150177	6.73e-07	POU	-0.0084131	0.258022	0.012303	0.49
rs12908520	15	97570657	G	A	FALSE	22.3533	family.Verrucomicrobiaceae.id.4036	0.0619104	0.0130946	2.15e-06	POU	0.00561759	0.430567	0.0108721	0.61
rs2602429	16	81063149	C	T	FALSE	22.7814	family.Verrucomicrobiaceae.id.4036	0.0745516	0.0156195	2.7e-06	POU	0.0080572	0.215827	0.0132526	0.54
rs4242783	10	5064327	G	A	FALSE	21.6992	family.Verrucomicrobiaceae.id.4036	0.0687992	0.0147694	2.75e-06	POU	0.0220312	0.259044	0.0122926	0.073
rs4936098	11	130280667	A	G	FALSE	22.7749	family.Verrucomicrobiaceae.id.4036	0.0648691	0.0135928	1.13e-06	POU	0.00154531	0.375956	0.0111876	0.89
rs61779207	1	41074472	G	A	FALSE	20.4588	family.Verrucomicrobiaceae.id.4036	-0.0758811	0.0167762	6.63e-06	POU	-0.00101711	0.179807	0.014029	0.94
rs74542928	4	100544188	T	C	FALSE	22.4917	family.Verrucomicrobiaceae.id.4036	0.112124	0.0236422	1.65e-06	POU	-0.00517277	0.0985736	0.0179936	0.77
rs9349825	6	56341481	A	G	FALSE	22.9188	family.Verrucomicrobiaceae.id.4036	-0.0704354	0.0147128	2.51e-06	POU	-0.0153683	0.262645	0.0123019	0.21
rs941682	20	31867840	G	A	FALSE	19.2958	family.Verrucomicrobiaceae.id.4036	-0.0631526	0.0143767	9.58e-06	POU	0.0233859	0.271184	0.0120802	0.053
rs11671100	19	711637	A	C	FALSE	20.9701	family.Victivallaceae.id.2255	-0.160034	0.0349472	4.08e-06	POU	-0.00354721	0.181213	0.0139308	0.8
rs11764871	7	146808977	G	T	FALSE	24.5418	family.Victivallaceae.id.2255	0.127099	0.025656	7.49e-07	POU	-0.00871633	0.291764	0.0118715	0.46
rs2944282	7	57589803	T	C	FALSE	23.3489	family.Victivallaceae.id.2255	-0.124197	0.0257026	1.57e-06	POU	-0.00459903	0.300588	0.0117778	0.7
rs34962571	12	131103256	A	C	FALSE	19.9628	family.Victivallaceae.id.2255	-0.186945	0.0418412	6.25e-06	POU	-0.0162679	0.0900811	0.018892	0.39
rs4396289	11	9316730	C	T	FALSE	28.0897	family.Victivallaceae.id.2255	-0.152918	0.0288525	1.54e-07	POU	-0.0146733	0.169109	0.0143186	0.31
rs61702987	2	31211657	T	C	FALSE	23.5218	family.Victivallaceae.id.2255	0.145501	0.0300007	3.08e-06	POU	0.0153635	0.187455	0.013798	0.27
rs62570196	9	111086170	C	T	FALSE	25.9535	family.Victivallaceae.id.2255	-0.246101	0.0483077	2.7e-07	POU	-0.0115304	0.0778137	0.0201549	0.57
rs6545794	2	60484909	A	G	FALSE	23.2152	family.Victivallaceae.id.2255	-0.197786	0.0410495	5.97e-07	POU	0.028479	0.0693399	0.0210902	0.18
rs7077363	10	95286954	G	A	FALSE	21.8868	family.Victivallaceae.id.2255	0.148942	0.0318366	2.83e-06	POU	-0.0113996	0.163058	0.0145272	0.43
rs7314815	12	102525047	G	A	FALSE	20.0791	family.Victivallaceae.id.2255	0.101088	0.0225594	6.4e-06	POU	-0.022397	0.506106	0.0107295	0.037
rs7627405	3	9968555	C	T	FALSE	19.8092	family.Victivallaceae.id.2255	-0.134158	0.0301427	8.19e-06	POU	-0.0244863	0.1684	0.0146434	0.094
rs10074000	5	113126539	T	C	FALSE	20.3567	genus..Clostridiuminnocuumgroup.id.14397	-0.102648	0.0227508	7e-06	POU	-0.000373812	0.403361	0.0110391	0.97
rs10506058	12	30268485	A	G	FALSE	20.1844	genus..Clostridiuminnocuumgroup.id.14397	0.0997048	0.0221926	8.92e-06	POU	0.00979355	0.406096	0.0109587	0.37
rs40656	5	9368158	C	T	FALSE	21.0403	genus..Clostridiuminnocuumgroup.id.14397	0.142664	0.0311021	8.62e-06	POU	0.0198192	0.162242	0.0147174	0.18
rs4869133	5	95717619	G	A	FALSE	19.4478	genus..Clostridiuminnocuumgroup.id.14397	-0.180591	0.0409505	7.24e-06	POU	0.00822697	0.0808357	0.0196594	0.68
rs61267978	18	6348227	T	C	FALSE	21.0103	genus..Clostridiuminnocuumgroup.id.14397	0.14708	0.0320875	5.59e-06	POU	-0.0175328	0.133034	0.0158396	0.27
rs6890185	5	71186626	T	C	FALSE	23.6692	genus..Clostridiuminnocuumgroup.id.14397	0.113424	0.0233137	1.12e-06	POU	0.0106448	0.3305	0.0114288	0.35
rs77845139	15	59704208	A	G	FALSE	19.9916	genus..Clostridiuminnocuumgroup.id.14397	-0.114993	0.0257186	8.41e-06	POU	-0.00387596	0.257893	0.0125209	0.76
rs112617308	10	94185213	T	C	FALSE	22.1773	genus..Eubacteriumbrachygroup.id.11296	-0.170873	0.0362844	2.38e-06	POU	0.0117275	0.0983563	0.0180295	0.52
rs12151423	2	218237281	A	G	FALSE	19.8688	genus..Eubacteriumbrachygroup.id.11296	0.101329	0.0227324	9.27e-06	POU	0.00270248	0.480573	0.0108633	0.8
rs13139592	4	144665178	T	C	FALSE	19.9104	genus..Eubacteriumbrachygroup.id.11296	-0.145997	0.0327192	7.97e-06	POU	-0.0241059	0.152125	0.014979	0.11
rs1384962	14	23060552	A	G	FALSE	20.6131	genus..Eubacteriumbrachygroup.id.11296	0.120888	0.0266264	6.99e-06	POU	0.00865315	0.223457	0.0129114	0.5
rs2913110	10	22892667	C	T	FALSE	21.0039	genus..Eubacteriumbrachygroup.id.11296	0.105143	0.022942	4.56e-06	POU	0.0227573	0.413498	0.0109231	0.037
rs4862235	4	184628931	G	A	FALSE	21.5533	genus..Eubacteriumbrachygroup.id.11296	0.104806	0.0225751	3.73e-06	POU	0.00561638	0.416121	0.0109302	0.61
rs62348779	5	17460096	T	C	FALSE	21.6656	genus..Eubacteriumbrachygroup.id.11296	-0.201481	0.043286	3.78e-06	POU	-0.0643249	0.0722328	0.020863	0.002
rs6591893	11	80236833	G	A	FALSE	20.2807	genus..Eubacteriumbrachygroup.id.11296	0.108225	0.0240319	7.34e-06	POU	0.0183493	0.310542	0.0116565	0.12
rs720439	22	48190598	A	G	FALSE	19.8449	genus..Eubacteriumbrachygroup.id.11296	-0.111927	0.0251252	7.03e-06	POU	0.0108461	0.25073	0.0126572	0.39
rs73199919	4	6856564	T	C	FALSE	19.8482	genus..Eubacteriumbrachygroup.id.11296	-0.236717	0.0531335	8.16e-06	POU	0.0121481	0.0665542	0.0214709	0.57
rs1020520	7	33603146	T	G	FALSE	19.7471	genus..Eubacteriumcoprostanoligenesgroup.id.11375	-0.0590705	0.0132929	8.89e-06	POU	-0.0049195	0.19047	0.013612	0.72
rs10444197	10	2215931	A	G	FALSE	19.8768	genus..Eubacteriumcoprostanoligenesgroup.id.11375	-0.0505823	0.0113455	5.98e-06	POU	0.0157988	0.327241	0.0114653	0.17
rs11052069	12	32713919	T	C	FALSE	19.6356	genus..Eubacteriumcoprostanoligenesgroup.id.11375	0.0477832	0.0107833	9.38e-06	POU	-0.011665	0.436485	0.0107849	0.28
rs11720857	3	113794507	C	T	FALSE	19.0592	genus..Eubacteriumcoprostanoligenesgroup.id.11375	0.0630776	0.0144485	9.26e-06	POU	-0.0141083	0.172499	0.0143612	0.33
rs12906958	15	36911598	C	T	FALSE	21.1488	genus..Eubacteriumcoprostanoligenesgroup.id.11375	-0.0533159	0.0115935	4.35e-06	POU	0.012115	0.315886	0.0116456	0.3
rs17159861	7	31085162	C	T	FALSE	32.6537	genus..Eubacteriumcoprostanoligenesgroup.id.11375	0.0962228	0.0168388	1.04e-08	POU	0.0211518	0.117268	0.0167857	0.21
rs2644213	10	84506096	G	A	FALSE	19.7517	genus..Eubacteriumcoprostanoligenesgroup.id.11375	0.0538845	0.0121245	9.86e-06	POU	-0.0253858	0.235173	0.0126819	0.045
rs62024432	15	97869293	C	T	FALSE	20.0019	genus..Eubacteriumcoprostanoligenesgroup.id.11375	-0.0769698	0.0172101	7.5e-06	POU	0.0197814	0.101157	0.0177595	0.27
rs6762473	3	127139574	C	A	FALSE	21.5517	genus..Eubacteriumcoprostanoligenesgroup.id.11375	0.0521584	0.0112353	4.26e-06	POU	-0.000848136	0.340815	0.0112606	0.94
rs76898927	3	81595477	G	A	FALSE	21.3409	genus..Eubacteriumcoprostanoligenesgroup.id.11375	0.123055	0.0266375	4.79e-06	POU	0.00655637	0.0459671	0.0256891	0.8
rs9648214	7	16380806	T	C	FALSE	25.4383	genus..Eubacteriumcoprostanoligenesgroup.id.11375	-0.0828719	0.016431	2.52e-07	POU	0.00297126	0.128674	0.0159628	0.85
rs12719051	7	51365152	A	G	FALSE	19.3862	genus..Eubacteriumeligensgroup.id.14372	0.0916626	0.0208183	7.12e-06	POU	0.0104606	0.108474	0.0173055	0.55
rs182318	11	31098691	G	A	FALSE	17.7845	genus..Eubacteriumeligensgroup.id.14372	-0.0824941	0.0195615	8.4e-06	POU	-0.0272498	0.0796201	0.0198225	0.17
rs2200429	13	107563458	A	G	FALSE	20.0541	genus..Eubacteriumeligensgroup.id.14372	-0.0888825	0.0198479	5.3e-06	POU	-0.0063563	0.0881192	0.0188937	0.74
rs265534	10	83092007	T	G	FALSE	22.0242	genus..Eubacteriumeligensgroup.id.14372	-0.0563756	0.0120127	2.27e-06	POU	-0.00509963	0.437105	0.0108865	0.64
rs4583233	16	81820486	A	C	FALSE	27.3633	genus..Eubacteriumeligensgroup.id.14372	0.0670205	0.0128122	2.84e-07	POU	-0.00256966	0.344775	0.0113096	0.82
rs56080211	2	110260993	C	T	FALSE	18.9531	genus..Eubacteriumeligensgroup.id.14372	0.123093	0.0282743	9.14e-06	POU	-0.0167393	0.0594488	0.0230827	0.47
rs6923695	6	70956815	T	G	FALSE	20.2428	genus..Eubacteriumeligensgroup.id.14372	0.103268	0.0229524	4.87e-06	POU	0.0132855	0.0777356	0.0201494	0.51
rs10147907	14	89484373	T	G	FALSE	18.9222	genus..Eubacteriumfissicatenagroup.id.14373	0.172263	0.039601	8.27e-06	POU	-0.0156333	0.085556	0.0191812	0.42
rs11818408	10	96758467	G	A	FALSE	19.9283	genus..Eubacteriumfissicatenagroup.id.14373	0.10585	0.0237114	8.2e-06	POU	-0.000200239	0.457155	0.0109679	0.99
rs151257695	7	73043561	A	G	FALSE	21.2167	genus..Eubacteriumfissicatenagroup.id.14373	0.20951	0.0454847	3.1e-06	POU	0.0318664	0.0702546	0.0211278	0.13
rs1768152	3	39604954	T	C	FALSE	19.4622	genus..Eubacteriumfissicatenagroup.id.14373	0.139489	0.0316186	8.7e-06	POU	0.0211883	0.146579	0.0152139	0.16
rs3771393	2	71145246	C	T	FALSE	24.0738	genus..Eubacteriumfissicatenagroup.id.14373	0.130842	0.0266671	7.38e-07	POU	-0.00135439	0.266338	0.0121444	0.91
rs6934739	6	39940437	A	G	FALSE	19.4425	genus..Eubacteriumfissicatenagroup.id.14373	0.111463	0.0252788	9.75e-06	POU	0.0147467	0.283111	0.011922	0.22
rs7104872	11	115165111	G	A	FALSE	22.5484	genus..Eubacteriumfissicatenagroup.id.14373	0.138612	0.0291906	2.73e-06	POU	-0.00136431	0.18371	0.0139795	0.92
rs10501370	11	58040621	C	T	FALSE	20.9579	genus..Eubacteriumhalliigroup.id.11338	-0.115589	0.0252489	5.42e-06	POU	0.00903475	0.0455377	0.0257205	0.73
rs10798999	1	34308917	C	T	FALSE	22.5315	genus..Eubacteriumhalliigroup.id.11338	0.0601661	0.0126752	2.61e-06	POU	-0.0146688	0.216664	0.0130846	0.26
rs10808115	7	100635375	A	C	FALSE	21.0851	genus..Eubacteriumhalliigroup.id.11338	-0.0504747	0.0109922	4.42e-06	POU	-0.00581248	0.467653	0.0108074	0.59
rs117748144	11	11771637	T	C	FALSE	19.4365	genus..Eubacteriumhalliigroup.id.11338	-0.126582	0.028712	7.86e-06	POU	-0.0144076	0.052945	0.0239704	0.55
rs13116360	4	111885431	T	C	FALSE	26.896	genus..Eubacteriumhalliigroup.id.11338	0.154124	0.0297185	2.94e-07	POU	0.018396	0.0558192	0.0234029	0.43
rs138531890	3	195238086	A	G	FALSE	19.2036	genus..Eubacteriumhalliigroup.id.11338	0.153138	0.0349456	5.43e-06	POU	-0.00645485	0.0510906	0.0245184	0.79
rs17074066	4	183709536	T	C	FALSE	18.4952	genus..Eubacteriumhalliigroup.id.11338	-0.0813986	0.0189272	9.35e-06	POU	0.0258194	0.0866247	0.0190909	0.18
rs17474256	1	104524676	G	A	FALSE	19.2973	genus..Eubacteriumhalliigroup.id.11338	0.0810805	0.0184573	9.45e-06	POU	-0.0114296	0.0953127	0.0184454	0.54
rs281379	19	49214274	A	G	FALSE	19.8377	genus..Eubacteriumhalliigroup.id.11338	-0.0499523	0.0112153	9.33e-06	POU	-0.012759	0.523443	0.0107931	0.24
rs28584818	3	64664456	A	G	FALSE	22.0412	genus..Eubacteriumhalliigroup.id.11338	0.126115	0.0268627	4.43e-06	POU	0.00404119	0.0515493	0.0242578	0.87
rs60254196	7	148856720	A	G	FALSE	21.8442	genus..Eubacteriumhalliigroup.id.11338	-0.0522832	0.0111865	2.7e-06	POU	-0.00544884	0.51419	0.0108591	0.62
rs630939	18	48384463	C	T	FALSE	19.8062	genus..Eubacteriumhalliigroup.id.11338	-0.0508914	0.0114352	9.16e-06	POU	0.00806752	0.403538	0.0109349	0.46
rs6550770	3	23663416	T	C	FALSE	19.9452	genus..Eubacteriumhalliigroup.id.11338	-0.198087	0.0443545	4.82e-06	POU	-0.0199197	0.0518285	0.024178	0.41
rs74018587	15	62014160	C	T	FALSE	22.7337	genus..Eubacteriumhalliigroup.id.11338	0.208943	0.043822	3.7e-06	POU	-0.0343531	0.0320556	0.0304608	0.26
rs78056098	11	123789877	G	T	FALSE	19.8955	genus..Eubacteriumhalliigroup.id.11338	-0.0507411	0.0113758	8.29e-06	POU	-0.0027276	0.351078	0.0112035	0.81
rs949971	3	110283389	T	G	FALSE	21.6462	genus..Eubacteriumhalliigroup.id.11338	-0.0540164	0.0116101	3.29e-06	POU	0.0167655	0.376548	0.0111396	0.13
rs10263623	7	64894137	C	T	FALSE	19.4253	genus..Eubacteriumnodatumgroup.id.11297	0.193496	0.0439023	8.91e-06	POU	-0.00782761	0.104099	0.0175398	0.66
rs10458299	7	135052348	T	C	FALSE	20.0131	genus..Eubacteriumnodatumgroup.id.11297	-0.187753	0.041969	8.37e-06	POU	0.0193799	0.086495	0.0190859	0.31
rs11006576	10	61322015	A	G	FALSE	20.067	genus..Eubacteriumnodatumgroup.id.11297	-0.110167	0.024593	7.99e-06	POU	-0.00401302	0.486606	0.0109168	0.71
rs113893692	9	28245518	C	T	FALSE	21.0379	genus..Eubacteriumnodatumgroup.id.11297	-0.185107	0.0403573	5.76e-06	POU	-0.0299553	0.116567	0.0167652	0.074
rs34297067	14	52185888	A	G	FALSE	29.9593	genus..Eubacteriumnodatumgroup.id.11297	-0.186907	0.0341475	6.6e-08	POU	0.0285185	0.151578	0.014974	0.057
rs61841040	10	9659749	G	T	FALSE	22.1078	genus..Eubacteriumnodatumgroup.id.11297	0.160621	0.0341609	3.56e-06	POU	-0.0186224	0.155186	0.014792	0.21
rs6818880	4	94712747	A	G	FALSE	20.0298	genus..Eubacteriumnodatumgroup.id.11297	-0.110081	0.0245964	7.83e-06	POU	0.00878855	0.45682	0.0109542	0.42
rs77910827	9	96597985	C	T	FALSE	23.8066	genus..Eubacteriumnodatumgroup.id.11297	0.201788	0.0413568	9.05e-07	POU	0.0211229	0.0975685	0.0181272	0.24
rs7827125	8	4954912	C	T	FALSE	20.3166	genus..Eubacteriumnodatumgroup.id.11297	0.1223	0.0271331	7.17e-06	POU	-0.00366891	0.28254	0.0121619	0.76
rs7880204	1	171060821	T	C	FALSE	20.7656	genus..Eubacteriumnodatumgroup.id.11297	-0.125454	0.0275303	6.84e-06	POU	-0.00172774	0.264599	0.0121493	0.89
rs9425984	1	34529736	T	C	FALSE	19.845	genus..Eubacteriumnodatumgroup.id.11297	-0.130234	0.0292347	7.21e-06	POU	-0.0176432	0.233434	0.0127064	0.16
rs12129908	1	195064019	C	A	FALSE	20.2852	genus..Eubacteriumoxidoreducensgroup.id.11339	0.0893272	0.0198333	5.8e-06	POU	-0.00509905	0.422156	0.0109321	0.64
rs2973294	4	37526679	G	T	FALSE	22.331	genus..Eubacteriumoxidoreducensgroup.id.11339	0.0923559	0.0195439	2.39e-06	POU	0.00389976	0.436336	0.0108121	0.72
rs34561138	16	86480355	G	A	FALSE	22.0865	genus..Eubacteriumoxidoreducensgroup.id.11339	0.216145	0.045992	2.51e-06	POU	0.0448713	0.0671058	0.0214372	0.036
rs440215	5	106882394	C	T	FALSE	22.8122	genus..Eubacteriumoxidoreducensgroup.id.11339	0.0932766	0.0195294	1.65e-06	POU	0.0117555	0.455707	0.010809	0.28
rs10248854	7	121281238	C	A	FALSE	21.6407	genus..Eubacteriumrectalegroup.id.14374	-0.0527827	0.0113463	4.21e-06	POU	-0.0161308	0.35451	0.0112519	0.15
rs10797540	1	234530370	A	G	FALSE	21.5512	genus..Eubacteriumrectalegroup.id.14374	0.0503179	0.0108389	3.53e-06	POU	0.00896911	0.434783	0.0108523	0.41
rs143694765	1	116082909	T	C	FALSE	19.3489	genus..Eubacteriumrectalegroup.id.14374	0.0870025	0.019779	9.75e-06	POU	0.0331666	0.0962668	0.0182983	0.07
rs2884897	11	8129537	A	G	FALSE	20.034	genus..Eubacteriumrectalegroup.id.14374	-0.129364	0.0289021	6.44e-06	POU	-0.0361651	0.0455567	0.0257434	0.16
rs314726	2	125553155	T	C	FALSE	23.3293	genus..Eubacteriumrectalegroup.id.14374	0.0528824	0.0109486	1.38e-06	POU	0.000368139	0.42769	0.0110316	0.97
rs35398954	15	93006765	A	G	FALSE	26.6526	genus..Eubacteriumrectalegroup.id.14374	-0.0901402	0.0174602	5.4e-07	POU	0.0137852	0.108199	0.0173771	0.43
rs59427698	9	129425745	A	G	FALSE	19.3789	genus..Eubacteriumrectalegroup.id.14374	-0.0576035	0.0130853	5.37e-06	POU	0.00911903	0.245416	0.0127456	0.47
rs62547233	9	92013419	A	G	FALSE	19.9082	genus..Eubacteriumrectalegroup.id.14374	0.0536319	0.0120201	9.9e-06	POU	-0.0118686	0.283274	0.0118965	0.32
rs10131724	14	52219066	A	C	FALSE	23.2338	genus..Eubacteriumruminantiumgroup.id.11340	-0.199832	0.0414577	2.39e-06	POU	-0.0157538	0.0586489	0.0228165	0.49
rs10923018	1	88523399	G	A	FALSE	20.3777	genus..Eubacteriumruminantiumgroup.id.11340	0.0726438	0.0160924	6.8e-06	POU	0.00600723	0.442834	0.0108303	0.58
rs11637981	15	61289622	G	T	FALSE	20.733	genus..Eubacteriumruminantiumgroup.id.11340	-0.073258	0.0160888	5.44e-06	POU	-0.00964731	0.454744	0.0109308	0.38
rs13025464	2	201610645	T	C	FALSE	20.2523	genus..Eubacteriumruminantiumgroup.id.11340	-0.0737077	0.0163786	6.97e-06	POU	0.00271679	0.372506	0.0111811	0.81
rs139749	22	25303055	C	T	FALSE	24.2195	genus..Eubacteriumruminantiumgroup.id.11340	-0.0845439	0.0171791	8.59e-07	POU	0.00219475	0.337528	0.0115754	0.85
rs16891896	5	33897589	G	A	FALSE	20.0269	genus..Eubacteriumruminantiumgroup.id.11340	-0.174787	0.0390573	2.38e-06	POU	-0.00276522	0.0499273	0.0246059	0.91
rs17519472	12	30360954	C	T	FALSE	21.2275	genus..Eubacteriumruminantiumgroup.id.11340	0.107804	0.0233984	4.7e-06	POU	-0.0241835	0.141909	0.0154164	0.12
rs209813	6	11953633	G	A	FALSE	19.1655	genus..Eubacteriumruminantiumgroup.id.11340	-0.103488	0.0236391	9.23e-06	POU	0.0215571	0.118556	0.016539	0.19
rs2116427	5	121182996	A	G	FALSE	24.9833	genus..Eubacteriumruminantiumgroup.id.11340	0.0911461	0.0182353	4.67e-07	POU	0.005543	0.241816	0.012514	0.66
rs2229917	9	130980937	A	G	FALSE	22.4673	genus..Eubacteriumruminantiumgroup.id.11340	0.153538	0.0323922	2.16e-06	POU	-0.00618125	0.0631535	0.0220402	0.78
rs2817174	1	3044181	C	T	FALSE	20.1246	genus..Eubacteriumruminantiumgroup.id.11340	-0.0734306	0.0163687	7.87e-06	POU	0.0146012	0.38362	0.0112148	0.19
rs57340348	6	130030114	T	C	FALSE	21.3106	genus..Eubacteriumruminantiumgroup.id.11340	-0.0979429	0.0212166	4.93e-06	POU	-0.000330552	0.183109	0.0139939	0.98
rs606117	9	2539358	A	G	FALSE	21.2961	genus..Eubacteriumruminantiumgroup.id.11340	0.0833243	0.018056	4.82e-06	POU	-0.0257184	0.306579	0.0117198	0.028
rs6676699	1	197978281	G	T	FALSE	20.4388	genus..Eubacteriumruminantiumgroup.id.11340	-0.0888124	0.0196447	6.38e-06	POU	0.0110534	0.200104	0.0134018	0.41
rs7000472	8	138626268	A	G	FALSE	21.284	genus..Eubacteriumruminantiumgroup.id.11340	-0.0762282	0.016523	4.07e-06	POU	-0.0159013	0.400392	0.0111317	0.15
rs72836424	10	129037453	C	T	FALSE	21.6237	genus..Eubacteriumruminantiumgroup.id.11340	-0.139825	0.030069	2.62e-06	POU	-0.00882466	0.0867391	0.0191116	0.64
rs73139629	12	63306003	A	C	FALSE	21.555	genus..Eubacteriumruminantiumgroup.id.11340	-0.115098	0.0247909	5.36e-06	POU	0.006563	0.113582	0.0170904	0.7
rs11617697	13	98785900	A	G	FALSE	25.0798	genus..Eubacteriumventriosumgroup.id.11341	-0.143349	0.0286241	7.22e-07	POU	0.00160906	0.0492399	0.0247959	0.95
rs12964517	18	22460785	G	A	FALSE	22.6237	genus..Eubacteriumventriosumgroup.id.11341	0.0587198	0.0123453	2.07e-06	POU	-0.00511415	0.323731	0.0115904	0.66
rs13082419	3	107736434	C	T	FALSE	19.6608	genus..Eubacteriumventriosumgroup.id.11341	-0.0715522	0.016137	9.56e-06	POU	0.0107058	0.154625	0.0148664	0.47
rs16884680	8	114445055	G	T	FALSE	22.3088	genus..Eubacteriumventriosumgroup.id.11341	-0.0906428	0.0191909	1.74e-06	POU	0.0134546	0.0933408	0.0184209	0.47
rs35179274	14	51960625	C	T	FALSE	20.7026	genus..Eubacteriumventriosumgroup.id.11341	-0.0627263	0.013786	5.76e-06	POU	-0.0177862	0.234119	0.0128082	0.16
rs3809430	14	44975510	T	C	FALSE	21.426	genus..Eubacteriumventriosumgroup.id.11341	-0.0548171	0.0118426	3.55e-06	POU	0.00234129	0.378502	0.0110377	0.83
rs66746423	1	109398264	C	T	FALSE	20.7494	genus..Eubacteriumventriosumgroup.id.11341	0.0751501	0.0164978	6.11e-06	POU	0.0147144	0.143936	0.0152854	0.34
rs6704822	2	203661779	A	G	FALSE	19.6609	genus..Eubacteriumventriosumgroup.id.11341	0.0739179	0.0166705	6.62e-06	POU	-0.000683553	0.13904	0.0154454	0.96
rs72783037	16	60348381	C	A	FALSE	21.0124	genus..Eubacteriumventriosumgroup.id.11341	0.0658926	0.0143747	6.55e-06	POU	-0.00184172	0.201136	0.0133883	0.89
rs73615400	20	50140919	T	C	FALSE	24.443	genus..Eubacteriumventriosumgroup.id.11341	-0.0956303	0.0193428	9.54e-07	POU	0.0181443	0.0864863	0.0192416	0.35
rs73849225	4	126371814	T	C	FALSE	18.9079	genus..Eubacteriumventriosumgroup.id.11341	0.0975711	0.0224388	5.21e-06	POU	-0.0273715	0.0636991	0.0219526	0.21
rs78250280	1	147291928	G	A	FALSE	20.7979	genus..Eubacteriumventriosumgroup.id.11341	0.0749762	0.0164404	3.36e-06	POU	-0.00303438	0.152964	0.0149842	0.84
rs10917203	1	22627266	A	C	FALSE	21.8983	genus..Eubacteriumxylanophilumgroup.id.14375	0.0612633	0.0130917	3.15e-06	POU	-0.0219647	0.333624	0.0115521	0.057
rs112176119	16	73696771	C	T	FALSE	21.3119	genus..Eubacteriumxylanophilumgroup.id.14375	-0.113455	0.0245762	3.33e-06	POU	0.00328546	0.0765548	0.020497	0.87
rs13239072	7	43566344	G	A	FALSE	23.1971	genus..Eubacteriumxylanophilumgroup.id.14375	0.0687427	0.0142728	1.82e-06	POU	0.00512311	0.260446	0.0122135	0.67
rs17830032	20	57995506	G	A	FALSE	26.7494	genus..Eubacteriumxylanophilumgroup.id.14375	-0.160597	0.0310515	2.39e-07	POU	-0.0307611	0.0492248	0.0251391	0.22
rs1999224	9	130498120	G	T	FALSE	21.749	genus..Eubacteriumxylanophilumgroup.id.14375	-0.0949051	0.0203503	3.75e-06	POU	0.0138633	0.0956834	0.0182104	0.45
rs2012708	16	84790559	A	G	FALSE	20.4013	genus..Eubacteriumxylanophilumgroup.id.14375	0.0573202	0.0126905	6.53e-06	POU	0.000218612	0.349014	0.0112652	0.98
rs75586835	4	87891938	A	G	FALSE	18.8878	genus..Eubacteriumxylanophilumgroup.id.14375	-0.114498	0.0263455	9.39e-06	POU	-0.0022929	0.0610788	0.022417	0.92
rs10931481	2	191954852	G	A	FALSE	21.8615	genus..Ruminococcusgauvreauiigroup.id.11342	0.0610096	0.0130484	3.38e-06	POU	-0.0213443	0.316468	0.0116016	0.066
rs12079579	1	161880482	A	G	FALSE	20.0339	genus..Ruminococcusgauvreauiigroup.id.11342	0.0955324	0.0213436	5.04e-06	POU	-0.0018704	0.0870471	0.019008	0.92
rs1391597	12	61119266	C	T	FALSE	22.345	genus..Ruminococcusgauvreauiigroup.id.11342	0.0590284	0.0124874	1.86e-06	POU	0.008442	0.410948	0.0110846	0.45
rs2047242	10	29201860	A	G	FALSE	25.552	genus..Ruminococcusgauvreauiigroup.id.11342	-0.067603	0.0133738	2.46e-07	POU	0.00255608	0.327116	0.0115056	0.82
rs2105937	1	20552072	A	G	FALSE	20.61	genus..Ruminococcusgauvreauiigroup.id.11342	0.0580215	0.0127806	5.1e-06	POU	-0.00436008	0.361011	0.0111351	0.7
rs2166943	8	137090850	A	C	FALSE	21.0773	genus..Ruminococcusgauvreauiigroup.id.11342	0.0566974	0.0123497	5.28e-06	POU	-0.00413962	0.42368	0.0109377	0.71
rs289410	15	85563483	G	A	FALSE	22.1678	genus..Ruminococcusgauvreauiigroup.id.11342	-0.0654926	0.0139101	2.27e-06	POU	0.00249026	0.25073	0.0124096	0.84
rs431418	5	166419552	A	G	FALSE	20.3213	genus..Ruminococcusgauvreauiigroup.id.11342	-0.094737	0.0210157	5.54e-06	POU	-0.00517732	0.0993124	0.0179052	0.77
rs73802842	4	18824860	C	A	FALSE	18.8593	genus..Ruminococcusgauvreauiigroup.id.11342	0.0736808	0.0169665	7.48e-06	POU	0.000135742	0.15542	0.0147992	0.99
rs9870933	3	112372317	A	G	FALSE	24.3135	genus..Ruminococcusgauvreauiigroup.id.11342	0.0621643	0.0126072	8.49e-07	POU	-0.00133714	0.374596	0.011165	0.9
rs11597105	10	6512581	A	G	FALSE	20.9303	genus..Ruminococcusgnavusgroup.id.14376	0.114673	0.0250653	6.95e-06	POU	-0.00156752	0.136389	0.0156425	0.92
rs11864644	16	433078	T	C	FALSE	19.2971	genus..Ruminococcusgnavusgroup.id.14376	-0.139804	0.0318253	5.01e-06	POU	0.0325875	0.0857721	0.0192332	0.09
rs12136548	1	115168097	C	T	FALSE	21.0738	genus..Ruminococcusgnavusgroup.id.14376	0.0901946	0.0196476	3.1e-06	POU	-0.0100605	0.309512	0.0115922	0.39
rs12989336	2	36259341	G	A	FALSE	20.305	genus..Ruminococcusgnavusgroup.id.14376	-0.0846861	0.0187936	7.12e-06	POU	-0.00213795	0.336596	0.0114534	0.85
rs13163520	5	18662686	G	A	FALSE	29.6611	genus..Ruminococcusgnavusgroup.id.14376	-0.127377	0.0233883	5.61e-08	POU	-0.0154157	0.170955	0.0143022	0.28
rs2909242	8	129224680	C	A	FALSE	24.5883	genus..Ruminococcusgnavusgroup.id.14376	-0.0909965	0.018351	7.41e-07	POU	0.0104499	0.350693	0.0114294	0.36
rs3124783	9	135838591	A	G	FALSE	21.6818	genus..Ruminococcusgnavusgroup.id.14376	-0.11599	0.0249099	2.67e-06	POU	-0.0130892	0.139143	0.0155704	0.4
rs4388134	4	190110710	C	T	FALSE	19.7686	genus..Ruminococcusgnavusgroup.id.14376	-0.0904997	0.0203544	9.12e-06	POU	-0.00799645	0.224156	0.0129238	0.54
rs62167033	2	144700007	T	C	FALSE	21.8606	genus..Ruminococcusgnavusgroup.id.14376	0.185289	0.0396295	3.5e-06	POU	0.0410456	0.0681403	0.0212728	0.054
rs78399089	3	146290310	T	C	FALSE	19.558	genus..Ruminococcusgnavusgroup.id.14376	0.144445	0.0326618	6.63e-06	POU	-0.0169315	0.0814658	0.0196452	0.39
rs934940	2	122096018	A	C	FALSE	20.9339	genus..Ruminococcusgnavusgroup.id.14376	-0.105045	0.0229588	2.74e-06	POU	-0.011128	0.168891	0.0143957	0.44
rs9872758	3	66701616	T	C	FALSE	23.1132	genus..Ruminococcusgnavusgroup.id.14376	0.0849233	0.0176643	1.66e-06	POU	-0.00527225	0.488612	0.0106835	0.62
rs10904297	10	4639762	A	G	FALSE	18.5309	genus..Ruminococcustorquesgroup.id.14377	-0.167804	0.0389812	2.69e-06	POU	0.00496447	0.0333499	0.0297494	0.87
rs10967781	9	27225258	C	A	FALSE	20.0949	genus..Ruminococcustorquesgroup.id.14377	0.0507994	0.0113322	8.37e-06	POU	-0.00562679	0.336526	0.0113208	0.62
rs12434631	14	26130404	A	G	FALSE	23.7111	genus..Ruminococcustorquesgroup.id.14377	0.074697	0.0153401	2.77e-06	POU	0.00501433	0.143012	0.0153582	0.74
rs1475330	6	67262102	T	C	FALSE	19.6147	genus..Ruminococcustorquesgroup.id.14377	0.0523492	0.01182	8.13e-06	POU	-0.00877335	0.284147	0.0120389	0.47
rs35866622	19	49218060	T	C	FALSE	31.2848	genus..Ruminococcustorquesgroup.id.14377	-0.0612024	0.0109421	2.21e-08	POU	-0.012175	0.498205	0.0108686	0.26
rs4073731	11	132663147	T	C	FALSE	21.0134	genus..Ruminococcustorquesgroup.id.14377	0.0651948	0.0142221	4.05e-06	POU	0.00617854	0.148562	0.0151717	0.68
rs77034621	8	76769843	T	G	FALSE	20.3594	genus..Ruminococcustorquesgroup.id.14377	-0.151553	0.0335878	6.07e-06	POU	0.000375548	0.0551372	0.0235842	0.99
rs8080469	17	14532347	G	A	FALSE	21.0193	genus..Ruminococcustorquesgroup.id.14377	0.0490727	0.0107036	3.5e-06	POU	0.00753455	0.491475	0.0108021	0.49
rs8141465	22	21358653	A	G	FALSE	20.0235	genus..Ruminococcustorquesgroup.id.14377	0.0480778	0.0107442	9.65e-06	POU	0.00386372	0.500856	0.0107719	0.72
rs2715439	15	99492313	C	T	FALSE	20.5232	genus.Actinomyces.id.423	0.0746684	0.0164822	6.27e-06	POU	0.00384195	0.454497	0.0108242	0.72
rs34583783	6	67207371	G	T	FALSE	22.2371	genus.Actinomyces.id.423	0.126596	0.0268461	4.49e-06	POU	-0.00519325	0.109259	0.0172164	0.76
rs35011108	6	133007480	A	G	FALSE	20.641	genus.Actinomyces.id.423	0.232634	0.0512044	6.34e-06	POU	-0.0092721	0.0456702	0.0258868	0.72
rs4073240	6	169224781	G	A	FALSE	20.0638	genus.Actinomyces.id.423	0.0749687	0.0167368	7.94e-06	POU	-0.00715246	0.385955	0.011084	0.52
rs4146653	10	4782841	G	A	FALSE	21.1594	genus.Actinomyces.id.423	0.0985224	0.0214182	4.5e-06	POU	-0.00695186	0.177514	0.0141708	0.62
rs71315246	3	101352439	A	G	FALSE	19.5655	genus.Actinomyces.id.423	-0.0969809	0.021925	9.83e-06	POU	0.00506327	0.154445	0.0148825	0.73
rs7915461	10	127532121	T	C	FALSE	21.8544	genus.Actinomyces.id.423	0.18776	0.0401636	5.92e-06	POU	0.049379	0.0604401	0.0224842	0.028
rs11604400	11	98386085	C	T	FALSE	19.0604	genus.Adlercreutzia.id.812	-0.102524	0.0234834	9.74e-06	POU	-0.00668891	0.112537	0.0170624	0.7
rs13231526	7	48844151	C	A	FALSE	21.1234	genus.Adlercreutzia.id.812	0.143237	0.0311654	4.81e-06	POU	0.010188	0.0746634	0.0203882	0.62
rs2717140	18	75009770	C	T	FALSE	22.548	genus.Adlercreutzia.id.812	-0.119225	0.0251081	2.05e-06	POU	-0.0318077	0.105205	0.0175061	0.069
rs55719207	3	105355971	G	A	FALSE	19.5769	genus.Adlercreutzia.id.812	-0.0699243	0.0158036	9.61e-06	POU	0.00842448	0.427774	0.0108014	0.44
rs7680684	4	171281359	C	T	FALSE	24.3708	genus.Adlercreutzia.id.812	-0.083381	0.0168901	9.77e-07	POU	-0.034008	0.293201	0.0117592	0.0038
rs9490822	6	123909083	C	T	FALSE	22.2292	genus.Adlercreutzia.id.812	-0.0734512	0.0155789	2.54e-06	POU	-0.00436954	0.45586	0.0108412	0.69
rs9915817	17	48864179	T	C	FALSE	19.8104	genus.Adlercreutzia.id.812	0.0749219	0.016833	8.22e-06	POU	0.0149081	0.31238	0.0116723	0.2
rs111862613	12	130309670	T	C	FALSE	21.4489	genus.Akkermansia.id.4037	0.0911199	0.0196748	3.39e-06	POU	-0.0405232	0.164305	0.0147415	0.006
rs117107102	18	49473635	A	G	FALSE	22.4268	genus.Akkermansia.id.4037	0.204406	0.0431629	3.01e-06	POU	0.0633301	0.040279	0.0273991	0.021
rs11729256	4	95027272	T	C	FALSE	24.9702	genus.Akkermansia.id.4037	0.0750473	0.0150184	6.58e-07	POU	-0.0084131	0.258022	0.012303	0.49
rs12908520	15	97570657	G	A	FALSE	22.2509	genus.Akkermansia.id.4037	0.061772	0.0130954	2.26e-06	POU	0.00561759	0.430567	0.0108721	0.61
rs2602429	16	81063149	C	T	FALSE	22.7695	genus.Akkermansia.id.4037	0.0745352	0.0156201	2.72e-06	POU	0.0080572	0.215827	0.0132526	0.54
rs4242783	10	5064327	G	A	FALSE	21.5373	genus.Akkermansia.id.4037	0.0685454	0.0147701	3e-06	POU	0.0220312	0.259044	0.0122926	0.073
rs4936098	11	130280667	A	G	FALSE	22.8105	genus.Akkermansia.id.4037	0.0649225	0.0135934	1.1e-06	POU	0.00154531	0.375956	0.0111876	0.89
rs61779207	1	41074472	G	A	FALSE	20.5503	genus.Akkermansia.id.4037	-0.0760539	0.0167769	6.32e-06	POU	-0.00101711	0.179807	0.014029	0.94
rs74542928	4	100544188	T	C	FALSE	22.6898	genus.Akkermansia.id.4037	0.112623	0.0236434	1.48e-06	POU	-0.00517277	0.0985736	0.0179936	0.77
rs9349825	6	56341481	A	G	FALSE	22.8557	genus.Akkermansia.id.4037	-0.0703407	0.0147133	2.6e-06	POU	-0.0153683	0.262645	0.0123019	0.21
rs941682	20	31867840	G	A	FALSE	19.3808	genus.Akkermansia.id.4037	-0.0632957	0.0143777	9.17e-06	POU	0.0233859	0.271184	0.0120802	0.053
rs1107244	13	38057357	G	A	FALSE	19.6363	genus.Alistipes.id.968	0.0758558	0.0171182	3.59e-06	POU	0.0143343	0.0856549	0.0190682	0.45
rs11769002	7	62443498	G	A	FALSE	23.3683	genus.Alistipes.id.968	-0.0528793	0.0109389	1.45e-06	POU	0.00426768	0.397852	0.0109967	0.7
rs11958296	5	177755179	A	G	FALSE	20.2087	genus.Alistipes.id.968	-0.0981222	0.0218272	9.3e-06	POU	0.015218	0.0718562	0.0207701	0.46
rs1689282	9	14080129	A	C	FALSE	20.8325	genus.Alistipes.id.968	-0.0520061	0.0113942	5.28e-06	POU	-0.00266659	0.33199	0.0114404	0.82
rs2290844	10	127787142	C	T	FALSE	18.0418	genus.Alistipes.id.968	0.0813969	0.0191632	9.1e-06	POU	0.0154656	0.076233	0.020239	0.44
rs2450745	8	144428720	A	C	FALSE	19.0068	genus.Alistipes.id.968	-0.080524	0.0184702	7.12e-06	POU	0.00475887	0.0896598	0.0187427	0.8
rs2875322	11	130887552	T	C	FALSE	19.5373	genus.Alistipes.id.968	-0.0580945	0.0131432	8.78e-06	POU	0.00272984	0.206889	0.0133227	0.84
rs34417064	17	52776479	A	G	FALSE	20.3437	genus.Alistipes.id.968	-0.048202	0.0106868	7.01e-06	POU	0.0197067	0.50032	0.0107764	0.067
rs4810359	20	41191335	A	G	FALSE	19.9267	genus.Alistipes.id.968	-0.0652428	0.0146155	7.5e-06	POU	-0.000158511	0.157342	0.0148604	0.99
rs62576416	9	112120264	T	C	FALSE	20.1557	genus.Alistipes.id.968	0.0492647	0.0109733	7.5e-06	POU	-0.0249219	0.401838	0.0111069	0.025
rs67705352	1	19790706	T	G	FALSE	23.0622	genus.Alistipes.id.968	-0.0532404	0.0110864	1.65e-06	POU	-0.00829789	0.370125	0.0112327	0.46
rs7129639	11	17511427	C	A	FALSE	22.9484	genus.Alistipes.id.968	-0.0524955	0.0109584	1.78e-06	POU	0.0124732	0.376481	0.0111065	0.26
rs8130320	21	40580258	A	G	FALSE	20.9064	genus.Alistipes.id.968	-0.049002	0.010717	4.84e-06	POU	0.0127541	0.432452	0.0108042	0.24
rs1901739	5	114286707	T	G	FALSE	21.6814	genus.Allisonella.id.2174	0.115769	0.0248626	3.59e-06	POU	0.00463723	0.464439	0.010901	0.67
rs35110698	12	28018998	T	C	FALSE	20.7974	genus.Allisonella.id.2174	-0.146322	0.0320852	5.72e-06	POU	-0.0148514	0.162471	0.0146861	0.31
rs35778461	9	100150556	C	T	FALSE	24.3601	genus.Allisonella.id.2174	0.146679	0.0297186	1.21e-06	POU	0.0139836	0.193887	0.0135745	0.3
rs594561	11	88632972	C	T	FALSE	19.8849	genus.Allisonella.id.2174	0.112231	0.0251681	9.41e-06	POU	0.0256588	0.441002	0.0108121	0.018
rs602075	9	79110160	A	G	FALSE	32.3742	genus.Allisonella.id.2174	0.168974	0.0296976	3.57e-08	POU	0.0263051	0.26129	0.0122916	0.032
rs6742198	2	33607071	G	A	FALSE	22.2102	genus.Allisonella.id.2174	0.149152	0.0316484	3.35e-06	POU	0.0117089	0.205341	0.0132401	0.38
rs7898615	10	122413451	T	G	FALSE	20.2145	genus.Allisonella.id.2174	0.167966	0.0373586	8.87e-06	POU	0.0296014	0.125407	0.0161524	0.067
rs12675596	8	69994816	G	T	FALSE	25.1136	genus.Alloprevotella.id.961	0.145669	0.0290678	9.64e-07	POU	-0.0152592	0.244038	0.0125034	0.22
rs2154444	21	36053643	T	G	FALSE	20.0182	genus.Alloprevotella.id.961	0.138234	0.0308961	8.37e-06	POU	0.00179796	0.195995	0.0135529	0.89
rs34619204	21	40993008	G	A	FALSE	20.528	genus.Alloprevotella.id.961	-0.156037	0.0344392	8.84e-06	POU	0.0287654	0.198108	0.0136296	0.035
rs4364940	1	234126516	A	G	FALSE	20.0669	genus.Alloprevotella.id.961	0.126418	0.0282207	8.58e-06	POU	0.00350758	0.26414	0.0121552	0.77
rs4680035	3	152805600	A	G	FALSE	21.2503	genus.Alloprevotella.id.961	-0.119599	0.0259446	4.99e-06	POU	-0.0131526	0.527474	0.0108006	0.22
rs58212166	4	189076705	A	G	FALSE	20.2274	genus.Alloprevotella.id.961	-0.161506	0.0359102	7.94e-06	POU	-0.000730925	0.135703	0.0156309	0.96
rs1563175	2	3838940	A	C	FALSE	20.8838	genus.Anaerofilum.id.2053	0.0923834	0.0202157	5.54e-06	POU	-0.00221504	0.415133	0.0109139	0.84
rs17012738	2	76698142	T	G	FALSE	20.3553	genus.Anaerofilum.id.2053	0.0903417	0.0200239	7.24e-06	POU	0.00308093	0.437168	0.0108214	0.78
rs17096874	14	30991358	C	T	FALSE	22.0708	genus.Anaerofilum.id.2053	-0.126337	0.0268919	2.86e-06	POU	0.0226062	0.163157	0.0145332	0.12
rs4244069	12	67167461	G	A	FALSE	20.1969	genus.Anaerofilum.id.2053	-0.146775	0.0326594	9.81e-06	POU	0.0265508	0.105398	0.0174836	0.13
rs4506496	1	247145690	G	A	FALSE	23.4552	genus.Anaerofilum.id.2053	0.10309	0.0212861	1.49e-06	POU	-0.0144062	0.329887	0.0114425	0.21
rs712981	3	129686434	A	C	FALSE	24.6603	genus.Anaerofilum.id.2053	0.10076	0.0202902	6.83e-07	POU	-0.0037081	0.403538	0.0109711	0.74
rs79598899	2	191139151	C	T	FALSE	26.1159	genus.Anaerofilum.id.2053	0.182586	0.0357284	3.75e-07	POU	-0.0171942	0.0777931	0.0203492	0.4
rs816292	12	117811409	T	C	FALSE	26.2877	genus.Anaerofilum.id.2053	-0.113003	0.02204	2.64e-07	POU	0.0104323	0.260987	0.0122823	0.4
rs9299345	9	104339812	T	C	FALSE	20.349	genus.Anaerofilum.id.2053	-0.1364	0.0302372	8.04e-06	POU	-0.00096353	0.129785	0.0159939	0.95
rs10502061	11	105615253	A	G	FALSE	18.9442	genus.Anaerostipes.id.1991	0.0835752	0.0192017	7.94e-06	POU	-0.0382	0.0811592	0.0196612	0.052
rs2396460	2	228018671	T	C	FALSE	21.8967	genus.Anaerostipes.id.1991	-0.0512653	0.0109555	2.91e-06	POU	0.0190138	0.459024	0.0110262	0.085
rs2804244	10	117383184	A	G	FALSE	22.8822	genus.Anaerostipes.id.1991	-0.053089	0.0110983	2.04e-06	POU	-0.00806718	0.466612	0.0107777	0.45
rs3900776	9	13525082	G	A	FALSE	21.6748	genus.Anaerostipes.id.1991	-0.110013	0.0236302	2.75e-06	POU	0.0126626	0.0698843	0.0209703	0.55
rs62157625	2	142774333	T	C	FALSE	22.7872	genus.Anaerostipes.id.1991	0.088573	0.0185548	1.45e-06	POU	-0.00473926	0.110559	0.0171961	0.78
rs62215703	21	25873624	G	A	FALSE	22.2599	genus.Anaerostipes.id.1991	0.0644965	0.0136702	1.98e-06	POU	0.00213222	0.206407	0.0132838	0.87
rs6474958	9	1582701	A	G	FALSE	19.9347	genus.Anaerostipes.id.1991	-0.0500065	0.0112001	6.74e-06	POU	-0.010538	0.416721	0.0109232	0.33
rs6726833	2	39351569	C	A	FALSE	21.4631	genus.Anaerostipes.id.1991	-0.0877497	0.0189408	3.32e-06	POU	0.0346117	0.0725898	0.0207032	0.095
rs6854026	4	169690814	T	C	FALSE	21.732	genus.Anaerostipes.id.1991	-0.0508482	0.0109075	3.2e-06	POU	0.00705739	0.522088	0.0107994	0.51
rs7193624	16	77574020	C	T	FALSE	24.803	genus.Anaerostipes.id.1991	0.0750642	0.0150723	5.35e-07	POU	-0.00902536	0.150287	0.0150314	0.55
rs78735375	19	1497547	A	C	FALSE	20.2623	genus.Anaerostipes.id.1991	-0.137429	0.0305304	5.33e-06	POU	0.0437076	0.0541403	0.0237563	0.066
rs10150232	14	30418008	A	G	FALSE	20.6222	genus.Anaerotruncus.id.2054	0.0567088	0.0124877	6.68e-06	POU	-0.00980265	0.28232	0.0119026	0.41
rs11018566	11	89040226	A	G	FALSE	18.2724	genus.Anaerotruncus.id.2054	-0.156465	0.0366032	6.14e-06	POU	0.00354264	0.0423741	0.0266093	0.89
rs115414803	4	88163243	A	C	FALSE	20.6688	genus.Anaerotruncus.id.2054	-0.144356	0.0317524	6.83e-06	POU	-0.0261437	0.0453798	0.0259573	0.31
rs1272208	9	78630894	G	T	FALSE	22.2015	genus.Anaerotruncus.id.2054	-0.0611743	0.0129831	4.28e-06	POU	-0.00134098	0.235873	0.0128377	0.92
rs1431492	3	150855371	C	T	FALSE	20.0749	genus.Anaerotruncus.id.2054	-0.0654996	0.0146188	7.36e-06	POU	-0.000815378	0.170728	0.0142656	0.95
rs17734739	2	211663702	T	C	FALSE	19.6027	genus.Anaerotruncus.id.2054	0.0660052	0.014908	7.43e-06	POU	0.00635785	0.178909	0.0140228	0.65
rs4669806	2	12200752	G	T	FALSE	21.9616	genus.Anaerotruncus.id.2054	0.0576389	0.0122994	2.42e-06	POU	-0.00718974	0.272035	0.0120463	0.55
rs6494922	15	33459867	A	G	FALSE	19.9376	genus.Anaerotruncus.id.2054	0.0903106	0.0202257	6.62e-06	POU	-0.0196099	0.0771512	0.0201773	0.33
rs6563550	13	38058413	T	C	FALSE	24.6286	genus.Anaerotruncus.id.2054	0.0877135	0.0176745	2.35e-07	POU	0.0129508	0.0856511	0.0190663	0.5
rs7155595	14	77502546	C	A	FALSE	20.5747	genus.Anaerotruncus.id.2054	0.0539336	0.0118903	7.55e-06	POU	0.00813756	0.326086	0.0115192	0.48
rs8005030	14	30607199	C	T	FALSE	22.1324	genus.Anaerotruncus.id.2054	0.0554447	0.0117854	2.28e-06	POU	-0.0178801	0.31936	0.0116008	0.12
rs9347879	6	165015261	T	C	FALSE	20.9877	genus.Anaerotruncus.id.2054	0.050618	0.011049	4.22e-06	POU	0.0348025	0.466515	0.0107599	0.0012
rs11585893	1	10644351	A	G	FALSE	25.175	genus.Bacteroides.id.918	-0.0740746	0.0147633	1.8e-06	POU	-0.00329793	0.135913	0.0159381	0.84
rs1340391	1	102960989	T	C	FALSE	20.0399	genus.Bacteroides.id.918	-0.0592004	0.0132244	6.73e-06	POU	0.00528401	0.194843	0.0135261	0.7
rs17619981	19	24342250	T	G	FALSE	22.1941	genus.Bacteroides.id.918	0.0880978	0.0187002	2.69e-06	POU	0.0105481	0.100718	0.017891	0.56
rs2023437	14	22045949	T	C	FALSE	21.7796	genus.Bacteroides.id.918	-0.0782324	0.0167634	5.02e-06	POU	0.0224178	0.111608	0.0170689	0.19
rs66474973	20	58605432	G	T	FALSE	24.4029	genus.Bacteroides.id.918	0.0812515	0.0164479	6.81e-07	POU	-0.000173945	0.117653	0.0167391	0.99
rs66710942	3	77215327	C	T	FALSE	20.6443	genus.Bacteroides.id.918	0.0488038	0.0107412	5.86e-06	POU	0.0177722	0.405105	0.0110472	0.11
rs6795673	3	10593224	C	T	FALSE	26.1832	genus.Bacteroides.id.918	0.0538565	0.0105251	3.38e-07	POU	0.0209384	0.44678	0.0108408	0.053
rs9507307	13	24910476	C	T	FALSE	21.9124	genus.Bacteroides.id.918	0.0604456	0.0129128	2.13e-06	POU	-0.00236295	0.194835	0.0136566	0.86
rs11155559	6	148601905	T	C	FALSE	20.1529	genus.Barnesiella.id.944	0.0956023	0.0212961	8.92e-06	POU	0.000531301	0.0884669	0.019024	0.98
rs113258194	2	180020849	A	G	FALSE	21.3738	genus.Barnesiella.id.944	0.098992	0.0214121	7.31e-06	POU	0.0205206	0.0777489	0.0199935	0.3
rs12909713	15	87145913	C	T	FALSE	21.048	genus.Barnesiella.id.944	-0.0550716	0.0120039	4.95e-06	POU	-0.00854341	0.430877	0.0108661	0.43
rs199035	6	23435415	G	A	FALSE	21.8419	genus.Barnesiella.id.944	0.0559495	0.0119716	3e-06	POU	0.00866816	0.531449	0.0108413	0.42
rs2276875	4	5730954	A	G	FALSE	24.9635	genus.Barnesiella.id.944	-0.0697176	0.0139537	4.65e-07	POU	0.0220025	0.253748	0.0126205	0.081
rs2428166	6	110831148	G	A	FALSE	24.178	genus.Barnesiella.id.944	-0.165859	0.0337309	8.51e-07	POU	-0.00112334	0.0543249	0.0237177	0.96
rs60316894	12	54872438	C	T	FALSE	23.2674	genus.Barnesiella.id.944	-0.121478	0.025184	1.19e-06	POU	-0.0150545	0.0579593	0.0229753	0.51
rs62251337	3	44327429	A	G	FALSE	21.3849	genus.Barnesiella.id.944	-0.0690763	0.0149374	4.24e-06	POU	0.00472295	0.222213	0.01289	0.71
rs72684847	4	102616869	T	C	FALSE	20.2948	genus.Barnesiella.id.944	-0.114369	0.0253873	6.76e-06	POU	-0.00739586	0.0587634	0.0228614	0.75
rs76181748	8	105458416	C	T	FALSE	20.5753	genus.Barnesiella.id.944	-0.0778559	0.017164	6.78e-06	POU	-0.0124089	0.138187	0.0156641	0.43
rs77455852	5	54107036	T	G	FALSE	20.7727	genus.Barnesiella.id.944	-0.0891491	0.0195601	3.16e-06	POU	0.00663125	0.124124	0.0162508	0.68
rs79795328	4	114546595	A	G	FALSE	21.5275	genus.Barnesiella.id.944	-0.0818645	0.0176441	4.23e-06	POU	0.0254172	0.134756	0.0157647	0.11
rs12022129	1	207003374	G	A	FALSE	19.872	genus.Bifidobacterium.id.436	0.0619356	0.0138937	8e-06	POU	0.00605486	0.202147	0.0133981	0.65
rs2491158	10	126089703	G	A	FALSE	19.8794	genus.Bifidobacterium.id.436	0.0712624	0.015983	8.05e-06	POU	0.00560593	0.181763	0.0139157	0.69
rs2686790	7	48090746	T	C	FALSE	20.0648	genus.Bifidobacterium.id.436	0.070741	0.0157926	7.5e-06	POU	-0.00762042	0.144488	0.0152515	0.62
rs540489	17	72897722	T	G	FALSE	21.1209	genus.Bifidobacterium.id.436	-0.0637641	0.0138746	5.19e-06	POU	-0.0150119	0.233029	0.0128782	0.24
rs55888705	4	1517826	A	G	FALSE	20.3389	genus.Bifidobacterium.id.436	0.0546319	0.0121139	6.67e-06	POU	-0.00788395	0.365317	0.0111926	0.48
rs56108664	5	537890	T	C	FALSE	21.3651	genus.Bifidobacterium.id.436	0.0729971	0.0157926	2.44e-06	POU	-0.0115275	0.19714	0.0135275	0.39
rs5746486	22	18354272	T	C	FALSE	19.7034	genus.Bifidobacterium.id.436	-0.0536216	0.0120801	9e-06	POU	0.0130294	0.354133	0.0112592	0.25
rs62181700	2	189805784	G	A	FALSE	22.6653	genus.Bifidobacterium.id.436	-0.0624643	0.0131205	2.17e-06	POU	-0.00820233	0.278344	0.0120689	0.5
rs73797465	5	142793467	T	G	FALSE	20.7695	genus.Bifidobacterium.id.436	-0.0953566	0.0209236	4.38e-06	POU	-0.00972747	0.0615593	0.0225594	0.67
rs75344046	21	31861790	C	T	FALSE	21.088	genus.Bifidobacterium.id.436	0.232354	0.0505979	4.86e-06	POU	0.0820441	0.040827	0.0272156	0.0026
rs857444	6	14617591	C	T	FALSE	21.2075	genus.Bifidobacterium.id.436	0.0558234	0.0121219	3.57e-06	POU	-0.0248208	0.356567	0.0113136	0.028
rs11069458	13	102402685	T	C	FALSE	19.2928	genus.Bilophila.id.3170	-0.0680947	0.015503	7.72e-06	POU	-0.00546675	0.167535	0.0145196	0.71
rs1241171	1	103299921	G	A	FALSE	21.281	genus.Bilophila.id.3170	-0.0692654	0.0150148	4.24e-06	POU	-0.0216168	0.206129	0.0132608	0.1
rs1571225	9	4940871	C	T	FALSE	23.4834	genus.Bilophila.id.3170	0.0826826	0.0170621	1.12e-06	POU	-0.0104327	0.137112	0.0155891	0.5
rs1969927	12	100786847	G	A	FALSE	19.7835	genus.Bilophila.id.3170	0.0564589	0.0126935	9.07e-06	POU	0.0141645	0.411622	0.0109457	0.2
rs4798126	18	3765773	G	A	FALSE	19.0327	genus.Bilophila.id.3170	0.073288	0.016799	7.15e-06	POU	0.0201294	0.145106	0.0152749	0.19
rs542415	15	50011554	T	C	FALSE	21.1474	genus.Bilophila.id.3170	-0.0613623	0.0133436	4.71e-06	POU	0.00330291	0.338116	0.01145	0.77
rs60178956	8	90878338	G	A	FALSE	19.5023	genus.Bilophila.id.3170	-0.0624818	0.0141485	8.06e-06	POU	0.0134105	0.261312	0.0124723	0.28
rs6793291	3	194419531	C	A	FALSE	21.765	genus.Bilophila.id.3170	0.112729	0.0241633	3.11e-06	POU	0.00864749	0.0921109	0.0186462	0.64
rs72676854	8	109990939	T	C	FALSE	21.0067	genus.Bilophila.id.3170	0.123209	0.026882	5.62e-06	POU	-0.00650655	0.0615325	0.0228416	0.78
rs7802841	7	138583840	C	A	FALSE	23.6812	genus.Bilophila.id.3170	0.0670097	0.0137701	1.77e-06	POU	5.91e-05	0.308052	0.0116355	1
rs9899990	17	9121579	A	G	FALSE	19.2833	genus.Bilophila.id.3170	-0.102702	0.0233878	9.07e-06	POU	-0.0017784	0.0788941	0.0200771	0.93
rs11149971	16	77238810	C	T	FALSE	25.2808	genus.Blautia.id.1992	0.117605	0.02339	1.04e-06	POU	-0.0102791	0.0535322	0.0237926	0.67
rs117001700	7	68396262	T	C	FALSE	19.8257	genus.Blautia.id.1992	0.196414	0.0441122	8.84e-06	POU	0.0195368	0.0526152	0.0240304	0.42
rs12453000	17	16895873	C	T	FALSE	23.1432	genus.Blautia.id.1992	0.0625335	0.0129987	1.26e-06	POU	-0.000558743	0.209025	0.0132717	0.97
[truncated: 1,211 more rows]

## Sheet: MCP_gut microbiota
SNP	CHR	POS	EA	OA	PAL	F	exposure					outcome
[truncated: 3,397 more rows]

## Sheet: gut microbiota_MCP
SNP	CHR	POS	EA	OA	PAL	F	exposure				outcome
[truncated: 2,189 more rows]

[truncated: 2 more sheets: metabolites_POU, metabolites_MCP]
