# Supplementary material for: Gut microbiota alterations may increase the risk of prescription opioid use, but not vice versa: A two-sample bi-directional Mendelian randomization study
Source: Front Microbiol. 2022 Nov 22;13:994170. doi: 10.3389/fmicb.2022.994170 (PMC9722965; doi:10.3389/fmicb.2022.994170)
Supplement: Supplementary file 3 [file Data_Sheet_3.XLSX]

## Sheet: POU on gut microbiota
						Directional pleiotropy		Cochran Q-test		Rucker's framework
Exposure	Outcome	Method	NSNPs	Beta (95%CI)	P	Egger intercept (P)	MRPRESSO global test, RSSobs (P)	I2 statistics	Q-statistic (P)	Q'-statistic (P)	Q–Q' (P)	Steiger P
POU	class.Actinobacteria.id.419	IVW	21	-0.01 (-0.1, 0.079)	0.824	0.002(0.936)	19.597(0.872)	0	15.039(0.774)	15.032(0.721)	0.007(0.935)	1.59e-11
POU	class.Actinobacteria.id.419	Weighted median	21	-0.022 (-0.147, 0.103)	0.729
POU	class.Actinobacteria.id.419	MR Egger	21	-0.035 (-0.641, 0.571)	0.911
POU	class.Alphaproteobacteria.id.2379	IVW	18	0.084 (-0.041, 0.209)	0.186	-0.008(0.794)	15.866(0.934)	0	10.509(0.881)	10.439(0.843)	0.07(0.791)	1.49e-05
POU	class.Alphaproteobacteria.id.2379	Weighted median	18	0.068 (-0.101, 0.237)	0.431
POU	class.Alphaproteobacteria.id.2379	MR Egger	18	0.211 (-0.735, 1.157)	0.668
POU	class.Bacilli.id.1673	IVW	21	0 (-0.088, 0.088)	0.996	-0.027(0.173)	29.826(0.44)	0.0341365	20.707(0.415)	18.697(0.476)	2.01(0.156)	2.4e-10
POU	class.Bacilli.id.1673	Weighted median	21	0.005 (-0.117, 0.127)	0.93
POU	class.Bacilli.id.1673	MR Egger	21	0.418 (-0.167, 1.003)	0.177
POU	class.Bacteroidia.id.912	IVW	20	0.016 (-0.07, 0.103)	0.713	0.002(0.931)	14.397(0.988)	0	9.697(0.96)	9.689(0.942)	0.008(0.93)	3.67e-15
POU	class.Bacteroidia.id.912	Weighted median	20	0.003 (-0.11, 0.116)	0.96
POU	class.Bacteroidia.id.912	MR Egger	20	-0.009 (-0.584, 0.566)	0.975
POU	class.Betaproteobacteria.id.2867	IVW	21	-0.044 (-0.131, 0.044)	0.326	-0.007(0.702)	15.219(0.978)	0	8.828(0.985)	8.677(0.978)	0.151(0.697)	1.75e-14
POU	class.Betaproteobacteria.id.2867	Weighted median	21	-0.05 (-0.165, 0.066)	0.399
POU	class.Betaproteobacteria.id.2867	MR Egger	21	0.072 (-0.517, 0.661)	0.814
POU	class.Clostridia.id.1859	IVW	21	0.028 (-0.058, 0.114)	0.522	-0.029(0.134)	26.972(0.574)	0.0323832	20.669(0.417)	18.219(0.508)	2.451(0.117)	6.53e-12
POU	class.Clostridia.id.1859	Weighted median	21	0.02 (-0.097, 0.138)	0.735
POU	class.Clostridia.id.1859	MR Egger	21	0.479 (-0.092, 1.049)	0.116
POU	class.Coriobacteriia.id.809	IVW	20	0.009 (-0.078, 0.097)	0.836	0.006(0.758)	25.969(0.543)	0	16.966(0.592)	16.868(0.532)	0.098(0.754)	4.13e-11
POU	class.Coriobacteriia.id.809	Weighted median	20	0.018 (-0.109, 0.145)	0.781
POU	class.Coriobacteriia.id.809	MR Egger	20	-0.084 (-0.675, 0.507)	0.783
POU	class.Deltaproteobacteria.id.3087	IVW	21	0.032 (-0.061, 0.125)	0.502	-0.005(0.794)	24.135(0.71)	0	16.975(0.655)	16.905(0.596)	0.07(0.791)	1.41e-09
POU	class.Deltaproteobacteria.id.3087	Weighted median	21	0.045 (-0.076, 0.167)	0.466
POU	class.Deltaproteobacteria.id.3087	MR Egger	21	0.115 (-0.51, 0.74)	0.722
POU	class.Erysipelotrichia.id.2147	IVW	20	0.005 (-0.082, 0.092)	0.907	0.001(0.95)	18.862(0.872)	0	16.125(0.649)	16.121(0.584)	0.004(0.949)	2.09e-13
POU	class.Erysipelotrichia.id.2147	Weighted median	20	-0.006 (-0.126, 0.115)	0.928
POU	class.Erysipelotrichia.id.2147	MR Egger	20	-0.013 (-0.589, 0.563)	0.964
POU	class.Gammaproteobacteria.id.3303	IVW	20	-0.068 (-0.16, 0.025)	0.151	0.016(0.412)	20.955(0.826)	0	14.512(0.753)	13.806(0.742)	0.707(0.401)	1.93e-10
POU	class.Gammaproteobacteria.id.3303	Weighted median	20	-0.026 (-0.153, 0.101)	0.684
POU	class.Gammaproteobacteria.id.3303	MR Egger	20	-0.328 (-0.94, 0.285)	0.309
POU	class.Lentisphaeria.id.2250	IVW	18	-0.089 (-0.267, 0.088)	0.325	-0.033(0.424)	10.831(0.993)	0	9.225(0.933)	8.552(0.931)	0.673(0.412)	0.015057
POU	class.Lentisphaeria.id.2250	Weighted median	18	-0.113 (-0.352, 0.126)	0.354
POU	class.Lentisphaeria.id.2250	MR Egger	18	0.442 (-0.84, 1.725)	0.509
POU	class.Melainabacteria.id.1589	IVW	20	-0.153 (-0.307, 0.001)	0.051	-0.037(0.267)	14.383(0.981)	0	8.944(0.974)	7.63(0.984)	1.314(0.252)	0.00513072
POU	class.Melainabacteria.id.1589	Weighted median	20	-0.243 (-0.444, -0.043)	0.017
POU	class.Melainabacteria.id.1589	MR Egger	20	0.426 (-0.576, 1.429)	0.416
POU	class.Methanobacteria.id.119	IVW	12	-0.04 (-0.278, 0.197)	0.739	0.038(0.585)	7.451(0.985)	0	3.543(0.981)	3.225(0.976)	0.318(0.573)	0.0660315
POU	class.Methanobacteria.id.119	Weighted median	12	-0.067 (-0.363, 0.229)	0.659
POU	class.Methanobacteria.id.119	MR Egger	12	-0.643 (-2.75, 1.464)	0.563
POU	class.Mollicutes.id.3920	IVW	20	0.074 (-0.036, 0.184)	0.186	-0.013(0.591)	14.491(0.975)	0	13.13(0.832)	12.83(0.802)	0.3(0.584)	3.54e-07
POU	class.Mollicutes.id.3920	Weighted median	20	0.061 (-0.096, 0.218)	0.444
POU	class.Mollicutes.id.3920	MR Egger	20	0.273 (-0.447, 0.994)	0.467
POU	class.Negativicutes.id.2164	IVW	20	-0.043 (-0.13, 0.044)	0.329	-0.01(0.593)	26.052(0.539)	0	14.781(0.736)	14.484(0.697)	0.297(0.586)	1.58e-11
POU	class.Negativicutes.id.2164	Weighted median	20	-0.039 (-0.157, 0.08)	0.522
POU	class.Negativicutes.id.2164	MR Egger	20	0.114 (-0.46, 0.688)	0.701
POU	class.Verrucomicrobiae.id.4029	IVW	21	-0.008 (-0.112, 0.097)	0.888	0.036(0.123)	21.436(0.825)	0	16.299(0.698)	13.69(0.801)	2.609(0.106)	7.36e-08
POU	class.Verrucomicrobiae.id.4029	Weighted median	21	-0.004 (-0.149, 0.141)	0.959
POU	class.Verrucomicrobiae.id.4029	MR Egger	21	-0.58 (-1.282, 0.122)	0.122
POU	family.Acidaminococcaceae.id.2166	IVW	20	-0.011 (-0.116, 0.094)	0.841	-0.009(0.698)	9.891(0.999)	0	6.461(0.997)	6.305(0.995)	0.156(0.693)	1.8e-10
POU	family.Acidaminococcaceae.id.2166	Weighted median	20	-0.042 (-0.183, 0.099)	0.559
POU	family.Acidaminococcaceae.id.2166	MR Egger	20	0.129 (-0.574, 0.832)	0.723
POU	family.Actinomycetaceae.id.421	IVW	19	-0.022 (-0.157, 0.114)	0.753	-0.001(0.982)	19.907(0.825)	0	12.376(0.827)	12.375(0.777)	0(0.982)	0.000368168
POU	family.Actinomycetaceae.id.421	Weighted median	19	-0.057 (-0.237, 0.124)	0.54
POU	family.Actinomycetaceae.id.421	MR Egger	19	-0.012 (-0.903, 0.88)	0.98
POU	family.Alcaligenaceae.id.2875	IVW	21	-0.034 (-0.122, 0.055)	0.454	-0.007(0.713)	13.457(0.996)	0	6.825(0.997)	6.686(0.996)	0.139(0.709)	1.1e-14
POU	family.Alcaligenaceae.id.2875	Weighted median	21	-0.049 (-0.164, 0.065)	0.399
POU	family.Alcaligenaceae.id.2875	MR Egger	21	0.078 (-0.517, 0.673)	0.799
POU	family.Bacteroidaceae.id.917	IVW	20	-0.026 (-0.113, 0.061)	0.556	0.016(0.406)	15.927(0.963)	0	7.426(0.992)	6.704(0.992)	0.722(0.395)	2.09e-14
POU	family.Bacteroidaceae.id.917	Weighted median	20	-0.049 (-0.168, 0.071)	0.424
POU	family.Bacteroidaceae.id.917	MR Egger	20	-0.274 (-0.854, 0.305)	0.365
POU	family.BacteroidalesS24.7group.id.11173	IVW	20	-0.04 (-0.171, 0.091)	0.553	0.004(0.888)	18.573(0.89)	0	12.757(0.851)	12.737(0.807)	0.02(0.887)	0.000263258
POU	family.BacteroidalesS24.7group.id.11173	Weighted median	20	-0.032 (-0.207, 0.143)	0.717
POU	family.BacteroidalesS24.7group.id.11173	MR Egger	20	-0.102 (-0.974, 0.769)	0.821
POU	family.Bifidobacteriaceae.id.433	IVW	21	-0.014 (-0.108, 0.08)	0.768	0.002(0.924)	26.639(0.59)	0	17.627(0.612)	17.618(0.548)	0.009(0.922)	7.14e-09
POU	family.Bifidobacteriaceae.id.433	Weighted median	21	0.008 (-0.118, 0.133)	0.905
POU	family.Bifidobacteriaceae.id.433	MR Egger	21	-0.045 (-0.683, 0.592)	0.89
POU	family.Christensenellaceae.id.1866	IVW	19	0.037 (-0.055, 0.129)	0.429	-0.009(0.669)	23.213(0.556)	0	14.476(0.698)	14.286(0.647)	0.189(0.663)	3.17e-09
POU	family.Christensenellaceae.id.1866	Weighted median	19	0.029 (-0.097, 0.155)	0.654
POU	family.Christensenellaceae.id.1866	MR Egger	19	0.188 (-0.499, 0.876)	0.598
POU	family.Clostridiaceae1.id.1869	IVW	20	-0.021 (-0.119, 0.076)	0.671	0.009(0.665)	22.995(0.691)	0	18.313(0.502)	18.118(0.448)	0.195(0.659)	2.38e-08
POU	family.Clostridiaceae1.id.1869	Weighted median	20	0.056 (-0.077, 0.19)	0.408
POU	family.Clostridiaceae1.id.1869	MR Egger	20	-0.168 (-0.83, 0.494)	0.625
POU	family.ClostridialesvadinBB60group.id.11286	IVW	20	0.049 (-0.065, 0.163)	0.397	-0.004(0.859)	20.355(0.798)	0	10.858(0.929)	10.826(0.902)	0.033(0.857)	6.43e-06
POU	family.ClostridialesvadinBB60group.id.11286	Weighted median	20	0.059 (-0.099, 0.217)	0.463
POU	family.ClostridialesvadinBB60group.id.11286	MR Egger	20	0.12 (-0.651, 0.89)	0.765
POU	family.Coriobacteriaceae.id.811	IVW	20	0.009 (-0.078, 0.097)	0.836	0.006(0.758)	25.969(0.565)	0	16.966(0.592)	16.868(0.532)	0.098(0.754)	4.13e-11
POU	family.Coriobacteriaceae.id.811	Weighted median	20	0.018 (-0.098, 0.134)	0.76
POU	family.Coriobacteriaceae.id.811	MR Egger	20	-0.084 (-0.675, 0.507)	0.783
POU	family.Defluviitaleaceae.id.1924	IVW	20	0.012 (-0.115, 0.14)	0.849	-0.013(0.625)	19.517(0.853)	0	13.676(0.802)	13.429(0.765)	0.247(0.619)	0.000176354
POU	family.Defluviitaleaceae.id.1924	Weighted median	20	0.047 (-0.127, 0.221)	0.596
POU	family.Defluviitaleaceae.id.1924	MR Egger	20	0.223 (-0.616, 1.061)	0.609
POU	family.Desulfovibrionaceae.id.3169	IVW	21	0.029 (-0.064, 0.122)	0.538	-0.005(0.821)	25.224(0.662)	0	17.681(0.608)	17.628(0.547)	0.053(0.818)	2.53e-09
POU	family.Desulfovibrionaceae.id.3169	Weighted median	21	0.047 (-0.079, 0.172)	0.465
POU	family.Desulfovibrionaceae.id.3169	MR Egger	21	0.102 (-0.524, 0.728)	0.753
POU	family.Enterobacteriaceae.id.3469	IVW	19	-0.016 (-0.119, 0.086)	0.754	0.003(0.906)	22.616(0.688)	0	16.475(0.559)	16.461(0.491)	0.014(0.904)	6.35e-08
POU	family.Enterobacteriaceae.id.3469	Weighted median	19	-0.022 (-0.166, 0.122)	0.761
POU	family.Enterobacteriaceae.id.3469	MR Egger	19	-0.058 (-0.743, 0.627)	0.87
POU	family.Erysipelotrichaceae.id.2149	IVW	20	0.005 (-0.082, 0.092)	0.907	0.001(0.95)	18.862(0.896)	0	16.125(0.649)	16.121(0.584)	0.004(0.949)	2.09e-13
POU	family.Erysipelotrichaceae.id.2149	Weighted median	20	-0.006 (-0.127, 0.115)	0.929
POU	family.Erysipelotrichaceae.id.2149	MR Egger	20	-0.013 (-0.589, 0.563)	0.964
POU	family.FamilyXI.id.1936	IVW	13	0.115 (-0.136, 0.366)	0.369	-0.04(0.644)	4.395(0.995)	0	2.475(0.998)	2.249(0.997)	0.226(0.634)	0.0688953
POU	family.FamilyXI.id.1936	Weighted median	13	0.134 (-0.197, 0.464)	0.428
POU	family.FamilyXI.id.1936	MR Egger	13	0.769 (-1.938, 3.475)	0.589
POU	family.FamilyXIII.id.1957	IVW	21	0.067 (-0.022, 0.155)	0.139	0.018(0.349)	16.24(0.964)	0	10.742(0.953)	9.821(0.957)	0.921(0.337)	1.16e-12
POU	family.FamilyXIII.id.1957	Weighted median	21	0.037 (-0.076, 0.149)	0.522
POU	family.FamilyXIII.id.1957	MR Egger	21	-0.221 (-0.814, 0.372)	0.475
POU	family.Lachnospiraceae.id.1987	IVW	20	0.02 (-0.08, 0.119)	0.696	-0.046(0.028)	28.622(0.407)	0.243567	25.118(0.157)	19.04(0.389)	6.078(0.014)	7.82e-11
POU	family.Lachnospiraceae.id.1987	Weighted median	20	0.032 (-0.09, 0.154)	0.608
POU	family.Lachnospiraceae.id.1987	MR Egger	20	0.741 (0.145, 1.337)	0.025
POU	family.Lactobacillaceae.id.1836	IVW	17	-0.067 (-0.222, 0.088)	0.396	0.009(0.763)	7.119(1)	0	4.306(0.998)	4.212(0.997)	0.094(0.759)	2.29e-05
POU	family.Lactobacillaceae.id.1836	Weighted median	17	-0.065 (-0.261, 0.132)	0.519
POU	family.Lactobacillaceae.id.1836	MR Egger	17	-0.215 (-1.176, 0.745)	0.667
POU	family.Methanobacteriaceae.id.121	IVW	12	-0.04 (-0.278, 0.197)	0.739	0.038(0.585)	7.451(0.976)	0	3.543(0.981)	3.225(0.976)	0.318(0.573)	0.0660315
POU	family.Methanobacteriaceae.id.121	Weighted median	12	-0.067 (-0.373, 0.24)	0.669
POU	family.Methanobacteriaceae.id.121	MR Egger	12	-0.643 (-2.75, 1.464)	0.563
POU	family.Oxalobacteraceae.id.2966	IVW	20	-0.077 (-0.238, 0.084)	0.348	-0.038(0.281)	9.949(0.998)	0	8.164(0.985)	6.93(0.991)	1.234(0.267)	0.00262113
POU	family.Oxalobacteraceae.id.2966	Weighted median	20	-0.107 (-0.32, 0.107)	0.328
POU	family.Oxalobacteraceae.id.2966	MR Egger	20	0.527 (-0.551, 1.604)	0.351
POU	family.Pasteurellaceae.id.3689	IVW	20	-0.06 (-0.18, 0.061)	0.333	-0.002(0.94)	15.883(0.955)	0	9.1(0.972)	9.094(0.958)	0.006(0.939)	8.63e-06
POU	family.Pasteurellaceae.id.3689	Weighted median	20	-0.012 (-0.173, 0.148)	0.879
POU	family.Pasteurellaceae.id.3689	MR Egger	20	-0.024 (-0.957, 0.91)	0.961
POU	family.Peptococcaceae.id.2024	IVW	20	-0.058 (-0.17, 0.054)	0.312	-0.004(0.872)	15.798(0.95)	0	11.923(0.889)	11.896(0.853)	0.027(0.87)	7.97e-07
POU	family.Peptococcaceae.id.2024	Weighted median	20	-0.031 (-0.181, 0.118)	0.681
POU	family.Peptococcaceae.id.2024	MR Egger	20	0.004 (-0.745, 0.753)	0.992
POU	family.Peptostreptococcaceae.id.2042	IVW	18	-0.004 (-0.102, 0.094)	0.936	-0.016(0.461)	21.921(0.709)	0	12.865(0.745)	12.295(0.723)	0.57(0.45)	2.56e-09
POU	family.Peptostreptococcaceae.id.2042	Weighted median	18	-0.017 (-0.158, 0.124)	0.814
POU	family.Peptostreptococcaceae.id.2042	MR Egger	18	0.246 (-0.41, 0.902)	0.473
POU	family.Porphyromonadaceae.id.943	IVW	21	0.026 (-0.06, 0.111)	0.555	0.029(0.126)	25.941(0.624)	0	19.484(0.491)	16.924(0.595)	2.56(0.11)	1.36e-11
POU	family.Porphyromonadaceae.id.943	Weighted median	21	0.021 (-0.097, 0.139)	0.723
POU	family.Porphyromonadaceae.id.943	MR Egger	21	-0.439 (-1.014, 0.136)	0.151
POU	family.Prevotellaceae.id.960	IVW	20	-0.003 (-0.099, 0.093)	0.95	-0.031(0.146)	21.726(0.792)	0	18.362(0.498)	16.057(0.589)	2.305(0.129)	1.24e-09
POU	family.Prevotellaceae.id.960	Weighted median	20	-0.02 (-0.157, 0.116)	0.769
POU	family.Prevotellaceae.id.960	MR Egger	20	0.486 (-0.153, 1.126)	0.153
POU	family.Rhodospirillaceae.id.2717	IVW	17	0.079 (-0.057, 0.214)	0.257	0.015(0.648)	14.603(0.915)	0	10.729(0.826)	10.513(0.786)	0.217(0.642)	0.000176085
POU	family.Rhodospirillaceae.id.2717	Weighted median	17	0.092 (-0.097, 0.281)	0.339
POU	family.Rhodospirillaceae.id.2717	MR Egger	17	-0.161 (-1.176, 0.855)	0.761
POU	family.Rikenellaceae.id.967	IVW	21	-0.013 (-0.106, 0.08)	0.784	0.006(0.784)	41.537(0.079)	0.146418	23.431(0.268)	23.336(0.223)	0.095(0.758)	2.43e-08
POU	family.Rikenellaceae.id.967	Weighted median	21	-0.033 (-0.157, 0.092)	0.607
POU	family.Rikenellaceae.id.967	MR Egger	21	-0.103 (-0.745, 0.539)	0.757
POU	family.Ruminococcaceae.id.2050	IVW	21	0.011 (-0.073, 0.095)	0.798	0.002(0.928)	17.368(0.947)	0	10.235(0.964)	10.226(0.947)	0.008(0.927)	1.5e-14
POU	family.Ruminococcaceae.id.2050	Weighted median	21	0.065 (-0.048, 0.177)	0.259
POU	family.Ruminococcaceae.id.2050	MR Egger	21	-0.015 (-0.586, 0.555)	0.958
POU	family.Streptococcaceae.id.1850	IVW	21	-0.03 (-0.131, 0.071)	0.562	-0.029(0.196)	31.741(0.293)	0.229576	25.96(0.167)	23.715(0.207)	2.245(0.134)	4.68e-09
POU	family.Streptococcaceae.id.1850	Weighted median	21	0.07 (-0.06, 0.199)	0.291
POU	family.Streptococcaceae.id.1850	MR Egger	21	0.421 (-0.245, 1.088)	0.231
POU	family.Veillonellaceae.id.2172	IVW	21	-0.031 (-0.129, 0.068)	0.539	-0.011(0.61)	37.074(0.164)	0.154818	23.664(0.257)	23.333(0.223)	0.331(0.565)	6.51e-08
POU	family.Veillonellaceae.id.2172	Weighted median	21	0.003 (-0.128, 0.134)	0.964
POU	family.Veillonellaceae.id.2172	MR Egger	21	0.147 (-0.531, 0.824)	0.676
POU	family.Verrucomicrobiaceae.id.4036	IVW	21	-0.008 (-0.112, 0.097)	0.887	0.036(0.125)	21.453(0.849)	0	16.298(0.698)	13.725(0.8)	2.573(0.109)	7.41e-08
POU	family.Verrucomicrobiaceae.id.4036	Weighted median	21	-0.007 (-0.154, 0.141)	0.931
POU	family.Verrucomicrobiaceae.id.4036	MR Egger	21	-0.576 (-1.279, 0.126)	0.124
POU	family.Victivallaceae.id.2255	IVW	16	-0.053 (-0.256, 0.151)	0.612	-0.04(0.406)	9(0.988)	0	6.008(0.98)	5.275(0.982)	0.733(0.392)	0.0365076
POU	family.Victivallaceae.id.2255	Weighted median	16	-0.005 (-0.269, 0.259)	0.971
POU	family.Victivallaceae.id.2255	MR Egger	16	0.588 (-0.892, 2.067)	0.449
POU	genus..Clostridiuminnocuumgroup.id.14397	IVW	13	-0.1 (-0.323, 0.123)	0.379	0.032(0.554)	5.907(0.996)	0	3.99(0.984)	3.618(0.98)	0.372(0.542)	0.0288688
POU	genus..Clostridiuminnocuumgroup.id.14397	Weighted median	13	-0.13 (-0.426, 0.165)	0.388
POU	genus..Clostridiuminnocuumgroup.id.14397	MR Egger	13	-0.617 (-2.294, 1.059)	0.486
POU	genus..Eubacteriumbrachygroup.id.11296	IVW	18	-0.041 (-0.237, 0.154)	0.678	0.001(0.979)	5.36(1)	0	4.354(0.999)	4.353(0.998)	0.001(0.979)	0.00446195
POU	genus..Eubacteriumbrachygroup.id.11296	Weighted median	18	-0.003 (-0.251, 0.245)	0.983
POU	genus..Eubacteriumbrachygroup.id.11296	MR Egger	18	-0.061 (-1.523, 1.401)	0.936
POU	genus..Eubacteriumcoprostanoligenesgroup.id.11375	IVW	21	0.032 (-0.055, 0.119)	0.47	-0.008(0.681)	22.001(0.806)	0	14.712(0.793)	14.538(0.751)	0.174(0.677)	2.62e-12
POU	genus..Eubacteriumcoprostanoligenesgroup.id.11375	Weighted median	21	0.104 (-0.01, 0.218)	0.075
POU	genus..Eubacteriumcoprostanoligenesgroup.id.11375	MR Egger	21	0.155 (-0.43, 0.74)	0.609
POU	genus..Eubacteriumeligensgroup.id.14372	IVW	21	-0.06 (-0.154, 0.034)	0.21	0.028(0.187)	21.083(0.799)	0	15.055(0.773)	13.18(0.829)	1.876(0.171)	1.53e-09
POU	genus..Eubacteriumeligensgroup.id.14372	Weighted median	21	-0.086 (-0.211, 0.039)	0.179
POU	genus..Eubacteriumeligensgroup.id.14372	MR Egger	21	-0.499 (-1.134, 0.136)	0.14
POU	genus..Eubacteriumfissicatenagroup.id.14373	IVW	13	-0.027 (-0.258, 0.203)	0.817	0.02(0.78)	6.653(0.986)	0	4.793(0.965)	4.71(0.944)	0.082(0.774)	0.0415633
POU	genus..Eubacteriumfissicatenagroup.id.14373	Weighted median	13	-0.044 (-0.353, 0.266)	0.783
POU	genus..Eubacteriumfissicatenagroup.id.14373	MR Egger	13	-0.356 (-2.619, 1.906)	0.763
POU	genus..Eubacteriumhalliigroup.id.11338	IVW	21	-0.024 (-0.12, 0.072)	0.618	-0.01(0.656)	27.377(0.534)	0.14087	23.279(0.275)	23.031(0.236)	0.248(0.619)	5.53e-10
POU	genus..Eubacteriumhalliigroup.id.11338	Weighted median	21	-0.013 (-0.138, 0.111)	0.834
POU	genus..Eubacteriumhalliigroup.id.11338	MR Egger	21	0.127 (-0.536, 0.79)	0.712
POU	genus..Eubacteriumnodatumgroup.id.11297	IVW	17	-0.108 (-0.323, 0.108)	0.327	0.007(0.891)	9.438(0.995)	0	6.384(0.983)	6.365(0.973)	0.02(0.889)	0.0600197
POU	genus..Eubacteriumnodatumgroup.id.11297	Weighted median	17	-0.193 (-0.477, 0.092)	0.184
POU	genus..Eubacteriumnodatumgroup.id.11297	MR Egger	17	-0.219 (-1.792, 1.354)	0.789
POU	genus..Eubacteriumoxidoreducensgroup.id.11339	IVW	16	0.031 (-0.146, 0.209)	0.73	0.01(0.802)	9.034(0.994)	0	5.679(0.985)	5.613(0.975)	0.066(0.798)	0.00434489
POU	genus..Eubacteriumoxidoreducensgroup.id.11339	Weighted median	16	0.045 (-0.193, 0.283)	0.713
POU	genus..Eubacteriumoxidoreducensgroup.id.11339	MR Egger	16	-0.13 (-1.379, 1.118)	0.841
POU	genus..Eubacteriumrectalegroup.id.14374	IVW	20	0 (-0.108, 0.109)	0.993	-0.047(0.047)	37.036(0.111)	0.333518	28.508(0.074)	22.767(0.2)	5.741(0.017)	6.53e-08
POU	genus..Eubacteriumrectalegroup.id.14374	Weighted median	20	-0.049 (-0.179, 0.081)	0.459
POU	genus..Eubacteriumrectalegroup.id.14374	MR Egger	20	0.728 (0.051, 1.405)	0.049
POU	genus..Eubacteriumruminantiumgroup.id.11340	IVW	16	-0.053 (-0.2, 0.094)	0.481	-0.006(0.868)	13.768(0.945)	0	7.86(0.929)	7.832(0.898)	0.029(0.866)	0.000220767
POU	genus..Eubacteriumruminantiumgroup.id.11340	Weighted median	16	-0.087 (-0.287, 0.113)	0.393
POU	genus..Eubacteriumruminantiumgroup.id.11340	MR Egger	16	0.036 (-1.007, 1.079)	0.947
POU	genus..Eubacteriumventriosumgroup.id.11341	IVW	19	0.027 (-0.07, 0.124)	0.586	-0.022(0.294)	14.737(0.96)	0	12.5(0.82)	11.329(0.839)	1.171(0.279)	1.68e-11
POU	genus..Eubacteriumventriosumgroup.id.11341	Weighted median	19	0.054 (-0.079, 0.186)	0.426
POU	genus..Eubacteriumventriosumgroup.id.11341	MR Egger	19	0.376 (-0.264, 1.016)	0.265
POU	genus..Eubacteriumxylanophilumgroup.id.14375	IVW	21	-0.017 (-0.116, 0.081)	0.734	0.004(0.863)	25.483(0.642)	0	17.38(0.628)	17.349(0.566)	0.031(0.861)	4.07e-08
POU	genus..Eubacteriumxylanophilumgroup.id.14375	Weighted median	21	-0.022 (-0.163, 0.12)	0.764
POU	genus..Eubacteriumxylanophilumgroup.id.14375	MR Egger	21	-0.076 (-0.738, 0.586)	0.825
POU	genus..Ruminococcusgauvreauiigroup.id.11342	IVW	21	0.021 (-0.078, 0.12)	0.674	-0.024(0.281)	12.311(0.996)	0	8.755(0.986)	7.525(0.991)	1.23(0.267)	9.66e-12
POU	genus..Ruminococcusgauvreauiigroup.id.11342	Weighted median	21	-0.012 (-0.139, 0.116)	0.857
POU	genus..Ruminococcusgauvreauiigroup.id.11342	MR Egger	21	0.395 (-0.273, 1.063)	0.261
POU	genus..Ruminococcusgnavusgroup.id.14376	IVW	19	0.047 (-0.103, 0.196)	0.54	-0.015(0.632)	9.187(0.998)	0	6.187(0.995)	5.949(0.994)	0.237(0.626)	0.000128166
POU	genus..Ruminococcusgnavusgroup.id.14376	Weighted median	19	0.049 (-0.153, 0.251)	0.634
POU	genus..Ruminococcusgnavusgroup.id.14376	MR Egger	19	0.284 (-0.683, 1.252)	0.572
POU	genus..Ruminococcustorquesgroup.id.14377	IVW	21	0.035 (-0.051, 0.121)	0.424	-0.01(0.593)	24.556(0.694)	0	19.569(0.485)	19.27(0.44)	0.3(0.584)	8.12e-12
POU	genus..Ruminococcustorquesgroup.id.14377	Weighted median	21	0.073 (-0.047, 0.194)	0.234
POU	genus..Ruminococcustorquesgroup.id.14377	MR Egger	21	0.195 (-0.388, 0.777)	0.52
POU	genus.Actinomyces.id.423	IVW	18	-0.002 (-0.143, 0.139)	0.974	-0.006(0.859)	13.151(0.971)	0	6.304(0.991)	6.272(0.985)	0.033(0.857)	4.48e-05
POU	genus.Actinomyces.id.423	Weighted median	18	-0.042 (-0.224, 0.139)	0.648
POU	genus.Actinomyces.id.423	MR Egger	18	0.083 (-0.855, 1.02)	0.864
POU	genus.Adlercreutzia.id.812	IVW	19	0.037 (-0.094, 0.168)	0.578	-0.01(0.731)	15.653(0.95)	0	9.38(0.95)	9.258(0.932)	0.122(0.726)	2.67e-05
POU	genus.Adlercreutzia.id.812	Weighted median	19	0.014 (-0.157, 0.186)	0.87
POU	genus.Adlercreutzia.id.812	MR Egger	19	0.194 (-0.692, 1.08)	0.674
POU	genus.Akkermansia.id.4037	IVW	21	-0.009 (-0.113, 0.096)	0.873	0.036(0.126)	21.446(0.828)	0	16.348(0.695)	13.792(0.796)	2.556(0.11)	7.4e-08
POU	genus.Akkermansia.id.4037	Weighted median	21	-0.013 (-0.157, 0.132)	0.865
POU	genus.Akkermansia.id.4037	MR Egger	21	-0.575 (-1.278, 0.127)	0.125
POU	genus.Alistipes.id.968	IVW	21	-0.013 (-0.1, 0.074)	0.768	0.02(0.307)	35.985(0.178)	0.0122475	20.248(0.443)	19.137(0.448)	1.111(0.292)	2.64e-09
POU	genus.Alistipes.id.968	Weighted median	21	-0.011 (-0.132, 0.109)	0.853
POU	genus.Alistipes.id.968	MR Egger	21	-0.322 (-0.905, 0.261)	0.292
POU	genus.Allisonella.id.2174	IVW	11	0.12 (-0.149, 0.389)	0.383	0.025(0.754)	4.48(0.998)	0	2.486(0.991)	2.381(0.984)	0.104(0.747)	0.0509445
POU	genus.Allisonella.id.2174	Weighted median	11	0.195 (-0.143, 0.534)	0.259
POU	genus.Allisonella.id.2174	MR Egger	11	-0.293 (-2.813, 2.227)	0.825
POU	genus.Alloprevotella.id.961	IVW	7	0.067 (-0.277, 0.411)	0.703	0.011(0.918)	1.853(0.987)	0	1.393(0.966)	1.381(0.926)	0.012(0.913)	0.130139
POU	genus.Alloprevotella.id.961	Weighted median	7	0.077 (-0.357, 0.511)	0.729
POU	genus.Alloprevotella.id.961	MR Egger	7	-0.107 (-3.258, 3.044)	0.949
POU	genus.Anaerofilum.id.2053	IVW	18	-0.07 (-0.244, 0.104)	0.429	-0.016(0.65)	11.161(0.966)	0	8.849(0.945)	8.636(0.928)	0.213(0.644)	0.0176475
POU	genus.Anaerofilum.id.2053	Weighted median	18	-0.131 (-0.357, 0.095)	0.255
POU	genus.Anaerofilum.id.2053	MR Egger	18	0.182 (-0.9, 1.263)	0.746
POU	genus.Anaerostipes.id.1991	IVW	21	-0.026 (-0.114, 0.062)	0.568	-0.015(0.43)	22.907(0.768)	0	17.776(0.602)	17.125(0.581)	0.651(0.42)	1.19e-11
POU	genus.Anaerostipes.id.1991	Weighted median	21	-0.018 (-0.147, 0.11)	0.778
POU	genus.Anaerostipes.id.1991	MR Egger	21	0.217 (-0.378, 0.811)	0.484
POU	genus.Anaerotruncus.id.2054	IVW	21	0.063 (-0.025, 0.152)	0.161	-0.002(0.906)	27.591(0.509)	0	15.968(0.719)	15.953(0.66)	0.014(0.905)	5.4e-10
POU	genus.Anaerotruncus.id.2054	Weighted median	21	0.045 (-0.08, 0.17)	0.479
POU	genus.Anaerotruncus.id.2054	MR Egger	21	0.1 (-0.498, 0.697)	0.748
POU	genus.Bacteroides.id.918	IVW	20	-0.026 (-0.113, 0.061)	0.556	0.016(0.406)	15.927(0.962)	0	7.426(0.992)	6.704(0.992)	0.722(0.395)	2.09e-14
POU	genus.Bacteroides.id.918	Weighted median	20	-0.049 (-0.163, 0.065)	0.402
POU	genus.Bacteroides.id.918	MR Egger	20	-0.274 (-0.854, 0.305)	0.365
POU	genus.Barnesiella.id.944	IVW	21	-0.024 (-0.119, 0.072)	0.628	0.012(0.58)	18.566(0.942)	0	14.362(0.812)	14.046(0.781)	0.316(0.574)	4.04e-10
POU	genus.Barnesiella.id.944	Weighted median	21	0.007 (-0.131, 0.144)	0.922
POU	genus.Barnesiella.id.944	MR Egger	21	-0.206 (-0.849, 0.437)	0.537
POU	genus.Bifidobacterium.id.436	IVW	21	-0.017 (-0.112, 0.077)	0.72	0.001(0.976)	26.243(0.612)	0	16.835(0.664)	16.834(0.601)	0.001(0.975)	7.93e-09
POU	genus.Bifidobacterium.id.436	Weighted median	21	-0.001 (-0.132, 0.13)	0.992
POU	genus.Bifidobacterium.id.436	MR Egger	21	-0.027 (-0.668, 0.613)	0.934
POU	genus.Bilophila.id.3170	IVW	21	0.031 (-0.07, 0.131)	0.553	0.01(0.663)	13.975(0.992)	0	8.473(0.988)	8.277(0.984)	0.196(0.658)	1.09e-10
POU	genus.Bilophila.id.3170	Weighted median	21	-0.054 (-0.188, 0.08)	0.43
POU	genus.Bilophila.id.3170	MR Egger	21	-0.121 (-0.8, 0.557)	0.73
POU	genus.Blautia.id.1992	IVW	20	-0.019 (-0.106, 0.067)	0.662	-0.028(0.153)	25.136(0.649)	0	16.964(0.592)	14.735(0.68)	2.228(0.135)	8.82e-12
POU	genus.Blautia.id.1992	Weighted median	20	0.024 (-0.1, 0.149)	0.701
POU	genus.Blautia.id.1992	MR Egger	20	0.418 (-0.163, 0.999)	0.175
POU	genus.Butyricicoccus.id.2055	IVW	21	-0.022 (-0.109, 0.066)	0.626	-0.006(0.768)	21.728(0.78)	0	16.461(0.688)	16.372(0.632)	0.09(0.765)	6.61e-12
POU	genus.Butyricicoccus.id.2055	Weighted median	21	-0.061 (-0.179, 0.058)	0.315
POU	genus.Butyricicoccus.id.2055	MR Egger	21	0.067 (-0.521, 0.655)	0.825
POU	genus.Butyricimonas.id.945	IVW	18	-0.024 (-0.141, 0.093)	0.691	-0.028(0.287)	18.914(0.84)	0	16.242(0.507)	15.031(0.522)	1.211(0.271)	3.01e-06
POU	genus.Butyricimonas.id.945	Weighted median	18	-0.016 (-0.189, 0.156)	0.854
POU	genus.Butyricimonas.id.945	MR Egger	18	0.41 (-0.371, 1.191)	0.319
POU	genus.Butyrivibrio.id.1993	IVW	14	-0.007 (-0.236, 0.223)	0.955	0.066(0.25)	5.18(0.999)	0	4.116(0.99)	2.655(0.998)	1.461(0.227)	0.0119877
POU	genus.Butyrivibrio.id.1993	Weighted median	14	-0.012 (-0.315, 0.29)	0.936
POU	genus.Butyrivibrio.id.1993	MR Egger	14	-1.045 (-2.745, 0.654)	0.251
POU	genus.CandidatusSoleaferrea.id.11350	IVW	18	0.026 (-0.132, 0.184)	0.747	0.013(0.703)	14.61(0.947)	0	9.703(0.916)	9.552(0.889)	0.151(0.698)	0.00314849
POU	genus.CandidatusSoleaferrea.id.11350	Weighted median	18	0.019 (-0.193, 0.232)	0.86
POU	genus.CandidatusSoleaferrea.id.11350	MR Egger	18	-0.176 (-1.209, 0.857)	0.743
POU	genus.Catenibacterium.id.2153	IVW	12	-0.085 (-0.345, 0.174)	0.518	0.055(0.431)	6.732(0.995)	0	4.09(0.967)	3.417(0.97)	0.674(0.412)	0.0857091
POU	genus.Catenibacterium.id.2153	Weighted median	12	-0.205 (-0.532, 0.122)	0.22
POU	genus.Catenibacterium.id.2153	MR Egger	12	-0.988 (-3.159, 1.183)	0.393
POU	genus.ChristensenellaceaeR.7group.id.11283	IVW	19	0.041 (-0.052, 0.135)	0.386	-0.005(0.808)	16.362(0.901)	0	9.525(0.946)	9.464(0.925)	0.061(0.805)	1.53e-10
POU	genus.ChristensenellaceaeR.7group.id.11283	Weighted median	19	0.04 (-0.085, 0.165)	0.529
POU	genus.ChristensenellaceaeR.7group.id.11283	MR Egger	19	0.128 (-0.569, 0.826)	0.723
POU	genus.Clostridiumsensustricto1.id.1873	IVW	20	-0.019 (-0.116, 0.079)	0.711	0.01(0.654)	22.549(0.694)	0	18.03(0.52)	17.823(0.467)	0.208(0.649)	2.08e-08
POU	genus.Clostridiumsensustricto1.id.1873	Weighted median	20	0.077 (-0.062, 0.216)	0.277
POU	genus.Clostridiumsensustricto1.id.1873	MR Egger	20	-0.171 (-0.834, 0.492)	0.619
POU	genus.Collinsella.id.815	IVW	20	-0.009 (-0.108, 0.091)	0.867	-0.024(0.271)	29.042(0.375)	0.0570831	20.15(0.386)	18.805(0.404)	1.345(0.246)	9.94e-08
POU	genus.Collinsella.id.815	Weighted median	20	0.067 (-0.072, 0.207)	0.343
POU	genus.Collinsella.id.815	MR Egger	20	0.374 (-0.294, 1.043)	0.287
POU	genus.Coprobacter.id.949	IVW	18	-0.006 (-0.153, 0.142)	0.938	-0.003(0.927)	12.062(0.985)	0	8.422(0.957)	8.414(0.936)	0.009(0.926)	0.000140234
POU	genus.Coprobacter.id.949	Weighted median	18	-0.012 (-0.206, 0.183)	0.906
POU	genus.Coprobacter.id.949	MR Egger	18	0.038 (-0.905, 0.982)	0.937
POU	genus.Coprococcus1.id.11301	IVW	20	0.046 (-0.044, 0.136)	0.313	-0.041(0.068)	26.802(0.563)	0	14.042(0.781)	10.286(0.922)	3.756(0.053)	6.27e-10
POU	genus.Coprococcus1.id.11301	Weighted median	20	0.025 (-0.101, 0.152)	0.694
POU	genus.Coprococcus1.id.11301	MR Egger	20	0.708 (0.033, 1.384)	0.055
POU	genus.Coprococcus2.id.11302	IVW	20	-0.053 (-0.162, 0.056)	0.34	0.007(0.76)	22.223(0.739)	0	12.977(0.84)	12.881(0.799)	0.097(0.756)	4.14e-06
POU	genus.Coprococcus2.id.11302	Weighted median	20	-0.078 (-0.232, 0.076)	0.321
POU	genus.Coprococcus2.id.11302	MR Egger	20	-0.168 (-0.899, 0.564)	0.658
POU	genus.Coprococcus3.id.11303	IVW	21	-0.011 (-0.102, 0.08)	0.814	-0.026(0.195)	27.844(0.517)	0	19.799(0.471)	17.994(0.523)	1.804(0.179)	1.59e-09
POU	genus.Coprococcus3.id.11303	Weighted median	21	0.031 (-0.094, 0.155)	0.63
POU	genus.Coprococcus3.id.11303	MR Egger	21	0.404 (-0.208, 1.017)	0.211
POU	genus.DefluviitaleaceaeUCG011.id.11287	IVW	19	-0.007 (-0.138, 0.123)	0.915	0.003(0.913)	17.854(0.883)	0	12.099(0.842)	12.086(0.795)	0.012(0.912)	0.000145556
POU	genus.DefluviitaleaceaeUCG011.id.11287	Weighted median	19	0.03 (-0.146, 0.206)	0.741
POU	genus.DefluviitaleaceaeUCG011.id.11287	MR Egger	19	-0.061 (-1.024, 0.902)	0.902
POU	genus.Desulfovibrio.id.3173	IVW	18	0.07 (-0.057, 0.197)	0.282	-0.014(0.606)	15.244(0.938)	0	8.157(0.963)	7.88(0.952)	0.277(0.599)	1e-05
POU	genus.Desulfovibrio.id.3173	Weighted median	18	0.106 (-0.048, 0.26)	0.177
POU	genus.Desulfovibrio.id.3173	MR Egger	18	0.288 (-0.534, 1.109)	0.502
POU	genus.Dialister.id.2183	IVW	20	0.037 (-0.069, 0.144)	0.491	-0.011(0.633)	22.044(0.739)	0	14.584(0.749)	14.347(0.706)	0.237(0.627)	8e-07
POU	genus.Dialister.id.2183	Weighted median	20	0.01 (-0.136, 0.156)	0.893
POU	genus.Dialister.id.2183	MR Egger	20	0.215 (-0.508, 0.938)	0.567
POU	genus.Dorea.id.1997	IVW	20	-0.041 (-0.131, 0.048)	0.363	-0.018(0.345)	21.535(0.784)	0	13.753(0.798)	12.813(0.803)	0.94(0.332)	1.08e-11
POU	genus.Dorea.id.1997	Weighted median	20	-0.05 (-0.174, 0.074)	0.431
POU	genus.Dorea.id.1997	MR Egger	20	0.244 (-0.34, 0.828)	0.424
POU	genus.Eggerthella.id.819	IVW	18	-0.081 (-0.254, 0.091)	0.354	0.036(0.336)	12.862(0.986)	0	10.113(0.899)	9.127(0.908)	0.986(0.321)	0.00670559
POU	genus.Eggerthella.id.819	Weighted median	18	-0.083 (-0.308, 0.141)	0.467
POU	genus.Eggerthella.id.819	MR Egger	18	-0.648 (-1.779, 0.483)	0.278
POU	genus.Eisenbergiella.id.11304	IVW	15	0.06 (-0.121, 0.242)	0.515	0.055(0.166)	9.739(0.937)	0	7.733(0.903)	5.583(0.96)	2.15(0.143)	0.0184961
POU	genus.Eisenbergiella.id.11304	Weighted median	15	0.109 (-0.133, 0.35)	0.377
POU	genus.Eisenbergiella.id.11304	MR Egger	15	-0.782 (-1.922, 0.358)	0.202
POU	genus.Enterorhabdus.id.820	IVW	16	0.047 (-0.101, 0.194)	0.536	-0.007(0.836)	12.546(0.97)	0	9.9(0.826)	9.855(0.773)	0.045(0.833)	0.000125093
POU	genus.Enterorhabdus.id.820	Weighted median	16	0.029 (-0.17, 0.229)	0.772
POU	genus.Enterorhabdus.id.820	MR Egger	16	0.162 (-0.915, 1.238)	0.773
POU	genus.Erysipelatoclostridium.id.11381	IVW	20	0.022 (-0.095, 0.14)	0.709	-0.002(0.947)	12.887(0.99)	0	9.626(0.962)	9.622(0.944)	0.005(0.946)	1.16e-07
POU	genus.Erysipelatoclostridium.id.11381	Weighted median	20	-0.023 (-0.182, 0.135)	0.772
POU	genus.Erysipelatoclostridium.id.11381	MR Egger	20	0.049 (-0.724, 0.822)	0.903
POU	genus.ErysipelotrichaceaeUCG003.id.11384	IVW	21	-0.022 (-0.115, 0.072)	0.652	0.003(0.881)	20.003(0.888)	0	13.172(0.87)	13.149(0.831)	0.023(0.879)	2.66e-10
POU	genus.ErysipelotrichaceaeUCG003.id.11384	Weighted median	21	0.023 (-0.103, 0.149)	0.718
POU	genus.ErysipelotrichaceaeUCG003.id.11384	MR Egger	21	-0.07 (-0.702, 0.562)	0.83
POU	genus.Escherichia.Shigella.id.3504	IVW	19	0.041 (-0.068, 0.151)	0.456	-0.001(0.968)	19.181(0.863)	0	11.395(0.877)	11.393(0.835)	0.002(0.967)	2.43e-07
POU	genus.Escherichia.Shigella.id.3504	Weighted median	19	-0.012 (-0.154, 0.129)	0.865
POU	genus.Escherichia.Shigella.id.3504	MR Egger	19	0.057 (-0.676, 0.789)	0.881
POU	genus.Faecalibacterium.id.2057	IVW	21	-0.086 (-0.171, -0.001)	0.047	-0.006(0.769)	25.677(0.648)	0	19.242(0.506)	19.152(0.447)	0.09(0.765)	3.13e-11
POU	genus.Faecalibacterium.id.2057	Weighted median	21	-0.087 (-0.203, 0.029)	0.142
POU	genus.Faecalibacterium.id.2057	MR Egger	21	0 (-0.576, 0.577)	0.999
POU	genus.FamilyXIIIAD3011group.id.11293	IVW	21	0.015 (-0.081, 0.111)	0.757	0.027(0.202)	21.454(0.824)	0	14.918(0.781)	13.172(0.83)	1.746(0.186)	1.23e-09
POU	genus.FamilyXIIIAD3011group.id.11293	Weighted median	21	0.044 (-0.082, 0.171)	0.491
POU	genus.FamilyXIIIAD3011group.id.11293	MR Egger	21	-0.415 (-1.059, 0.23)	0.223
POU	genus.FamilyXIIIUCG001.id.11294	IVW	20	0.029 (-0.074, 0.132)	0.581	0.005(0.819)	13.968(0.981)	0	11.533(0.905)	11.478(0.873)	0.054(0.816)	1.15e-09
POU	genus.FamilyXIIIUCG001.id.11294	Weighted median	20	0.001 (-0.139, 0.141)	0.989
POU	genus.FamilyXIIIUCG001.id.11294	MR Egger	20	-0.052 (-0.739, 0.635)	0.884
POU	genus.Flavonifractor.id.2059	IVW	18	0.048 (-0.072, 0.169)	0.434	0.005(0.842)	26.003(0.513)	0.0279722	17.489(0.422)	17.444(0.357)	0.045(0.833)	7.46e-05
POU	genus.Flavonifractor.id.2059	Weighted median	18	0.106 (-0.063, 0.276)	0.22
POU	genus.Flavonifractor.id.2059	MR Egger	18	-0.033 (-0.831, 0.765)	0.936
POU	genus.Fusicatenibacter.id.11305	IVW	21	-0.032 (-0.119, 0.055)	0.472	-0.022(0.265)	22.942(0.757)	0	19.298(0.503)	17.977(0.524)	1.321(0.25)	5.32e-12
POU	genus.Fusicatenibacter.id.11305	Weighted median	21	-0.022 (-0.148, 0.104)	0.731
POU	genus.Fusicatenibacter.id.11305	MR Egger	21	0.307 (-0.278, 0.892)	0.316
POU	genus.Gordonibacter.id.821	IVW	15	0.013 (-0.205, 0.231)	0.908	0.032(0.472)	9.188(0.974)	0	7.276(0.924)	6.728(0.916)	0.548(0.459)	0.0739989
POU	genus.Gordonibacter.id.821	Weighted median	15	0.094 (-0.198, 0.387)	0.527
POU	genus.Gordonibacter.id.821	MR Egger	15	-0.493 (-1.849, 0.864)	0.489
POU	genus.Haemophilus.id.3698	IVW	19	-0.041 (-0.167, 0.085)	0.522	-0.024(0.448)	13.429(0.969)	0	7.999(0.979)	7.397(0.978)	0.602(0.438)	5.27e-06
POU	genus.Haemophilus.id.3698	Weighted median	19	-0.032 (-0.197, 0.132)	0.699
POU	genus.Haemophilus.id.3698	MR Egger	19	0.34 (-0.631, 1.311)	0.502
POU	genus.Holdemanella.id.11393	IVW	17	0.031 (-0.114, 0.175)	0.675	-0.012(0.694)	11.141(0.993)	0	6.554(0.981)	6.394(0.972)	0.16(0.689)	6.54e-05
POU	genus.Holdemanella.id.11393	Weighted median	17	0.038 (-0.151, 0.227)	0.692
POU	genus.Holdemanella.id.11393	MR Egger	17	0.215 (-0.695, 1.124)	0.651
POU	genus.Holdemania.id.2157	IVW	20	-0.013 (-0.135, 0.11)	0.839	0.005(0.853)	24.566(0.656)	0.00909881	19.174(0.446)	19.137(0.383)	0.037(0.846)	0.000125582
POU	genus.Holdemania.id.2157	Weighted median	20	-0.05 (-0.223, 0.123)	0.571
POU	genus.Holdemania.id.2157	MR Egger	20	-0.093 (-0.943, 0.757)	0.832
POU	genus.Howardella.id.2000	IVW	15	-0.041 (-0.256, 0.174)	0.71	-0.034(0.529)	10.042(0.987)	0	7.506(0.913)	7.088(0.898)	0.418(0.518)	0.0344375
POU	genus.Howardella.id.2000	Weighted median	15	-0.084 (-0.379, 0.21)	0.575
POU	genus.Howardella.id.2000	MR Egger	15	0.48 (-1.112, 2.071)	0.565
POU	genus.Hungatella.id.11306	IVW	14	-0.064 (-0.275, 0.147)	0.553	-0.002(0.97)	7.718(0.972)	0	5.126(0.972)	5.125(0.954)	0.001(0.97)	0.04453
POU	genus.Hungatella.id.11306	Weighted median	14	-0.026 (-0.303, 0.25)	0.852
POU	genus.Hungatella.id.11306	MR Egger	14	-0.038 (-1.411, 1.335)	0.958
POU	genus.Intestinibacter.id.11345	IVW	17	-0.076 (-0.191, 0.04)	0.198	0.016(0.505)	13.179(0.976)	0	8.965(0.915)	8.499(0.902)	0.466(0.495)	5.15e-08
POU	genus.Intestinibacter.id.11345	Weighted median	17	-0.111 (-0.261, 0.04)	0.149
POU	genus.Intestinibacter.id.11345	MR Egger	17	-0.334 (-1.084, 0.416)	0.397
POU	genus.Intestinimonas.id.2062	IVW	20	0.009 (-0.098, 0.115)	0.875	0.024(0.292)	16.594(0.955)	0	11.186(0.917)	10.009(0.932)	1.177(0.278)	1.8e-08
POU	genus.Intestinimonas.id.2062	Weighted median	20	-0.007 (-0.145, 0.132)	0.926
POU	genus.Intestinimonas.id.2062	MR Egger	20	-0.377 (-1.081, 0.327)	0.308
POU	genus.Lachnoclostridium.id.11308	IVW	21	0.004 (-0.086, 0.093)	0.935	-0.029(0.132)	30.781(0.394)	0.089574	21.968(0.342)	19.43(0.43)	2.538(0.111)	1.88e-10
POU	genus.Lachnoclostridium.id.11308	Weighted median	21	-0.008 (-0.132, 0.115)	0.897
POU	genus.Lachnoclostridium.id.11308	MR Egger	21	0.467 (-0.116, 1.051)	0.133
POU	genus.Lachnospira.id.2004	IVW	19	-0.014 (-0.108, 0.08)	0.77	-0.023(0.252)	25.554(0.537)	0	16.676(0.545)	15.272(0.576)	1.404(0.236)	9.64e-10
POU	genus.Lachnospira.id.2004	Weighted median	19	-0.006 (-0.133, 0.121)	0.926
POU	genus.Lachnospira.id.2004	MR Egger	19	0.347 (-0.258, 0.952)	0.276
POU	genus.LachnospiraceaeFCS020group.id.11314	IVW	20	0.009 (-0.09, 0.108)	0.861	-0.03(0.225)	23.364(0.699)	0	16.659(0.613)	15.078(0.657)	1.581(0.209)	2.31e-08
POU	genus.LachnospiraceaeFCS020group.id.11314	Weighted median	20	0.063 (-0.08, 0.207)	0.387
POU	genus.LachnospiraceaeFCS020group.id.11314	MR Egger	20	0.497 (-0.27, 1.265)	0.22
POU	genus.LachnospiraceaeNC2004group.id.11316	IVW	17	-0.028 (-0.191, 0.134)	0.734	0.024(0.492)	12.392(0.987)	0	9.927(0.87)	9.431(0.854)	0.496(0.481)	0.00143994
POU	genus.LachnospiraceaeNC2004group.id.11316	Weighted median	17	-0.131 (-0.349, 0.087)	0.239
POU	genus.LachnospiraceaeNC2004group.id.11316	MR Egger	17	-0.405 (-1.466, 0.656)	0.466
POU	genus.LachnospiraceaeND3007group.id.11317	IVW	21	0.061 (-0.032, 0.153)	0.199	-0.016(0.443)	22.785(0.776)	0	12.769(0.887)	12.155(0.879)	0.615(0.433)	6.87e-10
POU	genus.LachnospiraceaeND3007group.id.11317	Weighted median	21	0.075 (-0.052, 0.201)	0.245
POU	genus.LachnospiraceaeND3007group.id.11317	MR Egger	21	0.308 (-0.317, 0.932)	0.347
POU	genus.LachnospiraceaeNK4A136group.id.11319	IVW	20	-0.017 (-0.106, 0.072)	0.715	-0.015(0.449)	32.625(0.252)	0	17.734(0.54)	17.136(0.514)	0.598(0.439)	4.36e-09
POU	genus.LachnospiraceaeNK4A136group.id.11319	Weighted median	20	-0.093 (-0.218, 0.032)	0.143
POU	genus.LachnospiraceaeNK4A136group.id.11319	MR Egger	20	0.214 (-0.377, 0.806)	0.487
POU	genus.LachnospiraceaeUCG001.id.11321	IVW	19	-0.044 (-0.161, 0.074)	0.468	0.015(0.559)	16.644(0.881)	0	13.386(0.768)	13.03(0.734)	0.356(0.551)	5.05e-06
POU	genus.LachnospiraceaeUCG001.id.11321	Weighted median	19	-0.011 (-0.18, 0.158)	0.899
POU	genus.LachnospiraceaeUCG001.id.11321	MR Egger	19	-0.273 (-1.037, 0.491)	0.493
POU	genus.LachnospiraceaeUCG004.id.11324	IVW	21	-0.004 (-0.102, 0.095)	0.944	-0.015(0.504)	28.728(0.492)	0.0599071	21.274(0.381)	20.766(0.35)	0.508(0.476)	1.76e-08
POU	genus.LachnospiraceaeUCG004.id.11324	Weighted median	21	0.031 (-0.11, 0.172)	0.667
POU	genus.LachnospiraceaeUCG004.id.11324	MR Egger	21	0.228 (-0.444, 0.899)	0.515
POU	genus.LachnospiraceaeUCG008.id.11328	IVW	17	0.001 (-0.151, 0.152)	0.995	-0.03(0.372)	10.558(0.989)	0	8.276(0.94)	7.429(0.945)	0.846(0.358)	0.000116381
POU	genus.LachnospiraceaeUCG008.id.11328	Weighted median	17	0.069 (-0.128, 0.266)	0.492
POU	genus.LachnospiraceaeUCG008.id.11328	MR Egger	17	0.473 (-0.545, 1.49)	0.377
POU	genus.LachnospiraceaeUCG010.id.11330	IVW	18	0.014 (-0.092, 0.121)	0.791	-0.011(0.635)	21.76(0.631)	0	12.776(0.751)	12.542(0.706)	0.233(0.629)	4.73e-07
POU	genus.LachnospiraceaeUCG010.id.11330	Weighted median	18	0.029 (-0.116, 0.173)	0.696
POU	genus.LachnospiraceaeUCG010.id.11330	MR Egger	18	0.18 (-0.499, 0.858)	0.611
POU	genus.Lactobacillus.id.1837	IVW	18	-0.001 (-0.15, 0.148)	0.984	0.015(0.622)	10.222(0.997)	0	7.221(0.98)	6.968(0.974)	0.253(0.615)	4.6e-05
POU	genus.Lactobacillus.id.1837	Weighted median	18	0.002 (-0.197, 0.2)	0.987
POU	genus.Lactobacillus.id.1837	MR Egger	18	-0.245 (-1.208, 0.717)	0.624
POU	genus.Lactococcus.id.1851	IVW	16	0.033 (-0.174, 0.239)	0.758	0.009(0.826)	7.27(1)	0	5.423(0.988)	5.373(0.98)	0.05(0.823)	0.0170572
POU	genus.Lactococcus.id.1851	Weighted median	16	0.069 (-0.204, 0.342)	0.618
POU	genus.Lactococcus.id.1851	MR Egger	16	-0.112 (-1.394, 1.17)	0.867
POU	genus.Marvinbryantia.id.2005	IVW	20	0.037 (-0.07, 0.144)	0.502	0.003(0.902)	19.902(0.867)	0	15.715(0.676)	15.699(0.614)	0.016(0.9)	1.22e-07
POU	genus.Marvinbryantia.id.2005	Weighted median	20	0.086 (-0.067, 0.24)	0.269
POU	genus.Marvinbryantia.id.2005	MR Egger	20	-0.007 (-0.706, 0.691)	0.984
POU	genus.Methanobrevibacter.id.123	IVW	12	0.01 (-0.235, 0.254)	0.939	0.017(0.807)	5.882(0.997)	0	3.647(0.979)	3.584(0.964)	0.063(0.802)	0.0420496
POU	genus.Methanobrevibacter.id.123	Weighted median	12	-0.006 (-0.326, 0.313)	0.969
POU	genus.Methanobrevibacter.id.123	MR Egger	12	-0.266 (-2.442, 1.909)	0.815
POU	genus.Odoribacter.id.952	IVW	19	0.026 (-0.072, 0.125)	0.601	0.001(0.952)	24.91(0.564)	0	15.943(0.597)	15.939(0.528)	0.004(0.952)	3.38e-08
POU	genus.Odoribacter.id.952	Weighted median	19	0 (-0.141, 0.14)	0.997
POU	genus.Odoribacter.id.952	MR Egger	19	0.007 (-0.632, 0.645)	0.984
POU	genus.Olsenella.id.822	IVW	14	0.075 (-0.148, 0.297)	0.51	0.004(0.942)	6.338(1)	0	4.454(0.985)	4.448(0.974)	0.006(0.941)	0.0122421
POU	genus.Olsenella.id.822	Weighted median	14	0.1 (-0.193, 0.393)	0.503
POU	genus.Olsenella.id.822	MR Egger	14	0.009 (-1.721, 1.74)	0.992
POU	genus.Oscillibacter.id.2063	IVW	21	0.002 (-0.119, 0.122)	0.976	-0.001(0.959)	11.491(0.998)	0	7.498(0.995)	7.496(0.991)	0.003(0.959)	2.49e-07
POU	genus.Oscillibacter.id.2063	Weighted median	21	0.03 (-0.128, 0.188)	0.709
POU	genus.Oscillibacter.id.2063	MR Egger	21	0.023 (-0.79, 0.836)	0.956
POU	genus.Oscillospira.id.2064	IVW	20	0.019 (-0.097, 0.134)	0.753	0.01(0.694)	14.223(0.974)	0	9.619(0.962)	9.459(0.948)	0.159(0.69)	1.06e-07
POU	genus.Oscillospira.id.2064	Weighted median	20	-0.024 (-0.177, 0.128)	0.755
POU	genus.Oscillospira.id.2064	MR Egger	20	-0.134 (-0.893, 0.625)	0.733
POU	genus.Oxalobacter.id.2978	IVW	20	-0.084 (-0.254, 0.085)	0.329	-0.023(0.533)	11.063(0.995)	0	6.385(0.997)	5.981(0.996)	0.403(0.525)	0.00600251
POU	genus.Oxalobacter.id.2978	Weighted median	20	-0.071 (-0.281, 0.14)	0.51
POU	genus.Oxalobacter.id.2978	MR Egger	20	0.282 (-0.861, 1.424)	0.635
POU	genus.Parabacteroides.id.954	IVW	21	0.005 (-0.082, 0.092)	0.903	0.01(0.611)	17.417(0.951)	0	11.281(0.939)	11.013(0.923)	0.268(0.605)	1.56e-13
POU	genus.Parabacteroides.id.954	Weighted median	21	-0.024 (-0.14, 0.092)	0.68
POU	genus.Parabacteroides.id.954	MR Egger	21	-0.148 (-0.735, 0.439)	0.627
POU	genus.Paraprevotella.id.962	IVW	19	-0.068 (-0.21, 0.075)	0.352	0.008(0.804)	9.447(1)	0	6.743(0.992)	6.679(0.987)	0.064(0.8)	2.19e-05
POU	genus.Paraprevotella.id.962	Weighted median	19	-0.09 (-0.274, 0.095)	0.341
POU	genus.Paraprevotella.id.962	MR Egger	19	-0.19 (-1.149, 0.77)	0.703
POU	genus.Parasutterella.id.2892	IVW	20	-0.027 (-0.136, 0.082)	0.633	-0.029(0.224)	19.79(0.831)	0	14.718(0.74)	13.134(0.784)	1.584(0.208)	7.97e-07
POU	genus.Parasutterella.id.2892	Weighted median	20	-0.075 (-0.225, 0.075)	0.328
POU	genus.Parasutterella.id.2892	MR Egger	20	0.432 (-0.29, 1.153)	0.256
POU	genus.Peptococcus.id.2037	IVW	18	-0.066 (-0.23, 0.098)	0.428	-0.019(0.573)	10.551(0.989)	0	7.214(0.981)	6.883(0.975)	0.331(0.565)	0.0040041
POU	genus.Peptococcus.id.2037	Weighted median	18	-0.042 (-0.267, 0.184)	0.716
POU	genus.Peptococcus.id.2037	MR Egger	18	0.239 (-0.813, 1.29)	0.663
POU	genus.Phascolarctobacterium.id.2168	IVW	20	-0.015 (-0.127, 0.096)	0.788	-0.028(0.259)	13.996(0.984)	0	10.669(0.934)	9.313(0.952)	1.356(0.244)	3.47e-08
POU	genus.Phascolarctobacterium.id.2168	Weighted median	20	-0.008 (-0.156, 0.14)	0.917
POU	genus.Phascolarctobacterium.id.2168	MR Egger	20	0.429 (-0.327, 1.186)	0.281
POU	genus.Prevotella7.id.11182	IVW	12	-0.033 (-0.281, 0.214)	0.791	0.007(0.908)	7.16(0.993)	0	5.028(0.93)	5.014(0.89)	0.014(0.906)	0.060612
POU	genus.Prevotella7.id.11182	Weighted median	12	0.019 (-0.296, 0.333)	0.908
POU	genus.Prevotella7.id.11182	MR Egger	12	-0.14 (-1.915, 1.636)	0.881
POU	genus.Prevotella9.id.11183	IVW	19	-0.03 (-0.149, 0.089)	0.619	-0.025(0.382)	13.831(0.985)	0	8.663(0.967)	7.857(0.97)	0.806(0.369)	3.99e-07
POU	genus.Prevotella9.id.11183	Weighted median	19	-0.014 (-0.175, 0.147)	0.862
POU	genus.Prevotella9.id.11183	MR Egger	19	0.371 (-0.512, 1.253)	0.422
POU	genus.RikenellaceaeRC9gutgroup.id.11191	IVW	15	-0.048 (-0.28, 0.183)	0.682	0.036(0.501)	6.925(0.99)	0	5.91(0.969)	5.432(0.964)	0.478(0.489)	0.0823107
POU	genus.RikenellaceaeRC9gutgroup.id.11191	Weighted median	15	-0.122 (-0.433, 0.189)	0.442
POU	genus.RikenellaceaeRC9gutgroup.id.11191	MR Egger	15	-0.631 (-2.298, 1.036)	0.471
POU	genus.Romboutsia.id.11347	IVW	19	-0.058 (-0.158, 0.043)	0.26	-0.003(0.889)	16.897(0.909)	0	8.34(0.973)	8.32(0.959)	0.02(0.887)	1.87e-09
POU	genus.Romboutsia.id.11347	Weighted median	19	-0.044 (-0.181, 0.093)	0.531
POU	genus.Romboutsia.id.11347	MR Egger	19	-0.01 (-0.682, 0.662)	0.978
POU	genus.Roseburia.id.2012	IVW	20	0.046 (-0.042, 0.133)	0.307	-0.04(0.043)	16.948(0.948)	0	14.092(0.778)	9.343(0.951)	4.749(0.029)	7.79e-13
POU	genus.Roseburia.id.2012	Weighted median	20	0.055 (-0.067, 0.177)	0.377
POU	genus.Roseburia.id.2012	MR Egger	20	0.684 (0.103, 1.265)	0.033
POU	genus.Ruminiclostridium5.id.11355	IVW	19	0.045 (-0.046, 0.136)	0.334	0.009(0.629)	25.793(0.479)	0	14.569(0.691)	14.326(0.644)	0.243(0.622)	1.12e-09
POU	genus.Ruminiclostridium5.id.11355	Weighted median	19	0.061 (-0.063, 0.185)	0.337
POU	genus.Ruminiclostridium5.id.11355	MR Egger	19	-0.103 (-0.698, 0.492)	0.738
POU	genus.Ruminiclostridium6.id.11356	IVW	21	-0.006 (-0.104, 0.093)	0.912	-0.009(0.672)	25.739(0.632)	0	18.411(0.56)	18.227(0.507)	0.185(0.667)	1e-07
POU	genus.Ruminiclostridium6.id.11356	Weighted median	21	0.027 (-0.111, 0.165)	0.701
POU	genus.Ruminiclostridium6.id.11356	MR Egger	21	0.138 (-0.524, 0.8)	0.688
POU	genus.Ruminiclostridium9.id.11357	IVW	21	0.072 (-0.024, 0.167)	0.141	-0.018(0.404)	30.243(0.427)	0.140612	23.272(0.276)	22.412(0.264)	0.86(0.354)	1.62e-09
POU	genus.Ruminiclostridium9.id.11357	Weighted median	21	0.082 (-0.048, 0.213)	0.217
POU	genus.Ruminiclostridium9.id.11357	MR Egger	21	0.35 (-0.296, 0.996)	0.302
POU	genus.RuminococcaceaeNK4A214group.id.11358	IVW	20	-0.004 (-0.098, 0.09)	0.937	0.008(0.705)	22.758(0.715)	0	13.544(0.81)	13.396(0.768)	0.148(0.7)	4.16e-09
POU	genus.RuminococcaceaeNK4A214group.id.11358	Weighted median	20	0.016 (-0.107, 0.139)	0.8
POU	genus.RuminococcaceaeNK4A214group.id.11358	MR Egger	20	-0.127 (-0.762, 0.508)	0.699
POU	genus.RuminococcaceaeUCG002.id.11360	IVW	21	0.022 (-0.065, 0.11)	0.619	0.027(0.173)	22.975(0.699)	0	18.139(0.578)	16.138(0.648)	2.001(0.157)	1.27e-10
POU	genus.RuminococcaceaeUCG002.id.11360	Weighted median	21	0.011 (-0.111, 0.133)	0.86
POU	genus.RuminococcaceaeUCG002.id.11360	MR Egger	21	-0.399 (-0.988, 0.191)	0.201
POU	genus.RuminococcaceaeUCG003.id.11361	IVW	20	-0.042 (-0.143, 0.058)	0.41	0.041(0.071)	29.123(0.348)	0.0707886	20.447(0.368)	16.777(0.539)	3.671(0.055)	5.28e-07
POU	genus.RuminococcaceaeUCG003.id.11361	Weighted median	20	-0.014 (-0.15, 0.123)	0.844
POU	genus.RuminococcaceaeUCG003.id.11361	MR Egger	20	-0.681 (-1.341, -0.021)	0.058
POU	genus.RuminococcaceaeUCG004.id.11362	IVW	18	0.013 (-0.112, 0.139)	0.837	-0.004(0.872)	15.209(0.942)	0	10.185(0.896)	10.159(0.858)	0.027(0.87)	5e-06
POU	genus.RuminococcaceaeUCG004.id.11362	Weighted median	18	0.024 (-0.146, 0.194)	0.783
POU	genus.RuminococcaceaeUCG004.id.11362	MR Egger	18	0.081 (-0.738, 0.9)	0.849
POU	genus.RuminococcaceaeUCG005.id.11363	IVW	20	0.012 (-0.08, 0.104)	0.797	0.003(0.876)	23.174(0.658)	0	15.093(0.717)	15.068(0.657)	0.025(0.874)	9.32e-10
POU	genus.RuminococcaceaeUCG005.id.11363	Weighted median	20	0.016 (-0.108, 0.14)	0.804
POU	genus.RuminococcaceaeUCG005.id.11363	MR Egger	20	-0.043 (-0.73, 0.644)	0.904
POU	genus.RuminococcaceaeUCG009.id.11366	IVW	19	0.031 (-0.107, 0.169)	0.659	-0.001(0.986)	16.978(0.887)	0	12.135(0.84)	12.135(0.792)	0(0.985)	0.000369709
POU	genus.RuminococcaceaeUCG009.id.11366	Weighted median	19	0.022 (-0.165, 0.21)	0.818
POU	genus.RuminococcaceaeUCG009.id.11366	MR Egger	19	0.04 (-0.889, 0.968)	0.934
POU	genus.RuminococcaceaeUCG010.id.11367	IVW	21	-0.067 (-0.167, 0.034)	0.194	0.005(0.817)	28.126(0.523)	0	19.051(0.519)	18.995(0.457)	0.055(0.814)	8.89e-07
POU	genus.RuminococcaceaeUCG010.id.11367	Weighted median	21	-0.113 (-0.258, 0.031)	0.124
POU	genus.RuminococcaceaeUCG010.id.11367	MR Egger	21	-0.147 (-0.823, 0.529)	0.675
POU	genus.RuminococcaceaeUCG011.id.11368	IVW	16	0.036 (-0.184, 0.255)	0.75	-0.002(0.968)	10.415(0.982)	0	7.281(0.949)	7.279(0.923)	0.002(0.968)	0.0846023
POU	genus.RuminococcaceaeUCG011.id.11368	Weighted median	16	-0.046 (-0.337, 0.244)	0.754
POU	genus.RuminococcaceaeUCG011.id.11368	MR Egger	16	0.067 (-1.479, 1.613)	0.933
POU	genus.RuminococcaceaeUCG013.id.11370	IVW	21	-0.012 (-0.1, 0.076)	0.794	0.006(0.762)	18.382(0.932)	0	10.368(0.961)	10.274(0.946)	0.094(0.759)	6.71e-13
POU	genus.RuminococcaceaeUCG013.id.11370	Weighted median	21	-0.046 (-0.165, 0.072)	0.446
POU	genus.RuminococcaceaeUCG013.id.11370	MR Egger	21	-0.104 (-0.698, 0.49)	0.736
POU	genus.RuminococcaceaeUCG014.id.11371	IVW	20	-0.021 (-0.119, 0.076)	0.669	0.013(0.521)	15.98(0.944)	0	10.91(0.927)	10.481(0.915)	0.429(0.513)	1.63e-10
POU	genus.RuminococcaceaeUCG014.id.11371	Weighted median	20	-0.048 (-0.185, 0.089)	0.492
POU	genus.RuminococcaceaeUCG014.id.11371	MR Egger	20	-0.234 (-0.879, 0.411)	0.486
POU	genus.Ruminococcus1.id.11373	IVW	21	0.025 (-0.071, 0.121)	0.61	-0.015(0.478)	35.594(0.172)	0.150026	23.53(0.264)	22.9(0.242)	0.631(0.427)	3.68e-08
POU	genus.Ruminococcus1.id.11373	Weighted median	21	0.039 (-0.084, 0.163)	0.531
POU	genus.Ruminococcus1.id.11373	MR Egger	21	0.265 (-0.392, 0.921)	0.439
POU	genus.Ruminococcus2.id.11374	IVW	21	0.067 (-0.025, 0.159)	0.153	0.019(0.351)	16.95(0.959)	0	11.974(0.917)	11.06(0.922)	0.915(0.339)	2.58e-11
POU	genus.Ruminococcus2.id.11374	Weighted median	21	0.049 (-0.073, 0.171)	0.435
POU	genus.Ruminococcus2.id.11374	MR Egger	21	-0.233 (-0.854, 0.389)	0.472
POU	genus.Sellimonas.id.14369	IVW	13	0.015 (-0.238, 0.269)	0.905	-0.009(0.908)	5.182(1)	0	2.187(0.999)	2.173(0.998)	0.014(0.906)	0.0403025
POU	genus.Sellimonas.id.14369	Weighted median	13	0.015 (-0.303, 0.333)	0.926
POU	genus.Sellimonas.id.14369	MR Egger	13	0.155 (-2.173, 2.483)	0.899
POU	genus.Senegalimassilia.id.11160	IVW	17	-0.066 (-0.218, 0.085)	0.391	0.006(0.859)	17.723(0.838)	0	11.565(0.773)	11.532(0.714)	0.033(0.856)	0.00298236
POU	genus.Senegalimassilia.id.11160	Weighted median	17	-0.043 (-0.256, 0.17)	0.691
POU	genus.Senegalimassilia.id.11160	MR Egger	17	-0.158 (-1.165, 0.849)	0.762
POU	genus.Slackia.id.825	IVW	19	-0.042 (-0.196, 0.112)	0.592	-0.036(0.285)	13.893(0.958)	0	10.851(0.901)	9.634(0.918)	1.217(0.27)	0.00262086
POU	genus.Slackia.id.825	Weighted median	19	-0.141 (-0.352, 0.07)	0.19
POU	genus.Slackia.id.825	MR Egger	19	0.523 (-0.493, 1.538)	0.327
POU	genus.Streptococcus.id.1853	IVW	20	-0.01 (-0.103, 0.083)	0.834	-0.023(0.257)	23.919(0.631)	0.0344887	19.679(0.414)	18.289(0.437)	1.39(0.238)	3.2e-10
POU	genus.Streptococcus.id.1853	Weighted median	20	0.074 (-0.055, 0.203)	0.262
POU	genus.Streptococcus.id.1853	MR Egger	20	0.357 (-0.265, 0.979)	0.275
POU	genus.Subdoligranulum.id.2070	IVW	20	-0.026 (-0.114, 0.062)	0.565	-0.009(0.627)	17.41(0.916)	0	9.635(0.961)	9.389(0.95)	0.245(0.621)	1.87e-12
POU	genus.Subdoligranulum.id.2070	Weighted median	20	-0.017 (-0.136, 0.101)	0.774
POU	genus.Subdoligranulum.id.2070	MR Egger	20	0.122 (-0.471, 0.716)	0.691
POU	genus.Sutterella.id.2896	IVW	20	-0.11 (-0.211, -0.008)	0.035	-0.016(0.472)	15.535(0.967)	0	8.631(0.979)	8.092(0.977)	0.539(0.463)	1.58e-09
POU	genus.Sutterella.id.2896	Weighted median	20	-0.122 (-0.258, 0.014)	0.079
POU	genus.Sutterella.id.2896	MR Egger	20	0.146 (-0.544, 0.836)	0.683
POU	genus.Terrisporobacter.id.11348	IVW	17	0.003 (-0.151, 0.158)	0.968	0.002(0.947)	10.715(0.97)	0	9.35(0.898)	9.345(0.859)	0.005(0.946)	0.000635051
POU	genus.Terrisporobacter.id.11348	Weighted median	17	-0.062 (-0.268, 0.143)	0.552
POU	genus.Terrisporobacter.id.11348	MR Egger	17	-0.031 (-1.027, 0.966)	0.953
POU	genus.Turicibacter.id.2162	IVW	19	0.037 (-0.089, 0.163)	0.564	0.003(0.916)	14.924(0.958)	0	10.529(0.913)	10.517(0.881)	0.011(0.915)	1.3e-05
POU	genus.Turicibacter.id.2162	Weighted median	19	0.037 (-0.131, 0.205)	0.668
POU	genus.Turicibacter.id.2162	MR Egger	19	-0.008 (-0.844, 0.827)	0.985
POU	genus.Tyzzerella3.id.11335	IVW	17	-0.006 (-0.178, 0.166)	0.947	-0.011(0.773)	9.364(0.993)	0	6.701(0.979)	6.615(0.967)	0.086(0.769)	0.00143802
POU	genus.Tyzzerella3.id.11335	Weighted median	17	-0.053 (-0.279, 0.174)	0.649
POU	genus.Tyzzerella3.id.11335	MR Egger	17	0.165 (-0.989, 1.319)	0.783
POU	genus.Veillonella.id.2198	IVW	17	0.041 (-0.091, 0.172)	0.545	-0.026(0.418)	15.15(0.935)	0	10.032(0.865)	9.338(0.859)	0.694(0.405)	1.63e-05
POU	genus.Veillonella.id.2198	Weighted median	17	0.039 (-0.133, 0.211)	0.657
POU	genus.Veillonella.id.2198	MR Egger	17	0.453 (-0.526, 1.431)	0.379
POU	genus.Victivallis.id.2256	IVW	16	-0.034 (-0.256, 0.189)	0.768	0.001(0.982)	3.681(1)	0	2.591(1)	2.591(1)	0.001(0.982)	0.0165037
POU	genus.Victivallis.id.2256	Weighted median	16	-0.042 (-0.326, 0.241)	0.77
POU	genus.Victivallis.id.2256	MR Egger	16	-0.057 (-2.139, 2.024)	0.958
POU	order.Actinomycetales.id.420	IVW	19	-0.023 (-0.159, 0.112)	0.734	-0.001(0.981)	19.83(0.835)	0	12.273(0.833)	12.272(0.783)	0.001(0.981)	0.000357772
POU	order.Actinomycetales.id.420	Weighted median	19	-0.06 (-0.253, 0.132)	0.538
POU	order.Actinomycetales.id.420	MR Egger	19	-0.013 (-0.904, 0.879)	0.978
POU	order.Bacillales.id.1674	IVW	10	0.155 (-0.125, 0.435)	0.278	-0.018(0.828)	2.75(1)	0	1.594(0.996)	1.544(0.992)	0.05(0.823)	0.0465994
POU	order.Bacillales.id.1674	Weighted median	10	0.18 (-0.15, 0.509)	0.285
POU	order.Bacillales.id.1674	MR Egger	10	0.443 (-2.091, 2.976)	0.741
POU	order.Bacteroidales.id.913	IVW	20	0.016 (-0.07, 0.103)	0.713	0.002(0.931)	14.397(0.981)	0	9.697(0.96)	9.689(0.942)	0.008(0.93)	3.67e-15
POU	order.Bacteroidales.id.913	Weighted median	20	0.003 (-0.117, 0.123)	0.962
POU	order.Bacteroidales.id.913	MR Egger	20	-0.009 (-0.584, 0.566)	0.975
POU	order.Bifidobacteriales.id.432	IVW	21	-0.014 (-0.108, 0.08)	0.768	0.002(0.924)	26.639(0.606)	0	17.627(0.612)	17.618(0.548)	0.009(0.922)	7.14e-09
POU	order.Bifidobacteriales.id.432	Weighted median	21	0.008 (-0.126, 0.141)	0.911
POU	order.Bifidobacteriales.id.432	MR Egger	21	-0.045 (-0.683, 0.592)	0.89
POU	order.Burkholderiales.id.2874	IVW	21	-0.05 (-0.138, 0.037)	0.26	-0.005(0.807)	14.083(0.987)	0	7.491(0.995)	7.43(0.992)	0.061(0.805)	7.98e-15
POU	order.Burkholderiales.id.2874	Weighted median	21	-0.041 (-0.153, 0.071)	0.469
POU	order.Burkholderiales.id.2874	MR Egger	21	0.023 (-0.567, 0.613)	0.939
POU	order.Clostridiales.id.1863	IVW	21	0.027 (-0.058, 0.113)	0.531	-0.028(0.136)	26.71(0.596)	0.0237894	20.487(0.428)	18.058(0.519)	2.429(0.119)	5.59e-12
POU	order.Clostridiales.id.1863	Weighted median	21	0.02 (-0.098, 0.139)	0.735
POU	order.Clostridiales.id.1863	MR Egger	21	0.476 (-0.094, 1.046)	0.118
POU	order.Coriobacteriales.id.810	IVW	20	0.009 (-0.078, 0.097)	0.836	0.006(0.758)	25.969(0.567)	0	16.966(0.592)	16.868(0.532)	0.098(0.754)	4.13e-11
POU	order.Coriobacteriales.id.810	Weighted median	20	0.018 (-0.106, 0.142)	0.775
POU	order.Coriobacteriales.id.810	MR Egger	20	-0.084 (-0.675, 0.507)	0.783
POU	order.Desulfovibrionales.id.3156	IVW	21	0.031 (-0.062, 0.124)	0.509	-0.005(0.815)	25.344(0.662)	0	17.875(0.596)	17.819(0.535)	0.057(0.812)	2.77e-09
POU	order.Desulfovibrionales.id.3156	Weighted median	21	0.051 (-0.069, 0.172)	0.404
POU	order.Desulfovibrionales.id.3156	MR Egger	21	0.106 (-0.519, 0.732)	0.743
POU	order.Enterobacteriales.id.3468	IVW	19	-0.016 (-0.119, 0.086)	0.754	0.003(0.906)	22.616(0.711)	0	16.475(0.559)	16.461(0.491)	0.014(0.904)	6.35e-08
POU	order.Enterobacteriales.id.3468	Weighted median	19	-0.022 (-0.162, 0.117)	0.753
POU	order.Enterobacteriales.id.3468	MR Egger	19	-0.058 (-0.743, 0.627)	0.87
POU	order.Erysipelotrichales.id.2148	IVW	20	0.005 (-0.082, 0.092)	0.907	0.001(0.95)	18.862(0.891)	0	16.125(0.649)	16.121(0.584)	0.004(0.949)	2.09e-13
POU	order.Erysipelotrichales.id.2148	Weighted median	20	-0.006 (-0.126, 0.115)	0.928
POU	order.Erysipelotrichales.id.2148	MR Egger	20	-0.013 (-0.589, 0.563)	0.964
POU	order.Gastranaerophilales.id.1591	IVW	20	-0.152 (-0.306, 0.002)	0.053	-0.036(0.272)	14.879(0.975)	0	9.095(0.972)	7.812(0.981)	1.283(0.257)	0.00589584
POU	order.Gastranaerophilales.id.1591	Weighted median	20	-0.215 (-0.429, -0.001)	0.049
POU	order.Gastranaerophilales.id.1591	MR Egger	20	0.421 (-0.582, 1.424)	0.422
POU	order.Lactobacillales.id.1800	IVW	21	-0.009 (-0.096, 0.078)	0.838	-0.024(0.211)	23.255(0.703)	0	19.497(0.49)	17.818(0.535)	1.678(0.195)	1.37e-11
POU	order.Lactobacillales.id.1800	Weighted median	21	0.002 (-0.122, 0.125)	0.98
POU	order.Lactobacillales.id.1800	MR Egger	21	0.374 (-0.212, 0.961)	0.226
POU	order.Methanobacteriales.id.120	IVW	12	-0.04 (-0.278, 0.197)	0.739	0.038(0.585)	7.451(0.974)	0	3.543(0.981)	3.225(0.976)	0.318(0.573)	0.0660315
POU	order.Methanobacteriales.id.120	Weighted median	12	-0.067 (-0.374, 0.241)	0.67
POU	order.Methanobacteriales.id.120	MR Egger	12	-0.643 (-2.75, 1.464)	0.563
POU	order.MollicutesRF9.id.11579	IVW	17	0.048 (-0.076, 0.171)	0.448	-0.007(0.787)	14.876(0.898)	0	9.693(0.882)	9.617(0.843)	0.076(0.783)	4.01e-06
POU	order.MollicutesRF9.id.11579	Weighted median	17	0.093 (-0.082, 0.267)	0.298
POU	order.MollicutesRF9.id.11579	MR Egger	17	0.155 (-0.619, 0.929)	0.7
POU	order.NB1n.id.3953	IVW	14	0.068 (-0.125, 0.262)	0.49	0.02(0.682)	7.965(0.997)	0	5.91(0.949)	5.734(0.929)	0.176(0.674)	0.00470001
POU	order.NB1n.id.3953	Weighted median	14	0.041 (-0.213, 0.296)	0.75
POU	order.NB1n.id.3953	MR Egger	14	-0.238 (-1.68, 1.204)	0.752
POU	order.Pasteurellales.id.3688	IVW	20	-0.06 (-0.18, 0.061)	0.333	-0.002(0.94)	15.883(0.951)	0	9.1(0.972)	9.094(0.958)	0.006(0.939)	8.63e-06
POU	order.Pasteurellales.id.3688	Weighted median	20	-0.012 (-0.172, 0.147)	0.878
POU	order.Pasteurellales.id.3688	MR Egger	20	-0.024 (-0.957, 0.91)	0.961
POU	order.Rhodospirillales.id.2667	IVW	18	0.103 (-0.029, 0.234)	0.126	0.022(0.497)	19.38(0.817)	0	12.636(0.76)	12.152(0.733)	0.484(0.487)	0.000447982
POU	order.Rhodospirillales.id.2667	Weighted median	18	0.085 (-0.099, 0.268)	0.367
POU	order.Rhodospirillales.id.2667	MR Egger	18	-0.248 (-1.245, 0.749)	0.633
POU	order.Selenomonadales.id.2165	IVW	20	-0.043 (-0.13, 0.044)	0.329	-0.01(0.593)	26.052(0.579)	0	14.781(0.736)	14.484(0.697)	0.297(0.586)	1.58e-11
POU	order.Selenomonadales.id.2165	Weighted median	20	-0.039 (-0.161, 0.084)	0.535
POU	order.Selenomonadales.id.2165	MR Egger	20	0.114 (-0.46, 0.688)	0.701
POU	order.Verrucomicrobiales.id.4030	IVW	21	-0.008 (-0.112, 0.097)	0.888	0.036(0.123)	21.436(0.82)	0	16.299(0.698)	13.69(0.801)	2.609(0.106)	7.36e-08
POU	order.Verrucomicrobiales.id.4030	Weighted median	21	-0.004 (-0.154, 0.146)	0.961
POU	order.Verrucomicrobiales.id.4030	MR Egger	21	-0.58 (-1.282, 0.122)	0.122
POU	order.Victivallales.id.2254	IVW	18	-0.089 (-0.267, 0.088)	0.325	-0.033(0.424)	10.831(0.993)	0	9.225(0.933)	8.552(0.931)	0.673(0.412)	0.015057
POU	order.Victivallales.id.2254	Weighted median	18	-0.113 (-0.351, 0.125)	0.351
POU	order.Victivallales.id.2254	MR Egger	18	0.442 (-0.84, 1.725)	0.509
POU	phylum.Actinobacteria.id.400	IVW	19	0.056 (-0.033, 0.144)	0.22	0.003(0.863)	20.996(0.784)	0	16.567(0.553)	16.536(0.486)	0.031(0.861)	1.12e-11
POU	phylum.Actinobacteria.id.400	Weighted median	19	0.058 (-0.068, 0.183)	0.368
POU	phylum.Actinobacteria.id.400	MR Egger	19	0.003 (-0.588, 0.594)	0.992
POU	phylum.Bacteroidetes.id.905	IVW	20	0.022 (-0.064, 0.108)	0.62	0.001(0.971)	14.37(0.988)	0	9.889(0.956)	9.888(0.936)	0.001(0.97)	3.7e-15
POU	phylum.Bacteroidetes.id.905	Weighted median	20	0.012 (-0.106, 0.13)	0.846
POU	phylum.Bacteroidetes.id.905	MR Egger	20	0.011 (-0.564, 0.586)	0.971
POU	phylum.Cyanobacteria.id.1500	IVW	19	-0.094 (-0.237, 0.05)	0.201	-0.004(0.895)	15.455(0.947)	0	7.612(0.984)	7.594(0.974)	0.018(0.893)	0.000534753
POU	phylum.Cyanobacteria.id.1500	Weighted median	19	-0.126 (-0.314, 0.063)	0.191
POU	phylum.Cyanobacteria.id.1500	MR Egger	19	-0.031 (-0.951, 0.888)	0.947
POU	phylum.Euryarchaeota.id.55	IVW	13	-0.091 (-0.316, 0.134)	0.426	0(0.998)	6.823(0.995)	0	3.033(0.995)	3.033(0.99)	0(0.998)	0.0362263
POU	phylum.Euryarchaeota.id.55	Weighted median	13	-0.15 (-0.436, 0.136)	0.304
POU	phylum.Euryarchaeota.id.55	MR Egger	13	-0.094 (-2.096, 1.909)	0.928
POU	phylum.Firmicutes.id.1672	IVW	20	0.006 (-0.082, 0.093)	0.897	-0.019(0.346)	23.604(0.693)	0.0233452	19.454(0.428)	18.493(0.424)	0.962(0.327)	1.95e-12
POU	phylum.Firmicutes.id.1672	Weighted median	20	-0.059 (-0.183, 0.065)	0.351
POU	phylum.Firmicutes.id.1672	MR Egger	20	0.296 (-0.298, 0.889)	0.342
POU	phylum.Lentisphaerae.id.2238	IVW	18	-0.096 (-0.274, 0.082)	0.289	-0.037(0.37)	10.906(0.992)	0	9.357(0.928)	8.506(0.932)	0.851(0.356)	0.0168963
POU	phylum.Lentisphaerae.id.2238	Weighted median	18	-0.104 (-0.353, 0.144)	0.41
POU	phylum.Lentisphaerae.id.2238	MR Egger	18	0.501 (-0.78, 1.783)	0.454
POU	phylum.Proteobacteria.id.2375	IVW	21	0.019 (-0.066, 0.104)	0.658	0.015(0.434)	29.386(0.452)	0	16.905(0.659)	16.267(0.639)	0.638(0.425)	1.47e-11
POU	phylum.Proteobacteria.id.2375	Weighted median	21	0.005 (-0.115, 0.126)	0.931
POU	phylum.Proteobacteria.id.2375	MR Egger	21	-0.211 (-0.783, 0.36)	0.478
POU	phylum.Tenericutes.id.3919	IVW	20	0.074 (-0.036, 0.184)	0.186	-0.013(0.591)	14.491(0.958)	0	13.13(0.832)	12.83(0.802)	0.3(0.584)	3.54e-07
POU	phylum.Tenericutes.id.3919	Weighted median	20	0.061 (-0.095, 0.217)	0.442
POU	phylum.Tenericutes.id.3919	MR Egger	20	0.273 (-0.447, 0.994)	0.467
POU	phylum.Verrucomicrobia.id.3982	IVW	21	-0.024 (-0.127, 0.078)	0.64	0.042(0.071)	21.832(0.837)	0	17.899(0.594)	14.244(0.769)	3.655(0.056)	4.04e-08
POU	phylum.Verrucomicrobia.id.3982	Weighted median	21	-0.007 (-0.148, 0.134)	0.921
POU	phylum.Verrucomicrobia.id.3982	MR Egger	21	-0.688 (-1.376, 0)	0.065

## Sheet: gut microbiota on POU
						Directional pleiotropy		Cochran Q-test		Rucker's framework
Exposure	Outcome	Method	NSNPs	OR (95%CI)	P	Egger intercept (P)	MRPRESSO global test, RSSobs (P)	I2 statistics	Q-statistic (P)	Q'-statistic (P)	Q–Q' (P)	Steiger P
class.Actinobacteria.id.419	POU	IVW	13	0.916 (0.807, 1.04)	0.175	-0.011(0.419)	18.902(0.286)	0.247076	15.938(0.194)	14.977(0.184)	0.961(0.327)	3.91e-51
class.Actinobacteria.id.419	POU	Weighted median	13	0.895 (0.765, 1.048)	0.168
class.Actinobacteria.id.419	POU	MR Egger	13	1.077 (0.722, 1.606)	0.723
class.Alphaproteobacteria.id.2379	POU	IVW	6	0.909 (0.801, 1.031)	0.136	0.04(0.167)	13.984(0.21)	0	4.104(0.535)	1.261(0.868)	2.843(0.092)	2.82e-34
class.Alphaproteobacteria.id.2379	POU	Weighted median	6	0.897 (0.771, 1.043)	0.159
class.Alphaproteobacteria.id.2379	POU	MR Egger	6	0.608 (0.375, 0.986)	0.114
class.Bacilli.id.1673	POU	IVW	17	1.007 (0.915, 1.109)	0.886	-0.003(0.792)	13.216(0.921)	0	6.452(0.982)	6.38(0.973)	0.072(0.788)	4.63e-86
class.Bacilli.id.1673	POU	Weighted median	17	1.049 (0.926, 1.188)	0.454
class.Bacilli.id.1673	POU	MR Egger	17	1.042 (0.799, 1.359)	0.766
class.Bacteroidia.id.912	POU	IVW	12	0.995 (0.875, 1.13)	0.933	0.011(0.326)	18.995(0.228)	0.2055	13.845(0.242)	12.512(0.252)	1.334(0.248)	1.33e-55
class.Bacteroidia.id.912	POU	Weighted median	12	0.955 (0.812, 1.124)	0.579
class.Bacteroidia.id.912	POU	MR Egger	12	0.869 (0.653, 1.157)	0.359
class.Betaproteobacteria.id.2867	POU	IVW	12	1.084 (0.951, 1.236)	0.226	0.004(0.808)	20.962(0.158)	0.163606	13.152(0.284)	13.07(0.22)	0.082(0.775)	1.68e-47
class.Betaproteobacteria.id.2867	POU	Weighted median	12	1.001 (0.845, 1.186)	0.986
class.Betaproteobacteria.id.2867	POU	MR Egger	12	1.023 (0.633, 1.653)	0.929
class.Clostridia.id.1859	POU	IVW	12	0.984 (0.866, 1.118)	0.803	-0.002(0.944)	19.01(0.434)	0	8.345(0.682)	8.34(0.596)	0.005(0.943)	7.09e-54
class.Clostridia.id.1859	POU	Weighted median	12	1.038 (0.879, 1.225)	0.658
class.Clostridia.id.1859	POU	MR Egger	12	1.008 (0.513, 1.981)	0.982
class.Coriobacteriia.id.809	POU	IVW	10	0.985 (0.86, 1.128)	0.827	-0.003(0.908)	8.455(0.843)	0	6.903(0.647)	6.889(0.549)	0.014(0.905)	5.41e-56
class.Coriobacteriia.id.809	POU	Weighted median	10	1.01 (0.838, 1.216)	0.919
class.Coriobacteriia.id.809	POU	MR Egger	10	1.021 (0.554, 1.882)	0.948
class.Deltaproteobacteria.id.3087	POU	IVW	13	1.063 (0.926, 1.219)	0.387	0.013(0.362)	24.771(0.046)	0.441985	21.505(0.043)	19.872(0.047)	1.633(0.201)	2.56e-47
class.Deltaproteobacteria.id.3087	POU	Weighted median	13	1.102 (0.933, 1.302)	0.252
class.Deltaproteobacteria.id.3087	POU	MR Egger	13	0.892 (0.606, 1.312)	0.574
class.Erysipelotrichia.id.2147	POU	IVW	11	1.029 (0.894, 1.183)	0.693	-0.001(0.957)	14.538(0.259)	0.18146	12.217(0.271)	12.213(0.202)	0.004(0.948)	3.39e-37
class.Erysipelotrichia.id.2147	POU	Weighted median	11	1.018 (0.852, 1.217)	0.843
class.Erysipelotrichia.id.2147	POU	MR Egger	11	1.047 (0.555, 1.973)	0.891
class.Gammaproteobacteria.id.3303	POU	IVW	7	1.12 (0.966, 1.298)	0.132	0.005(0.796)	24.048(0.014)	0	5.917(0.433)	5.83(0.323)	0.086(0.769)	6.86e-30
class.Gammaproteobacteria.id.3303	POU	Weighted median	7	1.159 (0.969, 1.386)	0.106
class.Gammaproteobacteria.id.3303	POU	MR Egger	7	1.044 (0.612, 1.78)	0.882
class.Lentisphaeria.id.2250	POU	IVW	7	0.982 (0.883, 1.092)	0.737	-0.017(0.574)	16.838(0.113)	0.447927	10.868(0.093)	10.136(0.071)	0.732(0.392)	7.05e-39
class.Lentisphaeria.id.2250	POU	Weighted median	7	0.951 (0.846, 1.069)	0.401
class.Lentisphaeria.id.2250	POU	MR Egger	7	1.095 (0.755, 1.589)	0.653
class.Melainabacteria.id.1589	POU	IVW	10	0.983 (0.913, 1.059)	0.658	0.005(0.713)	10.977(0.673)	0	6.601(0.679)	6.456(0.596)	0.146(0.703)	7.9e-57
class.Melainabacteria.id.1589	POU	Weighted median	10	1 (0.907, 1.102)	0.996
class.Melainabacteria.id.1589	POU	MR Egger	10	0.947 (0.767, 1.168)	0.621
class.Methanobacteria.id.119	POU	IVW	9	0.956 (0.893, 1.024)	0.199	0(0.992)	16.445(0.198)	0.164211	9.572(0.296)	9.572(0.214)	0(0.991)	4.28e-48
class.Methanobacteria.id.119	POU	Weighted median	9	0.927 (0.852, 1.008)	0.077
class.Methanobacteria.id.119	POU	MR Egger	9	0.955 (0.714, 1.278)	0.765
class.Mollicutes.id.3920	POU	IVW	11	1.056 (0.95, 1.173)	0.313	-0.013(0.605)	4.62(0.967)	0	3.806(0.956)	3.519(0.94)	0.288(0.592)	2.07e-42
class.Mollicutes.id.3920	POU	Weighted median	11	1.041 (0.907, 1.195)	0.567
class.Mollicutes.id.3920	POU	MR Egger	11	1.241 (0.682, 2.258)	0.498
class.Negativicutes.id.2164	POU	IVW	11	1.013 (0.896, 1.147)	0.832	0.013(0.35)	9.335(0.746)	0	7.867(0.642)	6.896(0.648)	0.972(0.324)	6.31e-44
class.Negativicutes.id.2164	POU	Weighted median	11	0.99 (0.842, 1.164)	0.906
class.Negativicutes.id.2164	POU	MR Egger	11	0.842 (0.571, 1.242)	0.408
class.Verrucomicrobiae.id.4029	POU	IVW	11	1.024 (0.882, 1.188)	0.759	-0.017(0.45)	27.669(0.01)	0.553978	22.42(0.013)	20.97(0.013)	1.45(0.228)	1.67e-41
class.Verrucomicrobiae.id.4029	POU	Weighted median	11	1.036 (0.891, 1.205)	0.647
class.Verrucomicrobiae.id.4029	POU	MR Egger	11	1.258 (0.737, 2.145)	0.422
family.Acidaminococcaceae.id.2166	POU	IVW	7	1.076 (0.947, 1.224)	0.259	-0.002(0.921)	4.402(0.842)	0	3.432(0.753)	3.421(0.635)	0.011(0.917)	6.37e-32
family.Acidaminococcaceae.id.2166	POU	Weighted median	7	1.045 (0.889, 1.23)	0.592
family.Acidaminococcaceae.id.2166	POU	MR Egger	7	1.098 (0.742, 1.625)	0.66
family.Actinomycetaceae.id.421	POU	IVW	5	0.931 (0.828, 1.048)	0.237	-0.007(0.699)	0.677(0.974)	0	0.421(0.981)	0.24(0.971)	0.181(0.67)	8.23e-24
family.Actinomycetaceae.id.421	POU	Weighted median	5	0.948 (0.823, 1.091)	0.455
family.Actinomycetaceae.id.421	POU	MR Egger	5	0.99 (0.73, 1.343)	0.954
family.Alcaligenaceae.id.2875	POU	IVW	12	1.092 (0.959, 1.245)	0.185	-0.008(0.712)	19.089(0.342)	0.173131	13.303(0.274)	13.114(0.217)	0.189(0.664)	1.24e-54
family.Alcaligenaceae.id.2875	POU	Weighted median	12	1.074 (0.908, 1.27)	0.404
family.Alcaligenaceae.id.2875	POU	MR Egger	12	1.23 (0.657, 2.305)	0.533
family.Bacteroidaceae.id.917	POU	IVW	8	1.072 (0.916, 1.254)	0.387	0.041(0.145)	9.948(0.544)	0.100601	7.783(0.352)	4.981(0.546)	2.802(0.094)	3.92e-34
family.Bacteroidaceae.id.917	POU	Weighted median	8	1.025 (0.833, 1.262)	0.813
family.Bacteroidaceae.id.917	POU	MR Egger	8	0.574 (0.272, 1.211)	0.195
family.BacteroidalesS24.7group.id.11173	POU	IVW	8	0.921 (0.833, 1.018)	0.108	-0.044(0.079)	13.978(0.264)	0.0710645	7.536(0.375)	3.067(0.8)	4.468(0.035)	1.42e-41
family.BacteroidalesS24.7group.id.11173	POU	Weighted median	8	0.934 (0.823, 1.059)	0.285
family.BacteroidalesS24.7group.id.11173	POU	MR Egger	8	1.45 (0.942, 2.233)	0.143
family.Bifidobacteriaceae.id.433	POU	IVW	8	0.967 (0.813, 1.149)	0.701	-0.02(0.543)	16.148(0.403)	0.302506	10.036(0.187)	9.385(0.153)	0.651(0.42)	4.28e-47
family.Bifidobacteriaceae.id.433	POU	Weighted median	8	1.053 (0.865, 1.282)	0.608
family.Bifidobacteriaceae.id.433	POU	MR Egger	8	1.334 (0.493, 3.608)	0.591
family.Christensenellaceae.id.1866	POU	IVW	11	0.894 (0.778, 1.027)	0.113	0.01(0.432)	18.54(0.174)	0.352423	15.442(0.117)	14.362(0.11)	1.08(0.299)	6.63e-56
family.Christensenellaceae.id.1866	POU	Weighted median	11	0.896 (0.764, 1.051)	0.178
family.Christensenellaceae.id.1866	POU	MR Egger	11	0.799 (0.591, 1.081)	0.179
family.Clostridiaceae1.id.1869	POU	IVW	10	1.078 (0.959, 1.211)	0.207	0.01(0.45)	21.408(0.074)	0	8.965(0.44)	8.311(0.404)	0.654(0.419)	6.13e-37
family.Clostridiaceae1.id.1869	POU	Weighted median	10	1.034 (0.876, 1.221)	0.691
family.Clostridiaceae1.id.1869	POU	MR Egger	10	0.949 (0.678, 1.328)	0.767
family.ClostridialesvadinBB60group.id.11286	POU	IVW	15	0.984 (0.899, 1.078)	0.727	-0.014(0.249)	20.101(0.308)	0.18271	17.13(0.249)	15.407(0.283)	1.723(0.189)	7.18e-69
family.ClostridialesvadinBB60group.id.11286	POU	Weighted median	15	0.945 (0.844, 1.058)	0.325
family.ClostridialesvadinBB60group.id.11286	POU	MR Egger	15	1.137 (0.884, 1.463)	0.335
family.Coriobacteriaceae.id.811	POU	IVW	10	0.985 (0.86, 1.128)	0.827	-0.003(0.908)	8.455(0.848)	0	6.903(0.647)	6.889(0.549)	0.014(0.905)	5.41e-56
family.Coriobacteriaceae.id.811	POU	Weighted median	10	1.01 (0.842, 1.211)	0.917
family.Coriobacteriaceae.id.811	POU	MR Egger	10	1.021 (0.554, 1.882)	0.948
family.Defluviitaleaceae.id.1924	POU	IVW	9	0.958 (0.86, 1.068)	0.442	-0.023(0.239)	17.11(0.146)	0.249968	10.666(0.221)	8.621(0.281)	2.045(0.153)	4.27e-39
family.Defluviitaleaceae.id.1924	POU	Weighted median	9	0.952 (0.835, 1.084)	0.458
family.Defluviitaleaceae.id.1924	POU	MR Egger	9	1.168 (0.849, 1.606)	0.371
family.Desulfovibrionaceae.id.3169	POU	IVW	10	1.057 (0.926, 1.206)	0.412	0.009(0.505)	15.898(0.234)	0.26459	12.238(0.2)	11.537(0.173)	0.701(0.402)	1.73e-43
family.Desulfovibrionaceae.id.3169	POU	Weighted median	10	1.066 (0.903, 1.258)	0.451
family.Desulfovibrionaceae.id.3169	POU	MR Egger	10	0.945 (0.67, 1.332)	0.754
family.Enterobacteriaceae.id.3469	POU	IVW	6	1.082 (0.834, 1.404)	0.552	-0.072(0.218)	26.265(0.017)	0.648084	14.208(0.014)	9.275(0.055)	4.933(0.026)	4.26e-28
family.Enterobacteriaceae.id.3469	POU	Weighted median	6	0.991 (0.802, 1.224)	0.931
family.Enterobacteriaceae.id.3469	POU	MR Egger	6	2.842 (0.76, 10.622)	0.195
family.Erysipelotrichaceae.id.2149	POU	IVW	11	1.029 (0.894, 1.183)	0.693	-0.001(0.957)	14.538(0.316)	0.18146	12.217(0.271)	12.213(0.202)	0.004(0.948)	3.39e-37
family.Erysipelotrichaceae.id.2149	POU	Weighted median	11	1.018 (0.859, 1.206)	0.835
family.Erysipelotrichaceae.id.2149	POU	MR Egger	11	1.047 (0.555, 1.973)	0.891
family.FamilyXI.id.1936	POU	IVW	8	1.001 (0.932, 1.074)	0.983	-0.01(0.779)	11.513(0.415)	0.203078	8.784(0.269)	8.659(0.194)	0.125(0.724)	1.68e-45
family.FamilyXI.id.1936	POU	Weighted median	8	0.959 (0.88, 1.044)	0.334
family.FamilyXI.id.1936	POU	MR Egger	8	1.075 (0.662, 1.747)	0.779
family.FamilyXIII.id.1957	POU	IVW	8	0.958 (0.834, 1.1)	0.54	-0.011(0.551)	4.083(0.914)	0	3.289(0.857)	2.889(0.823)	0.4(0.527)	7.8e-34
family.FamilyXIII.id.1957	POU	Weighted median	8	0.941 (0.781, 1.133)	0.522
family.FamilyXIII.id.1957	POU	MR Egger	8	1.113 (0.685, 1.807)	0.681
family.Lachnospiraceae.id.1987	POU	IVW	15	1.073 (0.968, 1.188)	0.181	0.004(0.606)	13.215(0.69)	0	11.65(0.634)	11.37(0.58)	0.28(0.597)	3.89e-64
family.Lachnospiraceae.id.1987	POU	Weighted median	15	1.075 (0.932, 1.24)	0.322
family.Lachnospiraceae.id.1987	POU	MR Egger	15	1.011 (0.795, 1.287)	0.929
family.Lactobacillaceae.id.1836	POU	IVW	8	1.029 (0.928, 1.141)	0.593	0.01(0.593)	13.854(0.338)	0.293055	9.902(0.194)	9.403(0.152)	0.498(0.48)	1.37e-47
family.Lactobacillaceae.id.1836	POU	Weighted median	8	1.026 (0.912, 1.154)	0.669
family.Lactobacillaceae.id.1836	POU	MR Egger	8	0.955 (0.722, 1.264)	0.758
family.Methanobacteriaceae.id.121	POU	IVW	9	0.956 (0.893, 1.024)	0.199	0(0.992)	16.445(0.217)	0.164211	9.572(0.296)	9.572(0.214)	0(0.991)	4.28e-48
family.Methanobacteriaceae.id.121	POU	Weighted median	9	0.927 (0.85, 1.011)	0.086
family.Methanobacteriaceae.id.121	POU	MR Egger	9	0.955 (0.714, 1.278)	0.765
family.Oxalobacteraceae.id.2966	POU	IVW	12	0.983 (0.913, 1.059)	0.648	0.012(0.628)	17.09(0.28)	0.244729	14.564(0.203)	14.21(0.164)	0.354(0.552)	8.08e-57
family.Oxalobacteraceae.id.2966	POU	Weighted median	12	0.976 (0.893, 1.067)	0.596
family.Oxalobacteraceae.id.2966	POU	MR Egger	12	0.906 (0.653, 1.257)	0.569
family.Pasteurellaceae.id.3689	POU	IVW	13	1.013 (0.935, 1.098)	0.754	-0.021(0.067)	19.732(0.413)	0.139474	13.945(0.304)	9.831(0.546)	4.114(0.043)	4.59e-81
family.Pasteurellaceae.id.3689	POU	Weighted median	13	1.025 (0.922, 1.14)	0.647
family.Pasteurellaceae.id.3689	POU	MR Egger	13	1.185 (1.001, 1.403)	0.075
family.Peptococcaceae.id.2024	POU	IVW	8	0.997 (0.892, 1.115)	0.96	-0.013(0.379)	10.739(0.323)	0.20263	8.779(0.269)	7.63(0.266)	1.148(0.284)	1.11e-37
family.Peptococcaceae.id.2024	POU	Weighted median	8	1.011 (0.883, 1.158)	0.87
family.Peptococcaceae.id.2024	POU	MR Egger	8	1.122 (0.858, 1.466)	0.432
family.Peptostreptococcaceae.id.2042	POU	IVW	12	1.02 (0.895, 1.163)	0.765	0.027(0.015)	28.622(0.045)	0.460214	20.378(0.04)	10.923(0.364)	9.455(0.002)	6.5e-58
family.Peptostreptococcaceae.id.2042	POU	Weighted median	12	0.982 (0.848, 1.136)	0.803
family.Peptostreptococcaceae.id.2042	POU	MR Egger	12	0.768 (0.62, 0.951)	0.036
family.Porphyromonadaceae.id.943	POU	IVW	8	1.02 (0.836, 1.244)	0.845	-0.026(0.314)	16.003(0.199)	0.414014	11.946(0.102)	9.941(0.127)	2.005(0.157)	4.9e-32
family.Porphyromonadaceae.id.943	POU	Weighted median	8	1.076 (0.874, 1.325)	0.49
family.Porphyromonadaceae.id.943	POU	MR Egger	8	1.555 (0.715, 3.38)	0.308
family.Prevotellaceae.id.960	POU	IVW	15	0.954 (0.866, 1.05)	0.338	0.007(0.582)	11.914(0.834)	0	10.129(0.753)	9.81(0.709)	0.319(0.572)	9.73e-75
family.Prevotellaceae.id.960	POU	Weighted median	15	0.927 (0.814, 1.055)	0.251
family.Prevotellaceae.id.960	POU	MR Egger	15	0.868 (0.617, 1.221)	0.431
family.Rhodospirillaceae.id.2717	POU	IVW	14	1.054 (0.974, 1.14)	0.191	0.011(0.608)	12.468(0.755)	0	7.54(0.872)	7.262(0.84)	0.278(0.598)	8.49e-62
family.Rhodospirillaceae.id.2717	POU	Weighted median	14	1.08 (0.972, 1.199)	0.155
family.Rhodospirillaceae.id.2717	POU	MR Egger	14	0.947 (0.632, 1.42)	0.797
family.Rikenellaceae.id.967	POU	IVW	16	0.932 (0.843, 1.032)	0.175	0.002(0.854)	15.286(0.644)	0	12.788(0.619)	12.753(0.546)	0.035(0.851)	1.09e-61
family.Rikenellaceae.id.967	POU	Weighted median	16	0.98 (0.85, 1.13)	0.781
family.Rikenellaceae.id.967	POU	MR Egger	16	0.908 (0.677, 1.219)	0.531
family.Ruminococcaceae.id.2050	POU	IVW	10	1.02 (0.88, 1.182)	0.794	-0.008(0.616)	17.763(0.207)	0.37636	14.431(0.108)	13.957(0.083)	0.474(0.491)	9.91e-54
family.Ruminococcaceae.id.2050	POU	Weighted median	10	1.034 (0.872, 1.226)	0.702
family.Ruminococcaceae.id.2050	POU	MR Egger	10	1.103 (0.792, 1.536)	0.579
family.Streptococcaceae.id.1850	POU	IVW	14	1.027 (0.91, 1.158)	0.67	0.021(0.289)	19.385(0.417)	0.19606	16.17(0.24)	14.669(0.26)	1.501(0.22)	1.17e-60
family.Streptococcaceae.id.1850	POU	Weighted median	14	0.92 (0.786, 1.077)	0.301
family.Streptococcaceae.id.1850	POU	MR Egger	14	0.789 (0.488, 1.276)	0.353
family.Veillonellaceae.id.2172	POU	IVW	18	1.039 (0.955, 1.131)	0.376	-0.005(0.47)	19.875(0.528)	0.0381068	17.673(0.41)	17.089(0.38)	0.585(0.445)	5.37e-92
family.Veillonellaceae.id.2172	POU	Weighted median	18	1.021 (0.905, 1.151)	0.738
family.Veillonellaceae.id.2172	POU	MR Egger	18	1.106 (0.917, 1.334)	0.306
family.Verrucomicrobiaceae.id.4036	POU	IVW	11	1.023 (0.882, 1.188)	0.76	-0.017(0.452)	27.672(0.017)	0.553998	22.421(0.013)	20.98(0.013)	1.441(0.23)	1.75e-41
family.Verrucomicrobiaceae.id.4036	POU	Weighted median	11	1.036 (0.889, 1.207)	0.654
family.Verrucomicrobiaceae.id.4036	POU	MR Egger	11	1.257 (0.737, 2.143)	0.423
family.Victivallaceae.id.2255	POU	IVW	11	1.01 (0.946, 1.079)	0.76	-0.023(0.323)	17.858(0.232)	0.263676	13.581(0.193)	12.107(0.207)	1.474(0.225)	7.92e-61
family.Victivallaceae.id.2255	POU	Weighted median	11	1.039 (0.96, 1.124)	0.343
family.Victivallaceae.id.2255	POU	MR Egger	11	1.176 (0.878, 1.576)	0.304
genus..Clostridiuminnocuumgroup.id.14397	POU	IVW	7	1.032 (0.954, 1.117)	0.433	0.024(0.413)	5.942(0.779)	0	4.363(0.628)	3.567(0.613)	0.796(0.372)	1.99e-38
genus..Clostridiuminnocuumgroup.id.14397	POU	Weighted median	7	1.038 (0.93, 1.158)	0.509
genus..Clostridiuminnocuumgroup.id.14397	POU	MR Egger	7	0.853 (0.557, 1.306)	0.497
genus..Eubacteriumbrachygroup.id.11296	POU	IVW	10	1.083 (0.996, 1.178)	0.063	0.004(0.867)	18.794(0.14)	0.411327	15.289(0.083)	15.232(0.055)	0.057(0.811)	4.08e-45
genus..Eubacteriumbrachygroup.id.11296	POU	Weighted median	10	1.057 (0.963, 1.161)	0.245
genus..Eubacteriumbrachygroup.id.11296	POU	MR Egger	10	1.052 (0.749, 1.478)	0.777
genus..Eubacteriumcoprostanoligenesgroup.id.11375	POU	IVW	11	0.902 (0.795, 1.024)	0.112	-0.031(0.076)	12.591(0.503)	0	9.662(0.471)	5.636(0.776)	4.025(0.045)	1.91e-40
genus..Eubacteriumcoprostanoligenesgroup.id.11375	POU	Weighted median	11	0.914 (0.764, 1.094)	0.328
genus..Eubacteriumcoprostanoligenesgroup.id.11375	POU	MR Egger	11	1.45 (0.897, 2.343)	0.164
genus..Eubacteriumeligensgroup.id.14372	POU	IVW	7	1.062 (0.919, 1.227)	0.414	0.006(0.81)	5.591(0.874)	0	2.931(0.817)	2.867(0.721)	0.065(0.799)	2.1e-44
genus..Eubacteriumeligensgroup.id.14372	POU	Weighted median	7	1.088 (0.909, 1.302)	0.357
genus..Eubacteriumeligensgroup.id.14372	POU	MR Egger	7	0.987 (0.55, 1.771)	0.967
genus..Eubacteriumfissicatenagroup.id.14373	POU	IVW	7	1.046 (0.969, 1.129)	0.248	-0.007(0.811)	6.849(0.558)	0	5.097(0.531)	5.033(0.412)	0.064(0.8)	1.89e-30
genus..Eubacteriumfissicatenagroup.id.14373	POU	Weighted median	7	0.996 (0.899, 1.104)	0.942
genus..Eubacteriumfissicatenagroup.id.14373	POU	MR Egger	7	1.097 (0.751, 1.602)	0.652
genus..Eubacteriumhalliigroup.id.11338	POU	IVW	16	0.983 (0.897, 1.077)	0.714	-0.002(0.758)	12.919(0.722)	0	11.294(0.732)	11.195(0.671)	0.099(0.753)	3.47e-75
genus..Eubacteriumhalliigroup.id.11338	POU	Weighted median	16	1.041 (0.92, 1.179)	0.523
genus..Eubacteriumhalliigroup.id.11338	POU	MR Egger	16	1.01 (0.835, 1.222)	0.921
genus..Eubacteriumnodatumgroup.id.11297	POU	IVW	11	0.991 (0.929, 1.057)	0.784	0.004(0.866)	16.904(0.177)	0.270508	13.708(0.187)	13.662(0.135)	0.046(0.831)	1.47e-48
genus..Eubacteriumnodatumgroup.id.11297	POU	Weighted median	11	0.969 (0.894, 1.05)	0.442
genus..Eubacteriumnodatumgroup.id.11297	POU	MR Egger	11	0.966 (0.715, 1.304)	0.825
genus..Eubacteriumoxidoreducensgroup.id.11339	POU	IVW	4	1.099 (0.982, 1.229)	0.1	-0.028(0.285)	5.762(0.439)	0.0347092	3.108(0.375)	1.02(0.6)	2.088(0.149)	8.71e-18
genus..Eubacteriumoxidoreducensgroup.id.11339	POU	Weighted median	4	1.099 (0.95, 1.271)	0.203
genus..Eubacteriumoxidoreducensgroup.id.11339	POU	MR Egger	4	1.405 (0.989, 1.996)	0.198
genus..Eubacteriumrectalegroup.id.14374	POU	IVW	8	1.083 (0.919, 1.277)	0.341	-0.013(0.536)	11.063(0.576)	0.219784	8.972(0.255)	8.372(0.212)	0.6(0.438)	3.41e-43
genus..Eubacteriumrectalegroup.id.14374	POU	Weighted median	8	1.079 (0.885, 1.316)	0.451
genus..Eubacteriumrectalegroup.id.14374	POU	MR Egger	8	1.318 (0.716, 2.427)	0.41
genus..Eubacteriumruminantiumgroup.id.11340	POU	IVW	17	0.973 (0.909, 1.041)	0.422	-0.004(0.746)	19.635(0.415)	0	15.053(0.521)	14.944(0.455)	0.109(0.741)	2.86e-73
genus..Eubacteriumruminantiumgroup.id.11340	POU	Weighted median	17	0.994 (0.908, 1.089)	0.903
genus..Eubacteriumruminantiumgroup.id.11340	POU	MR Egger	17	1.011 (0.794, 1.288)	0.928
genus..Eubacteriumventriosumgroup.id.11341	POU	IVW	12	0.962 (0.859, 1.079)	0.51	0.013(0.49)	8.026(0.88)	0	6.224(0.858)	5.71(0.839)	0.514(0.473)	3.15e-47
genus..Eubacteriumventriosumgroup.id.11341	POU	Weighted median	12	0.96 (0.824, 1.118)	0.597
genus..Eubacteriumventriosumgroup.id.11341	POU	MR Egger	12	0.812 (0.503, 1.311)	0.414
genus..Eubacteriumxylanophilumgroup.id.14375	POU	IVW	7	0.981 (0.857, 1.122)	0.775	-0.023(0.244)	12.137(0.366)	0	5.823(0.443)	4.079(0.538)	1.744(0.187)	4.67e-37
genus..Eubacteriumxylanophilumgroup.id.14375	POU	Weighted median	7	1.009 (0.842, 1.208)	0.927
genus..Eubacteriumxylanophilumgroup.id.14375	POU	MR Egger	7	1.269 (0.846, 1.904)	0.302
genus..Ruminococcusgauvreauiigroup.id.11342	POU	IVW	10	0.96 (0.854, 1.079)	0.49	-0.013(0.614)	11.365(0.517)	0	3.983(0.913)	3.707(0.883)	0.276(0.599)	3.55e-40
genus..Ruminococcusgauvreauiigroup.id.11342	POU	Weighted median	10	0.97 (0.842, 1.118)	0.678
genus..Ruminococcusgauvreauiigroup.id.11342	POU	MR Egger	10	1.165 (0.56, 2.421)	0.694
genus..Ruminococcusgnavusgroup.id.14376	POU	IVW	12	1.009 (0.935, 1.09)	0.811	-0.02(0.308)	14.461(0.356)	0.0833753	12.001(0.364)	10.761(0.376)	1.24(0.265)	1e-50
genus..Ruminococcusgnavusgroup.id.14376	POU	Weighted median	12	1.011 (0.915, 1.117)	0.827
genus..Ruminococcusgnavusgroup.id.14376	POU	MR Egger	12	1.21 (0.862, 1.699)	0.297
genus..Ruminococcustorquesgroup.id.14377	POU	IVW	9	1.036 (0.909, 1.18)	0.596	0.004(0.766)	8.699(0.824)	0	2.668(0.953)	2.573(0.922)	0.096(0.757)	1.64e-60
genus..Ruminococcustorquesgroup.id.14377	POU	Weighted median	9	1.044 (0.877, 1.243)	0.63
genus..Ruminococcustorquesgroup.id.14377	POU	MR Egger	9	0.985 (0.698, 1.389)	0.934
genus.Actinomyces.id.423	POU	IVW	7	1.014 (0.918, 1.12)	0.786	-0.013(0.402)	10.231(0.355)	0	5.867(0.438)	5.026(0.413)	0.841(0.359)	5.51e-33
genus.Actinomyces.id.423	POU	Weighted median	7	0.96 (0.841, 1.097)	0.55
genus.Actinomyces.id.423	POU	MR Egger	7	1.138 (0.872, 1.485)	0.386
genus.Adlercreutzia.id.812	POU	IVW	7	1.154 (1.015, 1.313)	0.029	-0.011(0.687)	15.693(0.233)	0.256467	8.07(0.233)	7.785(0.169)	0.285(0.594)	1.89e-41
genus.Adlercreutzia.id.812	POU	Weighted median	7	1.073 (0.917, 1.256)	0.378
genus.Adlercreutzia.id.812	POU	MR Egger	7	1.31 (0.722, 2.375)	0.415
genus.Akkermansia.id.4037	POU	IVW	11	1.023 (0.881, 1.187)	0.765	-0.016(0.466)	27.691(0.013)	0.554174	22.43(0.013)	21.071(0.012)	1.36(0.244)	1.63e-41
genus.Akkermansia.id.4037	POU	Weighted median	11	1.034 (0.891, 1.199)	0.659
genus.Akkermansia.id.4037	POU	MR Egger	11	1.248 (0.732, 2.13)	0.437
genus.Alistipes.id.968	POU	IVW	13	0.907 (0.803, 1.024)	0.115	-0.027(0.151)	13.244(0.605)	0	11.088(0.521)	8.705(0.649)	2.383(0.123)	3.72e-44
genus.Alistipes.id.968	POU	Weighted median	13	0.94 (0.801, 1.103)	0.445
genus.Alistipes.id.968	POU	MR Egger	13	1.445 (0.79, 2.643)	0.257
genus.Allisonella.id.2174	POU	IVW	7	1.135 (1.061, 1.213)	0	-0.003(0.914)	3.94(0.903)	0	2.863(0.826)	2.85(0.723)	0.013(0.91)	9.79e-36
genus.Allisonella.id.2174	POU	Weighted median	7	1.107 (1.01, 1.213)	0.03
genus.Allisonella.id.2174	POU	MR Egger	7	1.163 (0.758, 1.784)	0.52
genus.Alloprevotella.id.961	POU	IVW	6	0.972 (0.891, 1.06)	0.523	0.095(0.122)	9.916(0.328)	0.281785	6.962(0.224)	3.139(0.535)	3.822(0.051)	4.28e-30
genus.Alloprevotella.id.961	POU	Weighted median	6	1.008 (0.916, 1.11)	0.868
genus.Alloprevotella.id.961	POU	MR Egger	6	0.493 (0.249, 0.978)	0.113
genus.Anaerofilum.id.2053	POU	IVW	9	0.924 (0.857, 0.995)	0.037	0.019(0.409)	4.527(0.901)	0	3.617(0.89)	2.845(0.899)	0.772(0.38)	2.55e-40
genus.Anaerofilum.id.2053	POU	Weighted median	9	0.915 (0.83, 1.01)	0.078
genus.Anaerofilum.id.2053	POU	MR Egger	9	0.785 (0.543, 1.136)	0.241
genus.Anaerostipes.id.1991	POU	IVW	11	0.872 (0.769, 0.989)	0.033	0.021(0.163)	15.401(0.371)	0.0713396	10.768(0.376)	8.458(0.489)	2.311(0.128)	3.83e-54
genus.Anaerostipes.id.1991	POU	Weighted median	11	0.889 (0.751, 1.052)	0.169
genus.Anaerostipes.id.1991	POU	MR Egger	11	0.652 (0.439, 0.967)	0.062
genus.Anaerotruncus.id.2054	POU	IVW	12	1.039 (0.901, 1.198)	0.601	0.004(0.814)	27.48(0.025)	0.337932	16.615(0.12)	16.518(0.086)	0.097(0.756)	1.6e-47
genus.Anaerotruncus.id.2054	POU	Weighted median	12	1.015 (0.859, 1.2)	0.859
genus.Anaerotruncus.id.2054	POU	MR Egger	12	0.983 (0.613, 1.576)	0.945
genus.Bacteroides.id.918	POU	IVW	8	1.072 (0.916, 1.254)	0.387	0.041(0.145)	9.948(0.554)	0.100601	7.783(0.352)	4.981(0.546)	2.802(0.094)	3.92e-34
genus.Bacteroides.id.918	POU	Weighted median	8	1.025 (0.843, 1.248)	0.802
genus.Bacteroides.id.918	POU	MR Egger	8	0.574 (0.272, 1.211)	0.195
genus.Barnesiella.id.944	POU	IVW	12	1.001 (0.901, 1.113)	0.979	-0.001(0.939)	13.16(0.661)	0	9.414(0.584)	9.408(0.494)	0.006(0.938)	3.28e-55
genus.Barnesiella.id.944	POU	Weighted median	12	1.019 (0.88, 1.181)	0.8
genus.Barnesiella.id.944	POU	MR Egger	12	1.015 (0.717, 1.436)	0.936
genus.Bifidobacterium.id.436	POU	IVW	11	1.047 (0.9, 1.218)	0.55	-0.036(0.009)	27.327(0.051)	0.45732	18.427(0.048)	7.508(0.584)	10.919(0.001)	3.01e-52
genus.Bifidobacterium.id.436	POU	Weighted median	11	1.093 (0.921, 1.297)	0.308
genus.Bifidobacterium.id.436	POU	MR Egger	11	1.674 (1.24, 2.259)	0.008
genus.Bilophila.id.3170	POU	IVW	11	1.049 (0.938, 1.173)	0.406	0.008(0.659)	10.987(0.824)	0	7.51(0.677)	7.301(0.606)	0.208(0.648)	4.21e-54
genus.Bilophila.id.3170	POU	Weighted median	11	1.013 (0.871, 1.179)	0.862
genus.Bilophila.id.3170	POU	MR Egger	11	0.94 (0.579, 1.525)	0.807
genus.Blautia.id.1992	POU	IVW	10	1.002 (0.886, 1.133)	0.977	-0.001(0.92)	6.479(0.803)	0	5.165(0.82)	5.154(0.741)	0.011(0.917)	1.12e-41
genus.Blautia.id.1992	POU	Weighted median	10	0.993 (0.843, 1.168)	0.929
genus.Blautia.id.1992	POU	MR Egger	10	1.016 (0.761, 1.356)	0.918
genus.Butyricicoccus.id.2055	POU	IVW	8	0.932 (0.77, 1.127)	0.466	-0.002(0.919)	25.263(0.017)	0.656056	20.352(0.005)	20.314(0.002)	0.038(0.846)	3.96e-43
genus.Butyricicoccus.id.2055	POU	Weighted median	8	0.949 (0.811, 1.112)	0.518
genus.Butyricicoccus.id.2055	POU	MR Egger	8	0.947 (0.653, 1.374)	0.785
genus.Butyricimonas.id.945	POU	IVW	13	1.042 (0.948, 1.146)	0.397	0.012(0.437)	16.511(0.487)	0.0898694	13.185(0.356)	12.449(0.331)	0.736(0.391)	5.54e-61
genus.Butyricimonas.id.945	POU	Weighted median	13	1.009 (0.886, 1.149)	0.897
genus.Butyricimonas.id.945	POU	MR Egger	13	0.918 (0.665, 1.268)	0.613
genus.Butyrivibrio.id.1993	POU	IVW	14	0.99 (0.941, 1.041)	0.691	0.016(0.394)	15.195(0.544)	0.000840731	13.011(0.447)	12.215(0.429)	0.796(0.372)	2.01e-67
genus.Butyrivibrio.id.1993	POU	Weighted median	14	1.006 (0.938, 1.079)	0.861
genus.Butyrivibrio.id.1993	POU	MR Egger	14	0.885 (0.688, 1.139)	0.363
genus.CandidatusSoleaferrea.id.11350	POU	IVW	9	1.023 (0.94, 1.114)	0.592	-0.023(0.614)	18.706(0.25)	0	7.192(0.516)	6.914(0.438)	0.279(0.598)	2.48e-56
genus.CandidatusSoleaferrea.id.11350	POU	Weighted median	9	1.065 (0.951, 1.193)	0.278
genus.CandidatusSoleaferrea.id.11350	POU	MR Egger	9	1.31 (0.522, 3.291)	0.583
genus.Catenibacterium.id.2153	POU	IVW	5	0.989 (0.887, 1.102)	0.839	-0.11(0.116)	11.038(0.178)	0.445877	7.219(0.125)	2.411(0.492)	4.808(0.028)	3.77e-22
genus.Catenibacterium.id.2153	POU	Weighted median	5	1.038 (0.938, 1.15)	0.47
genus.Catenibacterium.id.2153	POU	MR Egger	5	2.231 (1.073, 4.637)	0.121
genus.ChristensenellaceaeR.7group.id.11283	POU	IVW	8	0.82 (0.709, 0.949)	0.008	0.007(0.688)	10.228(0.488)	0	5.838(0.559)	5.661(0.462)	0.177(0.674)	5.17e-28
genus.ChristensenellaceaeR.7group.id.11283	POU	Weighted median	8	0.799 (0.664, 0.961)	0.017
genus.ChristensenellaceaeR.7group.id.11283	POU	MR Egger	8	0.755 (0.501, 1.139)	0.23
genus.Clostridiumsensustricto1.id.1873	POU	IVW	7	1.05 (0.932, 1.183)	0.421	0.026(0.137)	17.495(0.088)	0	5.751(0.452)	2.622(0.758)	3.13(0.077)	9.13e-38
genus.Clostridiumsensustricto1.id.1873	POU	Weighted median	7	1.045 (0.89, 1.226)	0.593
genus.Clostridiumsensustricto1.id.1873	POU	MR Egger	7	0.853 (0.659, 1.106)	0.284
genus.Collinsella.id.815	POU	IVW	9	0.902 (0.788, 1.032)	0.134	-0.015(0.436)	20.322(0.113)	0.0964833	8.854(0.355)	8.067(0.327)	0.787(0.375)	2.9e-39
genus.Collinsella.id.815	POU	Weighted median	9	0.928 (0.773, 1.113)	0.421
genus.Collinsella.id.815	POU	MR Egger	9	1.106 (0.669, 1.828)	0.706
genus.Coprobacter.id.949	POU	IVW	10	0.971 (0.885, 1.066)	0.536	-0.009(0.649)	16.899(0.265)	0.271285	12.351(0.194)	12.015(0.151)	0.335(0.563)	4.31e-56
genus.Coprobacter.id.949	POU	Weighted median	10	0.985 (0.881, 1.101)	0.794
genus.Coprobacter.id.949	POU	MR Egger	10	1.044 (0.761, 1.431)	0.796
genus.Coprococcus1.id.11301	POU	IVW	12	0.971 (0.84, 1.121)	0.684	0.001(0.952)	25.966(0.057)	0.448452	19.944(0.046)	19.936(0.03)	0.008(0.931)	1.5e-53
genus.Coprococcus1.id.11301	POU	Weighted median	12	0.915 (0.78, 1.074)	0.278
genus.Coprococcus1.id.11301	POU	MR Egger	12	0.96 (0.667, 1.384)	0.833
genus.Coprococcus2.id.11302	POU	IVW	8	0.936 (0.827, 1.059)	0.292	0.039(0.32)	14.023(0.263)	0.00714143	7.05(0.424)	5.877(0.437)	1.173(0.279)	2.49e-36
genus.Coprococcus2.id.11302	POU	Weighted median	8	0.999 (0.847, 1.179)	0.994
genus.Coprococcus2.id.11302	POU	MR Egger	8	0.548 (0.207, 1.454)	0.272
genus.Coprococcus3.id.11303	POU	IVW	8	1.059 (0.883, 1.269)	0.539	-0.003(0.904)	15.479(0.167)	0.431925	12.322(0.09)	12.29(0.056)	0.032(0.857)	2.03e-31
genus.Coprococcus3.id.11303	POU	Weighted median	8	1.02 (0.842, 1.236)	0.839
genus.Coprococcus3.id.11303	POU	MR Egger	8	1.106 (0.546, 2.238)	0.79
genus.DefluviitaleaceaeUCG011.id.11287	POU	IVW	7	0.944 (0.817, 1.091)	0.435	-0.038(0.156)	19.568(0.055)	0.484462	11.638(0.071)	7.479(0.187)	4.159(0.041)	2.54e-31
genus.DefluviitaleaceaeUCG011.id.11287	POU	Weighted median	7	0.911 (0.784, 1.057)	0.219
genus.DefluviitaleaceaeUCG011.id.11287	POU	MR Egger	7	1.305 (0.874, 1.949)	0.25
genus.Desulfovibrio.id.3173	POU	IVW	8	0.952 (0.853, 1.062)	0.376	0.007(0.729)	3.082(0.968)	0	2.422(0.933)	2.291(0.891)	0.131(0.717)	5.64e-36
genus.Desulfovibrio.id.3173	POU	Weighted median	8	0.947 (0.829, 1.082)	0.426
genus.Desulfovibrio.id.3173	POU	MR Egger	8	0.889 (0.606, 1.305)	0.571
genus.Dialister.id.2183	POU	IVW	11	1.117 (1.005, 1.242)	0.04	-0.019(0.266)	13.385(0.443)	0	8.092(0.62)	6.685(0.67)	1.407(0.236)	2.68e-42
genus.Dialister.id.2183	POU	Weighted median	11	1.064 (0.919, 1.232)	0.408
genus.Dialister.id.2183	POU	MR Egger	11	1.436 (0.936, 2.205)	0.132
genus.Dorea.id.1997	POU	IVW	9	1.001 (0.845, 1.187)	0.988	0.008(0.672)	17.508(0.171)	0.403116	13.403(0.099)	13.04(0.071)	0.363(0.547)	5.89e-41
genus.Dorea.id.1997	POU	Weighted median	9	1.067 (0.88, 1.294)	0.511
genus.Dorea.id.1997	POU	MR Egger	9	0.904 (0.556, 1.472)	0.698
genus.Eggerthella.id.819	POU	IVW	8	1.035 (0.954, 1.124)	0.406	0.041(0.083)	8.163(0.52)	0	6.122(0.526)	1.814(0.936)	4.308(0.038)	4.06e-33
genus.Eggerthella.id.819	POU	Weighted median	8	1.049 (0.938, 1.174)	0.398
genus.Eggerthella.id.819	POU	MR Egger	8	0.729 (0.518, 1.026)	0.119
genus.Eisenbergiella.id.11304	POU	IVW	11	1.067 (0.991, 1.149)	0.087	-0.02(0.525)	11.843(0.521)	0	6.001(0.815)	5.564(0.783)	0.437(0.508)	1.03e-48
genus.Eisenbergiella.id.11304	POU	Weighted median	11	1.079 (0.975, 1.193)	0.141
genus.Eisenbergiella.id.11304	POU	MR Egger	11	1.295 (0.725, 2.311)	0.405
genus.Enterorhabdus.id.820	POU	IVW	6	0.901 (0.811, 1)	0.051	-0.036(0.127)	9.691(0.469)	0	4.935(0.424)	1.243(0.871)	3.692(0.055)	1.14e-41
genus.Enterorhabdus.id.820	POU	Weighted median	6	0.968 (0.845, 1.109)	0.64
genus.Enterorhabdus.id.820	POU	MR Egger	6	1.161 (0.878, 1.535)	0.353
genus.Erysipelatoclostridium.id.11381	POU	IVW	13	0.989 (0.908, 1.077)	0.801	0.002(0.884)	12.637(0.557)	0	10.844(0.542)	10.822(0.458)	0.022(0.882)	2.91e-52
genus.Erysipelatoclostridium.id.11381	POU	Weighted median	13	0.97 (0.865, 1.087)	0.597
genus.Erysipelatoclostridium.id.11381	POU	MR Egger	13	0.966 (0.7, 1.334)	0.837
genus.ErysipelotrichaceaeUCG003.id.11384	POU	IVW	15	0.929 (0.846, 1.02)	0.122	0.003(0.768)	6.866(0.971)	0	5.492(0.978)	5.402(0.965)	0.09(0.764)	2.38e-65
genus.ErysipelotrichaceaeUCG003.id.11384	POU	Weighted median	15	0.919 (0.816, 1.035)	0.164
genus.ErysipelotrichaceaeUCG003.id.11384	POU	MR Egger	15	0.895 (0.688, 1.163)	0.42
genus.Escherichia.Shigella.id.3504	POU	IVW	9	1.05 (0.881, 1.251)	0.586	-0.02(0.335)	26.499(0.063)	0.589689	19.497(0.012)	16.91(0.018)	2.587(0.108)	1.03e-48
genus.Escherichia.Shigella.id.3504	POU	Weighted median	9	1.166 (0.983, 1.382)	0.078
genus.Escherichia.Shigella.id.3504	POU	MR Egger	9	1.325 (0.825, 2.129)	0.283
genus.Faecalibacterium.id.2057	POU	IVW	10	1.083 (0.939, 1.249)	0.272	-0.026(0.053)	27.069(0.047)	0.409565	15.243(0.084)	9.28(0.319)	5.963(0.015)	9.19e-58
genus.Faecalibacterium.id.2057	POU	Weighted median	10	1.068 (0.897, 1.272)	0.461
genus.Faecalibacterium.id.2057	POU	MR Egger	10	1.368 (1.083, 1.728)	0.03
genus.FamilyXIIIAD3011group.id.11293	POU	IVW	11	1.04 (0.927, 1.167)	0.5	-0.042(0.113)	11.519(0.621)	0	7.519(0.676)	4.428(0.881)	3.092(0.079)	2.37e-47
genus.FamilyXIIIAD3011group.id.11293	POU	Weighted median	11	1.069 (0.92, 1.241)	0.383
genus.FamilyXIIIAD3011group.id.11293	POU	MR Egger	11	1.743 (0.969, 3.135)	0.096
genus.FamilyXIIIUCG001.id.11294	POU	IVW	8	1.033 (0.915, 1.166)	0.603	0.001(0.963)	6.401(0.822)	0	5.276(0.626)	5.273(0.509)	0.002(0.961)	1.14e-40
genus.FamilyXIIIUCG001.id.11294	POU	Weighted median	8	1.078 (0.918, 1.265)	0.36
genus.FamilyXIIIUCG001.id.11294	POU	MR Egger	8	1.025 (0.735, 1.428)	0.89
genus.Flavonifractor.id.2059	POU	IVW	5	0.984 (0.85, 1.139)	0.833	0.016(0.59)	15.322(0.125)	0.0500279	4.211(0.378)	3.757(0.289)	0.453(0.501)	1.02e-29
genus.Flavonifractor.id.2059	POU	Weighted median	5	0.965 (0.801, 1.162)	0.707
genus.Flavonifractor.id.2059	POU	MR Egger	5	0.809 (0.419, 1.563)	0.573
genus.Fusicatenibacter.id.11305	POU	IVW	15	1.088 (0.976, 1.213)	0.128	0.002(0.864)	12.279(0.761)	0	10.747(0.706)	10.716(0.635)	0.03(0.862)	2.92e-54
genus.Fusicatenibacter.id.11305	POU	Weighted median	15	1.113 (0.957, 1.295)	0.166
genus.Fusicatenibacter.id.11305	POU	MR Egger	15	1.051 (0.702, 1.574)	0.813
genus.Gordonibacter.id.821	POU	IVW	11	0.997 (0.939, 1.058)	0.909	-0.02(0.331)	12.889(0.578)	0	6.282(0.791)	5.227(0.814)	1.055(0.304)	3.94e-63
genus.Gordonibacter.id.821	POU	Weighted median	11	1 (0.922, 1.083)	0.995
genus.Gordonibacter.id.821	POU	MR Egger	11	1.134 (0.88, 1.461)	0.357
genus.Haemophilus.id.3698	POU	IVW	9	1.012 (0.927, 1.104)	0.793	-0.022(0.101)	13.293(0.566)	0.0606325	8.516(0.385)	4.943(0.667)	3.573(0.059)	5.18e-67
genus.Haemophilus.id.3698	POU	Weighted median	9	1.013 (0.904, 1.136)	0.823
genus.Haemophilus.id.3698	POU	MR Egger	9	1.202 (0.986, 1.466)	0.111
genus.Holdemanella.id.11393	POU	IVW	9	0.984 (0.86, 1.125)	0.814	-0.062(0.015)	26.121(0.024)	0.536825	17.272(0.027)	6.944(0.435)	10.328(0.001)	2.99e-47
genus.Holdemanella.id.11393	POU	Weighted median	9	0.959 (0.836, 1.099)	0.546
genus.Holdemanella.id.11393	POU	MR Egger	9	1.776 (1.225, 2.575)	0.019
genus.Holdemania.id.2157	POU	IVW	14	0.972 (0.89, 1.061)	0.523	-0.013(0.322)	21.913(0.24)	0.248072	17.289(0.186)	15.877(0.197)	1.412(0.235)	4.94e-69
genus.Holdemania.id.2157	POU	Weighted median	14	0.963 (0.868, 1.068)	0.473
genus.Holdemania.id.2157	POU	MR Egger	14	1.095 (0.859, 1.396)	0.477
genus.Howardella.id.2000	POU	IVW	9	0.964 (0.895, 1.039)	0.34	-0.022(0.398)	25.894(0.017)	0.216669	10.213(0.25)	9.154(0.242)	1.059(0.304)	1.9e-42
genus.Howardella.id.2000	POU	Weighted median	9	0.967 (0.879, 1.063)	0.484
genus.Howardella.id.2000	POU	MR Egger	9	1.121 (0.801, 1.571)	0.527
genus.Hungatella.id.11306	POU	IVW	5	1.011 (0.887, 1.151)	0.873	-0.006(0.93)	12.021(0.12)	0.492835	7.887(0.096)	7.863(0.049)	0.024(0.878)	5.97e-21
genus.Hungatella.id.11306	POU	Weighted median	5	1.051 (0.928, 1.19)	0.432
genus.Hungatella.id.11306	POU	MR Egger	5	1.058 (0.409, 2.734)	0.915
genus.Intestinibacter.id.11345	POU	IVW	14	0.914 (0.832, 1.004)	0.061	0.022(0.089)	11.873(0.684)	0	10.344(0.666)	6.926(0.862)	3.418(0.064)	7.74e-52
genus.Intestinibacter.id.11345	POU	Weighted median	14	0.903 (0.796, 1.025)	0.115
genus.Intestinibacter.id.11345	POU	MR Egger	14	0.701 (0.521, 0.943)	0.037
genus.Intestinimonas.id.2062	POU	IVW	16	1.024 (0.939, 1.116)	0.595	0.015(0.157)	19.765(0.498)	0.143165	17.506(0.29)	15.099(0.371)	2.407(0.121)	3.17e-88
genus.Intestinimonas.id.2062	POU	Weighted median	16	1.043 (0.932, 1.167)	0.46
genus.Intestinimonas.id.2062	POU	MR Egger	16	0.886 (0.72, 1.09)	0.27
genus.Lachnoclostridium.id.11308	POU	IVW	13	0.925 (0.819, 1.045)	0.21	0.018(0.25)	9.343(0.848)	0	8.059(0.781)	6.586(0.832)	1.473(0.225)	7.52e-48
genus.Lachnoclostridium.id.11308	POU	Weighted median	13	0.968 (0.818, 1.146)	0.708
genus.Lachnoclostridium.id.11308	POU	MR Egger	13	0.714 (0.461, 1.104)	0.158
genus.Lachnospira.id.2004	POU	IVW	6	0.943 (0.796, 1.117)	0.496	0.016(0.637)	3.332(0.876)	0	2.341(0.8)	2.081(0.721)	0.26(0.61)	3.83e-26
genus.Lachnospira.id.2004	POU	Weighted median	6	0.986 (0.8, 1.214)	0.891
genus.Lachnospira.id.2004	POU	MR Egger	6	0.727 (0.264, 2.005)	0.571
genus.LachnospiraceaeFCS020group.id.11314	POU	IVW	12	0.986 (0.866, 1.121)	0.825	0.016(0.201)	26.838(0.067)	0.423776	19.09(0.06)	16.077(0.097)	3.013(0.083)	4.25e-66
genus.LachnospiraceaeFCS020group.id.11314	POU	Weighted median	12	0.925 (0.803, 1.066)	0.28
genus.LachnospiraceaeFCS020group.id.11314	POU	MR Egger	12	0.812 (0.599, 1.1)	0.209
genus.LachnospiraceaeNC2004group.id.11316	POU	IVW	9	0.917 (0.842, 0.998)	0.046	0.01(0.643)	10.262(0.507)	0	6.466(0.595)	6.231(0.513)	0.235(0.628)	5.55e-40
genus.LachnospiraceaeNC2004group.id.11316	POU	Weighted median	9	0.917 (0.822, 1.024)	0.123
genus.LachnospiraceaeNC2004group.id.11316	POU	MR Egger	9	0.843 (0.593, 1.198)	0.372
genus.LachnospiraceaeND3007group.id.11317	POU	IVW	2	0.894 (0.631, 1.267)	0.528	NA	NA	NA	NA	NA	NA	5.13e-08
genus.LachnospiraceaeNK4A136group.id.11319	POU	IVW	14	1.034 (0.914, 1.171)	0.592	0.002(0.813)	25.687(0.076)	0.408885	21.992(0.055)	21.886(0.039)	0.106(0.744)	2.03e-65
genus.LachnospiraceaeNK4A136group.id.11319	POU	Weighted median	14	1.016 (0.881, 1.171)	0.832
genus.LachnospiraceaeNK4A136group.id.11319	POU	MR Egger	14	1.006 (0.775, 1.305)	0.965
genus.LachnospiraceaeUCG001.id.11321	POU	IVW	11	0.969 (0.868, 1.08)	0.566	-0.037(0.076)	18.301(0.314)	0.237144	13.109(0.218)	9.059(0.432)	4.05(0.044)	3.12e-53
genus.LachnospiraceaeUCG001.id.11321	POU	Weighted median	11	0.973 (0.849, 1.115)	0.693
genus.LachnospiraceaeUCG001.id.11321	POU	MR Egger	11	1.432 (0.966, 2.123)	0.108
genus.LachnospiraceaeUCG004.id.11324	POU	IVW	12	0.919 (0.813, 1.039)	0.178	-0.001(0.944)	17.553(0.253)	0.209046	13.907(0.238)	13.9(0.178)	0.007(0.932)	1.24e-43
genus.LachnospiraceaeUCG004.id.11324	POU	Weighted median	12	0.89 (0.768, 1.032)	0.122
genus.LachnospiraceaeUCG004.id.11324	POU	MR Egger	12	0.935 (0.574, 1.523)	0.793
genus.LachnospiraceaeUCG008.id.11328	POU	IVW	11	1.058 (0.972, 1.152)	0.19	-0.027(0.255)	15.002(0.319)	0.150577	11.773(0.301)	10.114(0.341)	1.658(0.198)	9.73e-52
genus.LachnospiraceaeUCG008.id.11328	POU	Weighted median	11	1.032 (0.927, 1.148)	0.567
genus.LachnospiraceaeUCG008.id.11328	POU	MR Egger	11	1.371 (0.896, 2.098)	0.18
genus.LachnospiraceaeUCG010.id.11330	POU	IVW	8	1.083 (0.962, 1.22)	0.189	0.005(0.707)	5.36(0.892)	0	2.457(0.93)	2.302(0.89)	0.155(0.694)	6.69e-42
genus.LachnospiraceaeUCG010.id.11330	POU	Weighted median	8	1.089 (0.93, 1.275)	0.289
genus.LachnospiraceaeUCG010.id.11330	POU	MR Egger	8	1.027 (0.766, 1.375)	0.866
genus.Lactobacillus.id.1837	POU	IVW	8	1.068 (0.978, 1.167)	0.143	-0.004(0.803)	10.202(0.527)	0	6.78(0.452)	6.704(0.349)	0.076(0.783)	7.41e-43
genus.Lactobacillus.id.1837	POU	Weighted median	8	1.028 (0.911, 1.16)	0.656
genus.Lactobacillus.id.1837	POU	MR Egger	8	1.101 (0.862, 1.406)	0.472
genus.Lactococcus.id.1851	POU	IVW	9	1.014 (0.938, 1.096)	0.719	0.019(0.459)	20.319(0.098)	0.224694	10.319(0.243)	9.485(0.22)	0.833(0.361)	3.84e-50
genus.Lactococcus.id.1851	POU	Weighted median	9	1.038 (0.944, 1.141)	0.442
genus.Lactococcus.id.1851	POU	MR Egger	9	0.884 (0.62, 1.259)	0.515
genus.Marvinbryantia.id.2005	POU	IVW	9	1.058 (0.928, 1.206)	0.402	0.027(0.301)	14.259(0.271)	0.223183	10.298(0.245)	8.743(0.272)	1.555(0.212)	1.89e-36
genus.Marvinbryantia.id.2005	POU	Weighted median	9	0.987 (0.843, 1.155)	0.871
genus.Marvinbryantia.id.2005	POU	MR Egger	9	0.794 (0.472, 1.335)	0.414
genus.Methanobrevibacter.id.123	POU	IVW	6	1.014 (0.931, 1.104)	0.756	-0.003(0.907)	14.214(0.172)	0.167005	6.002(0.306)	5.979(0.201)	0.023(0.879)	7.29e-34
genus.Methanobrevibacter.id.123	POU	Weighted median	6	1 (0.902, 1.108)	0.999
genus.Methanobrevibacter.id.123	POU	MR Egger	6	1.035 (0.731, 1.466)	0.854
genus.Odoribacter.id.952	POU	IVW	7	0.988 (0.842, 1.158)	0.878	-0.026(0.201)	9.316(0.435)	0.167759	7.209(0.302)	5.034(0.412)	2.176(0.14)	1.74e-29
genus.Odoribacter.id.952	POU	Weighted median	7	0.97 (0.786, 1.197)	0.777
genus.Odoribacter.id.952	POU	MR Egger	7	1.385 (0.862, 2.224)	0.236
genus.Olsenella.id.822	POU	IVW	10	1.004 (0.927, 1.086)	0.931	-0.022(0.26)	17.94(0.115)	0.380189	14.521(0.105)	12.271(0.14)	2.25(0.134)	3.48e-43
genus.Olsenella.id.822	POU	Weighted median	10	1.01 (0.927, 1.101)	0.819
genus.Olsenella.id.822	POU	MR Egger	10	1.185 (0.896, 1.569)	0.269
genus.Oscillibacter.id.2063	POU	IVW	14	0.98 (0.907, 1.059)	0.615	0.004(0.766)	15.506(0.63)	0	11.454(0.573)	11.361(0.498)	0.093(0.761)	4.1e-70
genus.Oscillibacter.id.2063	POU	Weighted median	14	1.03 (0.925, 1.146)	0.594
genus.Oscillibacter.id.2063	POU	MR Egger	14	0.94 (0.709, 1.245)	0.674
genus.Oscillospira.id.2064	POU	IVW	8	0.972 (0.858, 1.102)	0.662	0.036(0.176)	11.039(0.39)	0.214233	8.908(0.259)	6.399(0.38)	2.509(0.113)	2.96e-34
genus.Oscillospira.id.2064	POU	Weighted median	8	0.991 (0.854, 1.149)	0.902
genus.Oscillospira.id.2064	POU	MR Egger	8	0.681 (0.426, 1.089)	0.16
genus.Oxalobacter.id.2978	POU	IVW	11	1.011 (0.943, 1.083)	0.762	0.002(0.925)	16.006(0.273)	0.169003	12.034(0.283)	12.021(0.212)	0.013(0.911)	2.01e-56
genus.Oxalobacter.id.2978	POU	Weighted median	11	1.036 (0.945, 1.135)	0.453
genus.Oxalobacter.id.2978	POU	MR Egger	11	0.995 (0.711, 1.392)	0.975
genus.Parabacteroides.id.954	POU	IVW	6	0.964 (0.826, 1.124)	0.64	0.004(0.867)	6.757(0.789)	0	4.207(0.52)	4.173(0.383)	0.033(0.855)	2.16e-46
genus.Parabacteroides.id.954	POU	Weighted median	6	0.959 (0.782, 1.176)	0.687
genus.Parabacteroides.id.954	POU	MR Egger	6	0.925 (0.573, 1.493)	0.765
genus.Paraprevotella.id.962	POU	IVW	13	1.026 (0.944, 1.116)	0.546	0.027(0.068)	19.468(0.184)	0.283807	16.755(0.159)	12.202(0.349)	4.554(0.033)	8.21e-56
genus.Paraprevotella.id.962	POU	Weighted median	13	0.983 (0.888, 1.089)	0.743
genus.Paraprevotella.id.962	POU	MR Egger	13	0.805 (0.63, 1.03)	0.113
genus.Parasutterella.id.2892	POU	IVW	14	1.002 (0.903, 1.111)	0.976	-0.018(0.146)	24.819(0.128)	0.324878	19.256(0.115)	16.028(0.19)	3.228(0.072)	8.39e-64
genus.Parasutterella.id.2892	POU	Weighted median	14	1.048 (0.928, 1.184)	0.448
genus.Parasutterella.id.2892	POU	MR Egger	14	1.238 (0.931, 1.647)	0.167
genus.Peptococcus.id.2037	POU	IVW	11	0.988 (0.878, 1.111)	0.837	0.004(0.91)	34.394(0.003)	0.632066	27.179(0.002)	27.138(0.001)	0.041(0.839)	1.77e-64
genus.Peptococcus.id.2037	POU	Weighted median	11	0.981 (0.885, 1.087)	0.708
genus.Peptococcus.id.2037	POU	MR Egger	11	0.957 (0.559, 1.641)	0.877
genus.Phascolarctobacterium.id.2168	POU	IVW	9	1.115 (0.999, 1.244)	0.052	0.004(0.879)	7.485(0.815)	0	5.817(0.668)	5.792(0.564)	0.025(0.875)	4.41e-43
genus.Phascolarctobacterium.id.2168	POU	Weighted median	9	1.129 (0.974, 1.308)	0.107
genus.Phascolarctobacterium.id.2168	POU	MR Egger	9	1.072 (0.65, 1.768)	0.793
genus.Prevotella7.id.11182	POU	IVW	9	1.001 (0.924, 1.084)	0.988	0.028(0.416)	16.358(0.159)	0.361683	12.533(0.129)	11.326(0.125)	1.207(0.272)	7.32e-43
genus.Prevotella7.id.11182	POU	Weighted median	9	1.043 (0.956, 1.137)	0.346
genus.Prevotella7.id.11182	POU	MR Egger	9	0.824 (0.526, 1.29)	0.425
genus.Prevotella9.id.11183	POU	IVW	13	0.973 (0.897, 1.055)	0.504	0.011(0.356)	14.617(0.62)	0	7.361(0.833)	6.435(0.843)	0.927(0.336)	5.54e-70
genus.Prevotella9.id.11183	POU	Weighted median	13	0.958 (0.862, 1.064)	0.42
genus.Prevotella9.id.11183	POU	MR Egger	13	0.876 (0.697, 1.101)	0.28
genus.RikenellaceaeRC9gutgroup.id.11191	POU	IVW	11	1.034 (0.967, 1.104)	0.33	-0.042(0.162)	17.547(0.195)	0.272482	13.745(0.185)	10.925(0.281)	2.821(0.093)	3.18e-52
genus.RikenellaceaeRC9gutgroup.id.11191	POU	Weighted median	11	1.055 (0.972, 1.146)	0.199
genus.RikenellaceaeRC9gutgroup.id.11191	POU	MR Egger	11	1.392 (0.944, 2.052)	0.129
genus.Romboutsia.id.11347	POU	IVW	13	1.024 (0.916, 1.144)	0.683	-0.01(0.437)	18.984(0.225)	0.278814	16.639(0.164)	15.71(0.152)	0.929(0.335)	8.7e-58
genus.Romboutsia.id.11347	POU	Weighted median	13	1.052 (0.923, 1.2)	0.446
genus.Romboutsia.id.11347	POU	MR Egger	13	1.14 (0.857, 1.517)	0.387
genus.Roseburia.id.2012	POU	IVW	14	0.888 (0.775, 1.019)	0.091	0.006(0.68)	27.007(0.099)	0.365688	20.495(0.084)	20.194(0.064)	0.301(0.583)	2.23e-58
genus.Roseburia.id.2012	POU	Weighted median	14	0.811 (0.694, 0.948)	0.009
genus.Roseburia.id.2012	POU	MR Egger	14	0.818 (0.543, 1.232)	0.355
genus.Ruminiclostridium5.id.11355	POU	IVW	9	0.852 (0.728, 0.999)	0.048	-0.016(0.523)	12.627(0.496)	0.165272	9.584(0.295)	9.002(0.253)	0.582(0.445)	1.65e-46
genus.Ruminiclostridium5.id.11355	POU	Weighted median	9	0.831 (0.68, 1.016)	0.07
genus.Ruminiclostridium5.id.11355	POU	MR Egger	9	1.069 (0.542, 2.109)	0.853
genus.Ruminiclostridium6.id.11356	POU	IVW	14	1.006 (0.9, 1.126)	0.913	-0.016(0.249)	22.999(0.135)	0.365237	20.48(0.084)	18.249(0.108)	2.231(0.135)	1.73e-57
genus.Ruminiclostridium6.id.11356	POU	Weighted median	14	1.022 (0.899, 1.161)	0.742
genus.Ruminiclostridium6.id.11356	POU	MR Egger	14	1.175 (0.893, 1.545)	0.271
genus.Ruminiclostridium9.id.11357	POU	IVW	9	1.127 (0.981, 1.294)	0.092	-0.003(0.87)	11.409(0.729)	0	4.536(0.806)	4.508(0.72)	0.029(0.865)	6.32e-46
genus.Ruminiclostridium9.id.11357	POU	Weighted median	9	1.138 (0.939, 1.379)	0.187
genus.Ruminiclostridium9.id.11357	POU	MR Egger	9	1.184 (0.657, 2.133)	0.592
genus.RuminococcaceaeNK4A214group.id.11358	POU	IVW	12	0.939 (0.818, 1.078)	0.372	0.006(0.756)	24.702(0.086)	0.319957	16.175(0.135)	16.012(0.099)	0.164(0.686)	1.94e-52
genus.RuminococcaceaeNK4A214group.id.11358	POU	Weighted median	12	0.943 (0.809, 1.098)	0.45
genus.RuminococcaceaeNK4A214group.id.11358	POU	MR Egger	12	0.87 (0.531, 1.424)	0.591
genus.RuminococcaceaeUCG002.id.11360	POU	IVW	20	0.975 (0.896, 1.062)	0.562	0(0.976)	23.25(0.587)	0	17.939(0.527)	17.938(0.46)	0.001(0.976)	3.76e-93
genus.RuminococcaceaeUCG002.id.11360	POU	Weighted median	20	0.994 (0.879, 1.125)	0.928
genus.RuminococcaceaeUCG002.id.11360	POU	MR Egger	20	0.978 (0.782, 1.225)	0.851
genus.RuminococcaceaeUCG003.id.11361	POU	IVW	12	0.997 (0.896, 1.109)	0.955	-0.013(0.364)	26.047(0.047)	0	10.581(0.479)	9.677(0.469)	0.904(0.342)	2.03e-47
genus.RuminococcaceaeUCG003.id.11361	POU	Weighted median	12	0.934 (0.808, 1.081)	0.36
genus.RuminococcaceaeUCG003.id.11361	POU	MR Egger	12	1.174 (0.824, 1.674)	0.395
genus.RuminococcaceaeUCG004.id.11362	POU	IVW	8	0.968 (0.868, 1.08)	0.56	-0.01(0.682)	7.457(0.662)	0	5.474(0.602)	5.289(0.507)	0.185(0.667)	6.49e-36
genus.RuminococcaceaeUCG004.id.11362	POU	Weighted median	8	0.981 (0.851, 1.13)	0.787
genus.RuminococcaceaeUCG004.id.11362	POU	MR Egger	8	1.094 (0.62, 1.93)	0.767
genus.RuminococcaceaeUCG005.id.11363	POU	IVW	14	0.989 (0.896, 1.092)	0.83	0.001(0.923)	6.794(0.989)	0	5.877(0.951)	5.867(0.923)	0.01(0.921)	5.93e-71
genus.RuminococcaceaeUCG005.id.11363	POU	Weighted median	14	1 (0.879, 1.139)	0.994
genus.RuminococcaceaeUCG005.id.11363	POU	MR Egger	14	0.976 (0.737, 1.293)	0.869
genus.RuminococcaceaeUCG009.id.11366	POU	IVW	11	0.917 (0.831, 1.012)	0.085	-0.018(0.429)	17.209(0.234)	0.230243	12.991(0.224)	12.072(0.209)	0.919(0.338)	8.35e-46
genus.RuminococcaceaeUCG009.id.11366	POU	Weighted median	11	0.931 (0.818, 1.058)	0.272
genus.RuminococcaceaeUCG009.id.11366	POU	MR Egger	11	1.1 (0.707, 1.711)	0.682
genus.RuminococcaceaeUCG010.id.11367	POU	IVW	6	0.999 (0.857, 1.164)	0.985	0.027(0.158)	9.015(0.375)	0.147156	5.863(0.32)	2.858(0.582)	3.005(0.083)	5.27e-27
genus.RuminococcaceaeUCG010.id.11367	POU	Weighted median	6	1.037 (0.858, 1.253)	0.707
genus.RuminococcaceaeUCG010.id.11367	POU	MR Egger	6	0.678 (0.427, 1.074)	0.173
genus.RuminococcaceaeUCG011.id.11368	POU	IVW	8	1.01 (0.901, 1.131)	0.867	-0.026(0.552)	25.686(0.006)	0.649069	19.947(0.006)	18.711(0.005)	1.236(0.266)	2.12e-35
genus.RuminococcaceaeUCG011.id.11368	POU	Weighted median	8	1.054 (0.951, 1.169)	0.315
genus.RuminococcaceaeUCG011.id.11368	POU	MR Egger	8	1.226 (0.662, 2.269)	0.541
genus.RuminococcaceaeUCG013.id.11370	POU	IVW	12	1.085 (0.954, 1.234)	0.213	0.001(0.918)	20.004(0.26)	0.271285	15.095(0.178)	15.078(0.129)	0.017(0.897)	6.46e-54
genus.RuminococcaceaeUCG013.id.11370	POU	Weighted median	12	1.056 (0.899, 1.241)	0.507
genus.RuminococcaceaeUCG013.id.11370	POU	MR Egger	12	1.066 (0.746, 1.523)	0.734
genus.RuminococcaceaeUCG014.id.11371	POU	IVW	10	0.996 (0.891, 1.115)	0.949	-0.013(0.32)	14.809(0.666)	0	7.128(0.624)	6.005(0.647)	1.123(0.289)	2.78e-64
genus.RuminococcaceaeUCG014.id.11371	POU	Weighted median	10	1.006 (0.865, 1.171)	0.934
genus.RuminococcaceaeUCG014.id.11371	POU	MR Egger	10	1.158 (0.858, 1.564)	0.366
genus.Ruminococcus1.id.11373	POU	IVW	8	0.909 (0.782, 1.056)	0.212	-0.003(0.848)	15.611(0.226)	0.225919	9.043(0.25)	8.983(0.175)	0.06(0.806)	4.85e-41
genus.Ruminococcus1.id.11373	POU	Weighted median	8	0.904 (0.749, 1.09)	0.291
genus.Ruminococcus1.id.11373	POU	MR Egger	8	0.944 (0.628, 1.42)	0.791
genus.Ruminococcus2.id.11374	POU	IVW	13	1.007 (0.907, 1.117)	0.9	0.011(0.302)	10.734(0.73)	0	9.375(0.671)	8.201(0.695)	1.174(0.279)	2.51e-60
genus.Ruminococcus2.id.11374	POU	Weighted median	13	0.985 (0.859, 1.129)	0.825
genus.Ruminococcus2.id.11374	POU	MR Egger	13	0.88 (0.675, 1.147)	0.364
genus.Sellimonas.id.14369	POU	IVW	8	0.961 (0.902, 1.024)	0.215	0.003(0.901)	11.54(0.432)	0	3.874(0.794)	3.857(0.696)	0.017(0.896)	7.62e-45
genus.Sellimonas.id.14369	POU	Weighted median	8	0.94 (0.867, 1.018)	0.129
genus.Sellimonas.id.14369	POU	MR Egger	8	0.939 (0.661, 1.334)	0.737
genus.Senegalimassilia.id.11160	POU	IVW	4	0.938 (0.824, 1.068)	0.334	0.012(0.641)	8.351(0.435)	0	2.381(0.497)	2.074(0.355)	0.307(0.58)	2.37e-28
genus.Senegalimassilia.id.11160	POU	Weighted median	4	0.906 (0.774, 1.061)	0.221
genus.Senegalimassilia.id.11160	POU	MR Egger	4	0.839 (0.549, 1.282)	0.502
genus.Slackia.id.825	POU	IVW	5	0.948 (0.811, 1.109)	0.506	0.021(0.711)	15.359(0.144)	0.476455	7.64(0.106)	7.238(0.065)	0.402(0.526)	7.61e-32
genus.Slackia.id.825	POU	Weighted median	5	0.961 (0.816, 1.132)	0.634
genus.Slackia.id.825	POU	MR Egger	5	0.772 (0.283, 2.104)	0.648
genus.Streptococcus.id.1853	POU	IVW	14	1.037 (0.909, 1.184)	0.586	0.029(0.13)	23.531(0.163)	0.368254	20.578(0.082)	16.858(0.155)	3.72(0.054)	5.75e-54
genus.Streptococcus.id.1853	POU	Weighted median	14	0.939 (0.801, 1.101)	0.44
genus.Streptococcus.id.1853	POU	MR Egger	14	0.723 (0.46, 1.137)	0.185
genus.Subdoligranulum.id.2070	POU	IVW	10	1.014 (0.892, 1.154)	0.827	-0.002(0.873)	11.441(0.638)	0	7.674(0.567)	7.646(0.469)	0.027(0.869)	3.79e-54
genus.Subdoligranulum.id.2070	POU	Weighted median	10	1.072 (0.901, 1.275)	0.434
genus.Subdoligranulum.id.2070	POU	MR Egger	10	1.042 (0.742, 1.463)	0.82
genus.Sutterella.id.2896	POU	IVW	12	1.063 (0.93, 1.214)	0.372	0.021(0.339)	20.64(0.101)	0.372724	17.536(0.093)	15.929(0.102)	1.607(0.205)	8.97e-40
genus.Sutterella.id.2896	POU	Weighted median	12	1.053 (0.906, 1.224)	0.501
genus.Sutterella.id.2896	POU	MR Egger	12	0.774 (0.412, 1.456)	0.446
genus.Terrisporobacter.id.11348	POU	IVW	5	1.031 (0.901, 1.18)	0.657	-0.023(0.299)	11.886(0.184)	0.318682	5.871(0.209)	3.852(0.278)	2.019(0.155)	3.73e-25
genus.Terrisporobacter.id.11348	POU	Weighted median	5	1.059 (0.91, 1.231)	0.459
genus.Terrisporobacter.id.11348	POU	MR Egger	5	1.268 (0.896, 1.794)	0.272
genus.Turicibacter.id.2162	POU	IVW	10	1.002 (0.911, 1.101)	0.972	0.006(0.786)	8.617(0.853)	0	6.421(0.697)	6.342(0.609)	0.079(0.779)	2.68e-53
genus.Turicibacter.id.2162	POU	Weighted median	10	1.008 (0.892, 1.139)	0.901
genus.Turicibacter.id.2162	POU	MR Egger	10	0.947 (0.634, 1.415)	0.798
genus.Tyzzerella3.id.11335	POU	IVW	12	0.97 (0.91, 1.034)	0.351	0.002(0.95)	7.22(0.879)	0	5.934(0.878)	5.93(0.821)	0.004(0.948)	4.58e-56
genus.Tyzzerella3.id.11335	POU	Weighted median	12	1.01 (0.929, 1.098)	0.823
genus.Tyzzerella3.id.11335	POU	MR Egger	12	0.957 (0.636, 1.441)	0.838
genus.Veillonella.id.2198	POU	IVW	5	1.064 (0.928, 1.219)	0.377	0.02(0.639)	7.773(0.588)	0	2.325(0.676)	2.054(0.561)	0.27(0.603)	1.49e-30
genus.Veillonella.id.2198	POU	Weighted median	5	1.018 (0.856, 1.212)	0.838
genus.Veillonella.id.2198	POU	MR Egger	5	0.828 (0.318, 2.151)	0.724
genus.Victivallis.id.2256	POU	IVW	10	0.953 (0.891, 1.018)	0.151	-0.028(0.427)	16.376(0.276)	0.226106	11.63(0.235)	10.694(0.22)	0.935(0.334)	2.28e-53
genus.Victivallis.id.2256	POU	Weighted median	10	0.958 (0.886, 1.037)	0.288
genus.Victivallis.id.2256	POU	MR Egger	10	1.172 (0.717, 1.916)	0.544
order.Actinomycetales.id.420	POU	IVW	5	0.931 (0.828, 1.048)	0.237	-0.007(0.699)	0.678(0.979)	0	0.422(0.981)	0.24(0.971)	0.182(0.67)	9.43e-24
order.Actinomycetales.id.420	POU	Weighted median	5	0.948 (0.822, 1.092)	0.459
order.Actinomycetales.id.420	POU	MR Egger	5	0.99 (0.73, 1.344)	0.954
order.Bacillales.id.1674	POU	IVW	9	1.013 (0.952, 1.078)	0.686	0.021(0.357)	9.5(0.583)	0	5.544(0.698)	4.573(0.712)	0.971(0.324)	5.94e-44
order.Bacillales.id.1674	POU	Weighted median	9	1.012 (0.931, 1.1)	0.787
order.Bacillales.id.1674	POU	MR Egger	9	0.878 (0.657, 1.174)	0.41
order.Bacteroidales.id.913	POU	IVW	12	0.995 (0.875, 1.13)	0.933	0.011(0.326)	18.995(0.237)	0.2055	13.845(0.242)	12.512(0.252)	1.334(0.248)	1.33e-55
order.Bacteroidales.id.913	POU	Weighted median	12	0.955 (0.819, 1.114)	0.558
order.Bacteroidales.id.913	POU	MR Egger	12	0.869 (0.653, 1.157)	0.359
order.Bifidobacteriales.id.432	POU	IVW	8	0.967 (0.813, 1.149)	0.701	-0.02(0.543)	16.148(0.372)	0.302506	10.036(0.187)	9.385(0.153)	0.651(0.42)	4.28e-47
order.Bifidobacteriales.id.432	POU	Weighted median	8	1.053 (0.86, 1.289)	0.617
order.Bifidobacteriales.id.432	POU	MR Egger	8	1.334 (0.493, 3.608)	0.591
order.Burkholderiales.id.2874	POU	IVW	11	1.121 (0.975, 1.288)	0.108	0.007(0.696)	21.273(0.097)	0.206577	12.604(0.247)	12.38(0.193)	0.223(0.637)	1.28e-40
order.Burkholderiales.id.2874	POU	Weighted median	11	1.113 (0.936, 1.323)	0.226
order.Burkholderiales.id.2874	POU	MR Egger	11	1.02 (0.629, 1.653)	0.938
order.Clostridiales.id.1863	POU	IVW	13	0.98 (0.867, 1.108)	0.746	0.002(0.927)	15.098(0.645)	0	8.55(0.741)	8.541(0.664)	0.009(0.925)	2.85e-55
order.Clostridiales.id.1863	POU	Weighted median	13	1.038 (0.877, 1.228)	0.667
order.Clostridiales.id.1863	POU	MR Egger	13	0.952 (0.514, 1.764)	0.879
order.Coriobacteriales.id.810	POU	IVW	10	0.985 (0.86, 1.128)	0.827	-0.003(0.908)	8.455(0.815)	0	6.903(0.647)	6.889(0.549)	0.014(0.905)	5.41e-56
order.Coriobacteriales.id.810	POU	Weighted median	10	1.01 (0.838, 1.216)	0.918
order.Coriobacteriales.id.810	POU	MR Egger	10	1.021 (0.554, 1.882)	0.948
order.Desulfovibrionales.id.3156	POU	IVW	12	1.067 (0.948, 1.201)	0.282	0.009(0.45)	16.051(0.272)	0.200995	13.767(0.246)	12.964(0.226)	0.803(0.37)	1.05e-46
order.Desulfovibrionales.id.3156	POU	Weighted median	12	1.064 (0.923, 1.228)	0.392
order.Desulfovibrionales.id.3156	POU	MR Egger	12	0.948 (0.689, 1.304)	0.748
order.Enterobacteriales.id.3468	POU	IVW	6	1.082 (0.834, 1.404)	0.552	-0.072(0.218)	26.265(0.011)	0.648084	14.208(0.014)	9.275(0.055)	4.933(0.026)	4.26e-28
order.Enterobacteriales.id.3468	POU	Weighted median	6	0.991 (0.803, 1.222)	0.93
order.Enterobacteriales.id.3468	POU	MR Egger	6	2.842 (0.76, 10.622)	0.195
order.Erysipelotrichales.id.2148	POU	IVW	11	1.029 (0.894, 1.183)	0.693	-0.001(0.957)	14.538(0.288)	0.18146	12.217(0.271)	12.213(0.202)	0.004(0.948)	3.39e-37
order.Erysipelotrichales.id.2148	POU	Weighted median	11	1.018 (0.851, 1.219)	0.844
order.Erysipelotrichales.id.2148	POU	MR Egger	11	1.047 (0.555, 1.973)	0.891
order.Gastranaerophilales.id.1591	POU	IVW	9	0.989 (0.915, 1.069)	0.784	0.008(0.555)	12.573(0.494)	0	7.773(0.456)	7.369(0.392)	0.404(0.525)	1.64e-52
order.Gastranaerophilales.id.1591	POU	Weighted median	9	1.003 (0.904, 1.112)	0.956
order.Gastranaerophilales.id.1591	POU	MR Egger	9	0.926 (0.742, 1.157)	0.522
order.Lactobacillales.id.1800	POU	IVW	14	0.981 (0.884, 1.088)	0.714	-0.007(0.505)	14.976(0.684)	0	7.225(0.89)	6.753(0.873)	0.472(0.492)	1.06e-74
order.Lactobacillales.id.1800	POU	Weighted median	14	1.045 (0.907, 1.204)	0.541
order.Lactobacillales.id.1800	POU	MR Egger	14	1.071 (0.816, 1.407)	0.629
order.Methanobacteriales.id.120	POU	IVW	9	0.956 (0.893, 1.024)	0.199	0(0.992)	16.445(0.239)	0.164211	9.572(0.296)	9.572(0.214)	0(0.991)	4.28e-48
order.Methanobacteriales.id.120	POU	Weighted median	9	0.927 (0.851, 1.009)	0.079
order.Methanobacteriales.id.120	POU	MR Egger	9	0.955 (0.714, 1.278)	0.765
order.MollicutesRF9.id.11579	POU	IVW	12	1.054 (0.928, 1.197)	0.42	0.02(0.441)	31.578(0.012)	0.415875	18.832(0.064)	17.692(0.06)	1.139(0.286)	2.26e-46
order.MollicutesRF9.id.11579	POU	Weighted median	12	1.038 (0.894, 1.206)	0.621
order.MollicutesRF9.id.11579	POU	MR Egger	12	0.809 (0.419, 1.563)	0.542
order.NB1n.id.3953	POU	IVW	13	0.983 (0.908, 1.065)	0.681	-0.007(0.72)	24.051(0.136)	0.390518	19.689(0.073)	19.449(0.053)	0.24(0.624)	7.11e-69
order.NB1n.id.3953	POU	Weighted median	13	1.038 (0.942, 1.145)	0.448
order.NB1n.id.3953	POU	MR Egger	13	1.046 (0.744, 1.473)	0.799
order.Pasteurellales.id.3688	POU	IVW	13	1.013 (0.935, 1.098)	0.754	-0.021(0.067)	19.732(0.413)	0.139474	13.945(0.304)	9.831(0.546)	4.114(0.043)	4.59e-81
order.Pasteurellales.id.3688	POU	Weighted median	13	1.025 (0.925, 1.136)	0.635
order.Pasteurellales.id.3688	POU	MR Egger	13	1.185 (1.001, 1.403)	0.075
order.Rhodospirillales.id.2667	POU	IVW	13	1.056 (0.965, 1.157)	0.235	-0.008(0.743)	19.177(0.213)	0.182335	14.676(0.26)	14.527(0.205)	0.149(0.699)	6.38e-53
order.Rhodospirillales.id.2667	POU	Weighted median	13	1.078 (0.965, 1.206)	0.185
order.Rhodospirillales.id.2667	POU	MR Egger	13	1.14 (0.723, 1.797)	0.583
order.Selenomonadales.id.2165	POU	IVW	11	1.013 (0.896, 1.147)	0.832	0.013(0.35)	9.335(0.71)	0	7.867(0.642)	6.896(0.648)	0.972(0.324)	6.31e-44
order.Selenomonadales.id.2165	POU	Weighted median	11	0.99 (0.836, 1.173)	0.91
order.Selenomonadales.id.2165	POU	MR Egger	11	0.842 (0.571, 1.242)	0.408
order.Verrucomicrobiales.id.4030	POU	IVW	11	1.024 (0.882, 1.188)	0.759	-0.017(0.45)	27.669(0.023)	0.553978	22.42(0.013)	20.97(0.013)	1.45(0.228)	1.67e-41
order.Verrucomicrobiales.id.4030	POU	Weighted median	11	1.036 (0.899, 1.194)	0.625
order.Verrucomicrobiales.id.4030	POU	MR Egger	11	1.258 (0.737, 2.145)	0.422
order.Victivallales.id.2254	POU	IVW	7	0.982 (0.883, 1.092)	0.737	-0.017(0.574)	16.838(0.118)	0.447927	10.868(0.093)	10.136(0.071)	0.732(0.392)	7.05e-39
order.Victivallales.id.2254	POU	Weighted median	7	0.951 (0.852, 1.062)	0.373
order.Victivallales.id.2254	POU	MR Egger	7	1.095 (0.755, 1.589)	0.653
phylum.Actinobacteria.id.400	POU	IVW	13	0.964 (0.837, 1.11)	0.608	-0.002(0.91)	20.608(0.277)	0.32734	17.84(0.121)	17.818(0.086)	0.021(0.884)	2.94e-52
phylum.Actinobacteria.id.400	POU	Weighted median	13	0.905 (0.768, 1.068)	0.237
phylum.Actinobacteria.id.400	POU	MR Egger	13	0.997 (0.545, 1.826)	0.993
phylum.Bacteroidetes.id.905	POU	IVW	10	0.968 (0.831, 1.129)	0.681	0.004(0.781)	19.572(0.137)	0.376036	14.424(0.108)	14.276(0.075)	0.148(0.701)	6.26e-49
phylum.Bacteroidetes.id.905	POU	Weighted median	10	0.909 (0.763, 1.083)	0.284
phylum.Bacteroidetes.id.905	POU	MR Egger	10	0.925 (0.65, 1.316)	0.676
phylum.Cyanobacteria.id.1500	POU	IVW	8	0.941 (0.86, 1.03)	0.189	-0.009(0.634)	0.967(1)	0	0.726(0.998)	0.474(0.998)	0.251(0.616)	7.97e-47
phylum.Cyanobacteria.id.1500	POU	Weighted median	8	0.938 (0.839, 1.047)	0.253
phylum.Cyanobacteria.id.1500	POU	MR Egger	8	1.016 (0.742, 1.391)	0.923
phylum.Euryarchaeota.id.55	POU	IVW	11	0.952 (0.887, 1.02)	0.164	-0.006(0.799)	21.669(0.097)	0.255121	13.425(0.201)	13.323(0.149)	0.102(0.749)	4.83e-51
phylum.Euryarchaeota.id.55	POU	Weighted median	11	0.979 (0.897, 1.069)	0.643
phylum.Euryarchaeota.id.55	POU	MR Egger	11	0.991 (0.726, 1.353)	0.956
phylum.Firmicutes.id.1672	POU	IVW	14	1.03 (0.923, 1.149)	0.596	0(0.996)	12.42(0.872)	0	4.293(0.988)	4.293(0.978)	0(0.996)	3.34e-66
phylum.Firmicutes.id.1672	POU	Weighted median	14	1.054 (0.916, 1.213)	0.461
phylum.Firmicutes.id.1672	POU	MR Egger	14	1.031 (0.773, 1.374)	0.84
phylum.Lentisphaerae.id.2238	POU	IVW	8	1.012 (0.902, 1.137)	0.834	-0.019(0.589)	23.362(0.024)	0.585678	16.895(0.018)	16.028(0.014)	0.867(0.352)	2.64e-42
phylum.Lentisphaerae.id.2238	POU	Weighted median	8	0.985 (0.885, 1.097)	0.786
phylum.Lentisphaerae.id.2238	POU	MR Egger	8	1.143 (0.74, 1.765)	0.569
phylum.Proteobacteria.id.2375	POU	IVW	11	0.983 (0.865, 1.117)	0.79	0.004(0.738)	12.797(0.573)	0	7.164(0.71)	7.046(0.632)	0.119(0.73)	5.42e-44
phylum.Proteobacteria.id.2375	POU	Weighted median	11	0.941 (0.792, 1.116)	0.483
phylum.Proteobacteria.id.2375	POU	MR Egger	11	0.922 (0.63, 1.352)	0.689
phylum.Tenericutes.id.3919	POU	IVW	11	1.056 (0.95, 1.173)	0.313	-0.013(0.605)	4.62(0.95)	0	3.806(0.956)	3.519(0.94)	0.288(0.592)	2.07e-42
phylum.Tenericutes.id.3919	POU	Weighted median	11	1.041 (0.911, 1.189)	0.553
phylum.Tenericutes.id.3919	POU	MR Egger	11	1.241 (0.682, 2.258)	0.498
phylum.Verrucomicrobia.id.3982	POU	IVW	11	1.091 (0.987, 1.205)	0.09	-0.007(0.614)	7.943(0.789)	0	6.212(0.797)	5.939(0.746)	0.272(0.602)	1.94e-49
phylum.Verrucomicrobia.id.3982	POU	Weighted median	11	1.078 (0.943, 1.234)	0.271
phylum.Verrucomicrobia.id.3982	POU	MR Egger	11	1.168 (0.885, 1.541)	0.3

## Sheet: gut microbiota on MCP
						Directional pleiotropy		Cochran Q-test		Rucker's framework
Exposure	Outcome	Method	NSNPs	Beta (95%CI)	P	Egger intercept (P)	MRPRESSO global test, RSSobs (P)	I2 statistics	Q-statistic (P)	Q'-statistic (P)	Q–Q' (P)	Steiger P
class.Actinobacteria.id.419.csv	MCP	IVW	15	-0.003 (-0.024, 0.019)	0.814	-0.001(0.544)	19.861(0.397)	0	12.028(0.604)	11.639(0.557)	0.389(0.533)	8.35e-93
class.Actinobacteria.id.419.csv	MCP	Weighted median	15	-0.011 (-0.04, 0.019)	0.49
class.Actinobacteria.id.419.csv	MCP	MR Egger	15	0.016 (-0.047, 0.079)	0.623
class.Alphaproteobacteria.id.2379.csv	MCP	IVW	7	-0.003 (-0.035, 0.03)	0.863	-0.001(0.933)	12.183(0.375)	0.318843	8.809(0.185)	8.795(0.118)	0.014(0.907)	3.03e-45
class.Alphaproteobacteria.id.2379.csv	MCP	Weighted median	7	0.006 (-0.03, 0.043)	0.744
class.Alphaproteobacteria.id.2379.csv	MCP	MR Egger	7	0.003 (-0.132, 0.138)	0.967
class.Bacilli.id.1673.csv	MCP	IVW	18	0.004 (-0.018, 0.025)	0.734	0.001(0.56)	20.645(0.6)	0.035573	17.627(0.413)	17.245(0.37)	0.382(0.537)	1.93e-109
class.Bacilli.id.1673.csv	MCP	Weighted median	18	-0.009 (-0.039, 0.021)	0.559
class.Bacilli.id.1673.csv	MCP	MR Egger	18	-0.013 (-0.073, 0.046)	0.671
class.Bacteroidia.id.912.csv	MCP	IVW	14	-0.01 (-0.034, 0.014)	0.406	-0.001(0.604)	13.44(0.705)	0	8.098(0.837)	7.814(0.8)	0.284(0.594)	2.44e-95
class.Bacteroidia.id.912.csv	MCP	Weighted median	14	-0.01 (-0.043, 0.023)	0.552
class.Bacteroidia.id.912.csv	MCP	MR Egger	14	0.002 (-0.049, 0.054)	0.934
class.Betaproteobacteria.id.2867.csv	MCP	IVW	12	-0.016 (-0.055, 0.023)	0.417	0.006(0.176)	30.944(0.022)	0.519618	22.898(0.018)	18.896(0.042)	4.003(0.045)	2.71e-65
class.Betaproteobacteria.id.2867.csv	MCP	Weighted median	12	-0.025 (-0.065, 0.016)	0.231
class.Betaproteobacteria.id.2867.csv	MCP	MR Egger	12	-0.109 (-0.239, 0.021)	0.132
class.Clostridia.id.1859.csv	MCP	IVW	12	0.001 (-0.033, 0.035)	0.959	-0.005(0.418)	24.51(0.163)	0.288787	15.467(0.162)	14.436(0.154)	1.03(0.31)	3.28e-70
class.Clostridia.id.1859.csv	MCP	Weighted median	12	0.016 (-0.023, 0.056)	0.417
class.Clostridia.id.1859.csv	MCP	MR Egger	12	0.078 (-0.104, 0.259)	0.421
class.Coriobacteriia.id.809.csv	MCP	IVW	14	0.011 (-0.015, 0.037)	0.407	-0.004(0.322)	11.791(0.847)	0	9.355(0.746)	8.287(0.762)	1.067(0.302)	5.24e-86
class.Coriobacteriia.id.809.csv	MCP	Weighted median	14	0.019 (-0.016, 0.053)	0.293
class.Coriobacteriia.id.809.csv	MCP	MR Egger	14	0.065 (-0.041, 0.172)	0.252
class.Deltaproteobacteria.id.3087.csv	MCP	IVW	13	0.002 (-0.03, 0.034)	0.909	-0.001(0.837)	26.659(0.05)	0.482261	23.178(0.026)	23.084(0.017)	0.093(0.76)	2.15e-65
class.Deltaproteobacteria.id.3087.csv	MCP	Weighted median	13	0.004 (-0.034, 0.043)	0.822
class.Deltaproteobacteria.id.3087.csv	MCP	MR Egger	13	0.011 (-0.083, 0.106)	0.818
class.Erysipelotrichia.id.2147.csv	MCP	IVW	13	0.025 (-0.011, 0.06)	0.178	0.002(0.677)	24.967(0.057)	0.440621	21.452(0.044)	21.102(0.032)	0.351(0.554)	6.57e-55
class.Erysipelotrichia.id.2147.csv	MCP	Weighted median	13	-0.005 (-0.045, 0.035)	0.809
class.Erysipelotrichia.id.2147.csv	MCP	MR Egger	13	-0.009 (-0.166, 0.149)	0.914
class.Gammaproteobacteria.id.3303.csv	MCP	IVW	7	-0.006 (-0.062, 0.05)	0.835	-0.005(0.555)	31.096(0.002)	0.643322	16.822(0.01)	15.577(0.008)	1.245(0.264)	7.72e-39
class.Gammaproteobacteria.id.3303.csv	MCP	Weighted median	7	-0.006 (-0.054, 0.042)	0.81
class.Gammaproteobacteria.id.3303.csv	MCP	MR Egger	7	0.054 (-0.141, 0.249)	0.61
class.Lentisphaeria.id.2250.csv	MCP	IVW	8	-0.001 (-0.025, 0.024)	0.952	-0.001(0.934)	18.66(0.103)	0.519505	14.568(0.042)	14.55(0.024)	0.018(0.893)	7.06e-48
class.Lentisphaeria.id.2250.csv	MCP	Weighted median	8	-0.009 (-0.033, 0.016)	0.474
class.Lentisphaeria.id.2250.csv	MCP	MR Egger	8	0.003 (-0.087, 0.094)	0.949
class.Melainabacteria.id.1589.csv	MCP	IVW	10	0.016 (-0.005, 0.037)	0.129	-0.004(0.304)	20.09(0.175)	0.364204	14.155(0.117)	12.301(0.138)	1.855(0.173)	6.78e-62
class.Melainabacteria.id.1589.csv	MCP	Weighted median	10	0.009 (-0.015, 0.034)	0.45
class.Melainabacteria.id.1589.csv	MCP	MR Egger	10	0.047 (-0.012, 0.105)	0.154
class.Methanobacteria.id.119.csv	MCP	IVW	10	0.003 (-0.019, 0.024)	0.813	0.001(0.915)	32.954(0.009)	0.60281	22.659(0.007)	22.625(0.004)	0.035(0.852)	1.61e-56
class.Methanobacteria.id.119.csv	MCP	Weighted median	10	0.013 (-0.006, 0.032)	0.168
class.Methanobacteria.id.119.csv	MCP	MR Egger	10	-0.003 (-0.097, 0.092)	0.958
class.Mollicutes.id.3920.csv	MCP	IVW	12	-0.008 (-0.048, 0.032)	0.705	0(0.997)	44.564(0.001)	0.709028	37.804(0)	37.804(0)	0(0.994)	2.04e-54
class.Mollicutes.id.3920.csv	MCP	Weighted median	12	-0.006 (-0.038, 0.027)	0.724
class.Mollicutes.id.3920.csv	MCP	MR Egger	12	-0.008 (-0.143, 0.127)	0.91
class.Negativicutes.id.2164.csv	MCP	IVW	12	0.012 (-0.024, 0.047)	0.513	0.002(0.575)	22.285(0.082)	0.422472	19.047(0.06)	18.427(0.048)	0.619(0.431)	2.37e-57
class.Negativicutes.id.2164.csv	MCP	Weighted median	12	-0.001 (-0.041, 0.038)	0.949
class.Negativicutes.id.2164.csv	MCP	MR Egger	12	-0.02 (-0.134, 0.094)	0.736
class.Verrucomicrobiae.id.4029.csv	MCP	IVW	11	0 (-0.023, 0.022)	0.98	0.002(0.538)	10.314(0.629)	0	8.205(0.609)	7.794(0.555)	0.41(0.522)	1.48e-58
class.Verrucomicrobiae.id.4029.csv	MCP	Weighted median	11	0.009 (-0.021, 0.04)	0.551
class.Verrucomicrobiae.id.4029.csv	MCP	MR Egger	11	-0.025 (-0.103, 0.053)	0.55
family.Acidaminococcaceae.id.2166.csv	MCP	IVW	7	-0.012 (-0.041, 0.016)	0.404	0(0.952)	2.104(0.986)	0	1.191(0.977)	1.187(0.946)	0.004(0.949)	2.94e-38
family.Acidaminococcaceae.id.2166.csv	MCP	Weighted median	7	-0.013 (-0.048, 0.022)	0.478
family.Acidaminococcaceae.id.2166.csv	MCP	MR Egger	7	-0.01 (-0.098, 0.078)	0.84
family.Actinomycetaceae.id.421.csv	MCP	IVW	5	-0.031 (-0.058, -0.005)	0.02	0.001(0.804)	4.299(0.647)	0	2.984(0.561)	2.91(0.406)	0.074(0.786)	2.17e-25
family.Actinomycetaceae.id.421.csv	MCP	Weighted median	5	-0.033 (-0.069, 0.003)	0.072
family.Actinomycetaceae.id.421.csv	MCP	MR Egger	5	-0.04 (-0.107, 0.028)	0.331
family.Alcaligenaceae.id.2875.csv	MCP	IVW	12	0 (-0.045, 0.046)	0.993	0(0.983)	39.246(0.005)	0.652631	31.667(0.001)	31.665(0)	0.001(0.97)	5.13e-73
family.Alcaligenaceae.id.2875.csv	MCP	Weighted median	12	0.007 (-0.034, 0.048)	0.745
family.Alcaligenaceae.id.2875.csv	MCP	MR Egger	12	-0.002 (-0.221, 0.216)	0.985
family.Bacteroidaceae.id.917.csv	MCP	IVW	9	0.026 (-0.021, 0.073)	0.272	0.018(0.013)	29.407(0.008)	0.543762	17.535(0.025)	6.767(0.454)	10.768(0.001)	1.09e-50
family.Bacteroidaceae.id.917.csv	MCP	Weighted median	9	-0.012 (-0.062, 0.038)	0.635
family.Bacteroidaceae.id.917.csv	MCP	MR Egger	9	-0.248 (-0.415, -0.081)	0.023
family.BacteroidalesS24.7group.id.11173.csv	MCP	IVW	9	-0.006 (-0.033, 0.02)	0.642	-0.001(0.836)	17.58(0.177)	0.384045	12.988(0.112)	12.903(0.075)	0.085(0.771)	3.71e-52
family.BacteroidalesS24.7group.id.11173.csv	MCP	Weighted median	9	-0.011 (-0.043, 0.02)	0.477
family.BacteroidalesS24.7group.id.11173.csv	MCP	MR Egger	9	0.008 (-0.124, 0.139)	0.912
family.Bifidobacteriaceae.id.433.csv	MCP	IVW	12	-0.007 (-0.031, 0.017)	0.588	-0.001(0.673)	31.691(0.039)	0	6.039(0.871)	5.851(0.828)	0.189(0.664)	7.88e-90
family.Bifidobacteriaceae.id.433.csv	MCP	Weighted median	12	-0.01 (-0.041, 0.022)	0.544
family.Bifidobacteriaceae.id.433.csv	MCP	MR Egger	12	0.011 (-0.071, 0.092)	0.803
family.Christensenellaceae.id.1866.csv	MCP	IVW	11	-0.012 (-0.048, 0.024)	0.517	0(0.983)	26.323(0.025)	0.505067	20.205(0.027)	20.204(0.017)	0.001(0.974)	4.3e-70
family.Christensenellaceae.id.1866.csv	MCP	Weighted median	11	-0.001 (-0.037, 0.035)	0.946
family.Christensenellaceae.id.1866.csv	MCP	MR Egger	11	-0.013 (-0.093, 0.068)	0.765
family.Clostridiaceae1.id.1869.csv	MCP	IVW	10	0.031 (0.004, 0.057)	0.023	0(0.926)	13.584(0.371)	0	7.875(0.547)	7.866(0.447)	0.009(0.923)	9.47e-48
family.Clostridiaceae1.id.1869.csv	MCP	Weighted median	10	0.026 (-0.012, 0.063)	0.186
family.Clostridiaceae1.id.1869.csv	MCP	MR Egger	10	0.027 (-0.048, 0.102)	0.497
family.ClostridialesvadinBB60group.id.11286.csv	MCP	IVW	15	-0.006 (-0.032, 0.02)	0.634	-0.003(0.349)	31.61(0.031)	0.494939	27.719(0.015)	25.842(0.018)	1.877(0.171)	2.07e-80
family.ClostridialesvadinBB60group.id.11286.csv	MCP	Weighted median	15	0.001 (-0.03, 0.031)	0.971
family.ClostridialesvadinBB60group.id.11286.csv	MCP	MR Egger	15	0.028 (-0.046, 0.101)	0.472
family.Coriobacteriaceae.id.811.csv	MCP	IVW	14	0.011 (-0.015, 0.037)	0.407	-0.004(0.322)	11.791(0.847)	0	9.355(0.746)	8.287(0.762)	1.067(0.302)	5.24e-86
family.Coriobacteriaceae.id.811.csv	MCP	Weighted median	14	0.019 (-0.016, 0.053)	0.285
family.Coriobacteriaceae.id.811.csv	MCP	MR Egger	14	0.065 (-0.041, 0.172)	0.252
family.Defluviitaleaceae.id.1924.csv	MCP	IVW	11	0.012 (-0.01, 0.033)	0.301	0(0.935)	17.476(0.192)	0.232606	13.031(0.222)	13.021(0.162)	0.01(0.919)	2.1e-55
family.Defluviitaleaceae.id.1924.csv	MCP	Weighted median	11	0.011 (-0.017, 0.039)	0.429
family.Defluviitaleaceae.id.1924.csv	MCP	MR Egger	11	0.008 (-0.066, 0.083)	0.829
family.Desulfovibrionaceae.id.3169.csv	MCP	IVW	10	0.006 (-0.034, 0.045)	0.779	-0.001(0.857)	26.022(0.033)	0.575588	21.206(0.012)	21.115(0.007)	0.091(0.763)	1.4e-58
family.Desulfovibrionaceae.id.3169.csv	MCP	Weighted median	10	0.006 (-0.031, 0.044)	0.737
family.Desulfovibrionaceae.id.3169.csv	MCP	MR Egger	10	0.015 (-0.091, 0.12)	0.79
family.Enterobacteriaceae.id.3469.csv	MCP	IVW	7	0 (-0.032, 0.033)	0.992	-0.007(0.386)	8.303(0.742)	0	5.163(0.523)	4.26(0.513)	0.903(0.342)	3.93e-47
family.Enterobacteriaceae.id.3469.csv	MCP	Weighted median	7	0.013 (-0.031, 0.057)	0.572
family.Enterobacteriaceae.id.3469.csv	MCP	MR Egger	7	0.093 (-0.101, 0.287)	0.391
family.Erysipelotrichaceae.id.2149.csv	MCP	IVW	13	0.025 (-0.011, 0.06)	0.178	0.002(0.677)	24.967(0.064)	0.440621	21.452(0.044)	21.102(0.032)	0.351(0.554)	6.69e-55
family.Erysipelotrichaceae.id.2149.csv	MCP	Weighted median	13	-0.005 (-0.043, 0.033)	0.801
family.Erysipelotrichaceae.id.2149.csv	MCP	MR Egger	13	-0.009 (-0.166, 0.149)	0.914
family.FamilyXI.id.1936.csv	MCP	IVW	8	0.007 (-0.007, 0.022)	0.309	0(0.983)	7.282(0.771)	0	3.606(0.824)	3.605(0.73)	0(0.983)	4.21e-49
family.FamilyXI.id.1936.csv	MCP	Weighted median	8	0.003 (-0.015, 0.021)	0.749
family.FamilyXI.id.1936.csv	MCP	MR Egger	8	0.008 (-0.083, 0.099)	0.863
family.FamilyXIII.id.1957.csv	MCP	IVW	11	-0.013 (-0.045, 0.019)	0.425	-0.004(0.286)	21.282(0.143)	0.258751	13.491(0.198)	11.8(0.225)	1.691(0.194)	3.5e-64
family.FamilyXIII.id.1957.csv	MCP	Weighted median	11	-0.008 (-0.047, 0.031)	0.701
family.FamilyXIII.id.1957.csv	MCP	MR Egger	11	0.046 (-0.061, 0.152)	0.421
family.Lachnospiraceae.id.1987.csv	MCP	IVW	17	0.005 (-0.018, 0.029)	0.659	-0.001(0.74)	26.76(0.117)	0.146973	18.757(0.281)	18.615(0.232)	0.142(0.706)	5.57e-88
family.Lachnospiraceae.id.1987.csv	MCP	Weighted median	17	0.011 (-0.021, 0.043)	0.516
family.Lachnospiraceae.id.1987.csv	MCP	MR Egger	17	0.015 (-0.045, 0.075)	0.636
family.Lactobacillaceae.id.1836.csv	MCP	IVW	9	0.008 (-0.01, 0.027)	0.389	0(0.976)	15.658(0.288)	0	5.965(0.651)	5.964(0.544)	0.001(0.975)	1.38e-58
family.Lactobacillaceae.id.1836.csv	MCP	Weighted median	9	0.003 (-0.022, 0.028)	0.8
family.Lactobacillaceae.id.1836.csv	MCP	MR Egger	9	0.009 (-0.04, 0.057)	0.73
family.Methanobacteriaceae.id.121.csv	MCP	IVW	10	0.003 (-0.019, 0.024)	0.813	0.001(0.915)	32.954(0.006)	0.60281	22.659(0.007)	22.625(0.004)	0.035(0.852)	1.62e-56
family.Methanobacteriaceae.id.121.csv	MCP	Weighted median	10	0.013 (-0.007, 0.033)	0.19
family.Methanobacteriaceae.id.121.csv	MCP	MR Egger	10	-0.003 (-0.097, 0.092)	0.958
family.Oxalobacteraceae.id.2966.csv	MCP	IVW	14	-0.005 (-0.02, 0.011)	0.557	-0.005(0.212)	18.861(0.287)	0.209933	16.454(0.225)	14.369(0.278)	2.085(0.149)	1.16e-72
family.Oxalobacteraceae.id.2966.csv	MCP	Weighted median	14	-0.003 (-0.023, 0.017)	0.754
family.Oxalobacteraceae.id.2966.csv	MCP	MR Egger	14	0.034 (-0.025, 0.093)	0.283
family.Pasteurellaceae.id.3689.csv	MCP	IVW	14	-0.007 (-0.023, 0.009)	0.396	-0.002(0.473)	20.773(0.42)	0	9.832(0.708)	9.282(0.679)	0.55(0.458)	1.02e-97
family.Pasteurellaceae.id.3689.csv	MCP	Weighted median	14	-0.01 (-0.032, 0.012)	0.377
family.Pasteurellaceae.id.3689.csv	MCP	MR Egger	14	0.006 (-0.032, 0.043)	0.773
family.Peptococcaceae.id.2024.csv	MCP	IVW	9	0.006 (-0.016, 0.027)	0.599	0(0.859)	8.092(0.61)	0	6.402(0.602)	6.368(0.498)	0.034(0.854)	1.08e-49
family.Peptococcaceae.id.2024.csv	MCP	Weighted median	9	0.009 (-0.02, 0.038)	0.53
family.Peptococcaceae.id.2024.csv	MCP	MR Egger	9	0.001 (-0.051, 0.053)	0.962
family.Peptostreptococcaceae.id.2042.csv	MCP	IVW	14	0.01 (-0.023, 0.044)	0.547	0(0.991)	44.334(0.002)	0.614615	33.732(0.001)	33.732(0.001)	0(0.984)	1.73e-84
family.Peptostreptococcaceae.id.2042.csv	MCP	Weighted median	14	-0.006 (-0.036, 0.025)	0.715
family.Peptostreptococcaceae.id.2042.csv	MCP	MR Egger	14	0.01 (-0.066, 0.086)	0.804
family.Porphyromonadaceae.id.943.csv	MCP	IVW	9	0.003 (-0.041, 0.046)	0.908	-0.001(0.828)	20.45(0.076)	0.444728	14.407(0.072)	14.303(0.046)	0.105(0.746)	6.1e-46
family.Porphyromonadaceae.id.943.csv	MCP	Weighted median	9	0.009 (-0.037, 0.056)	0.691
family.Porphyromonadaceae.id.943.csv	MCP	MR Egger	9	0.024 (-0.169, 0.217)	0.813
family.Prevotellaceae.id.960.csv	MCP	IVW	16	-0.008 (-0.033, 0.017)	0.555	-0.001(0.813)	23.706(0.191)	0.288284	21.076(0.134)	20.989(0.102)	0.087(0.768)	5.6e-93
family.Prevotellaceae.id.960.csv	MCP	Weighted median	16	-0.007 (-0.036, 0.022)	0.636
family.Prevotellaceae.id.960.csv	MCP	MR Egger	16	0.003 (-0.089, 0.096)	0.944
family.Rhodospirillaceae.id.2717.csv	MCP	IVW	15	-0.006 (-0.027, 0.016)	0.603	-0.001(0.883)	24.541(0.176)	0.353873	21.668(0.086)	21.63(0.061)	0.037(0.847)	2.03e-75
family.Rhodospirillaceae.id.2717.csv	MCP	Weighted median	15	-0.015 (-0.04, 0.009)	0.227
family.Rhodospirillaceae.id.2717.csv	MCP	MR Egger	15	0.002 (-0.105, 0.109)	0.967
family.Rikenellaceae.id.967.csv	MCP	IVW	19	-0.008 (-0.029, 0.013)	0.466	-0.001(0.73)	20.238(0.544)	0	17.088(0.517)	16.965(0.457)	0.123(0.726)	4.68e-95
family.Rikenellaceae.id.967.csv	MCP	Weighted median	19	-0.006 (-0.036, 0.024)	0.702
family.Rikenellaceae.id.967.csv	MCP	MR Egger	19	0.003 (-0.062, 0.068)	0.927
family.Ruminococcaceae.id.2050.csv	MCP	IVW	10	0.005 (-0.021, 0.031)	0.702	0(0.899)	11.044(0.605)	0	4.959(0.838)	4.942(0.764)	0.017(0.896)	2.06e-69
family.Ruminococcaceae.id.2050.csv	MCP	Weighted median	10	0.004 (-0.031, 0.039)	0.805
family.Ruminococcaceae.id.2050.csv	MCP	MR Egger	10	0.002 (-0.054, 0.058)	0.952
family.Streptococcaceae.id.1850.csv	MCP	IVW	14	-0.016 (-0.04, 0.008)	0.2	-0.001(0.743)	17.42(0.497)	0	12.318(0.502)	12.204(0.429)	0.115(0.735)	4.25e-78
family.Streptococcaceae.id.1850.csv	MCP	Weighted median	14	-0.03 (-0.063, 0.003)	0.072
family.Streptococcaceae.id.1850.csv	MCP	MR Egger	14	0 (-0.098, 0.099)	0.993
family.Veillonellaceae.id.2172.csv	MCP	IVW	19	-0.006 (-0.026, 0.014)	0.547	-0.003(0.116)	25.93(0.26)	0.125523	20.584(0.301)	17.718(0.407)	2.866(0.09)	3.55e-117
family.Veillonellaceae.id.2172.csv	MCP	Weighted median	19	0.003 (-0.023, 0.029)	0.841
family.Veillonellaceae.id.2172.csv	MCP	MR Egger	19	0.025 (-0.016, 0.066)	0.251
family.Verrucomicrobiaceae.id.4036.csv	MCP	IVW	11	0 (-0.023, 0.022)	0.98	0.002(0.537)	10.315(0.661)	0	8.205(0.609)	7.792(0.555)	0.413(0.52)	1.59e-58
family.Verrucomicrobiaceae.id.4036.csv	MCP	Weighted median	11	0.009 (-0.022, 0.04)	0.555
family.Verrucomicrobiaceae.id.4036.csv	MCP	MR Egger	11	-0.025 (-0.103, 0.053)	0.549
family.Victivallaceae.id.2255.csv	MCP	IVW	12	0.006 (-0.013, 0.025)	0.543	0.004(0.594)	31.04(0.006)	0.571692	25.682(0.007)	24.925(0.005)	0.757(0.384)	8.68e-71
family.Victivallaceae.id.2255.csv	MCP	Weighted median	12	0.015 (-0.004, 0.034)	0.118
family.Victivallaceae.id.2255.csv	MCP	MR Egger	12	-0.018 (-0.106, 0.07)	0.692
genus..Clostridiuminnocuumgroup.id.14397.csv	MCP	IVW	9	0.015 (-0.006, 0.037)	0.167	0.016(0.016)	37.511(<0.001)	0.465238	14.96(0.06)	5.128(0.644)	9.832(0.002)	8.64e-49
genus..Clostridiuminnocuumgroup.id.14397.csv	MCP	Weighted median	9	0.01 (-0.012, 0.032)	0.374
genus..Clostridiuminnocuumgroup.id.14397.csv	MCP	MR Egger	9	-0.11 (-0.19, -0.03)	0.031
genus..Eubacteriumbrachygroup.id.11296.csv	MCP	IVW	10	0.013 (-0.004, 0.031)	0.139	0.003(0.55)	17.085(0.179)	0.321794	13.27(0.151)	12.655(0.124)	0.616(0.433)	1.28e-50
genus..Eubacteriumbrachygroup.id.11296.csv	MCP	Weighted median	10	0.01 (-0.01, 0.03)	0.336
genus..Eubacteriumbrachygroup.id.11296.csv	MCP	MR Egger	10	-0.008 (-0.078, 0.062)	0.825
genus..Eubacteriumcoprostanoligenesgroup.id.11375.csv	MCP	IVW	13	0 (-0.026, 0.026)	0.993	0.002(0.581)	12.549(0.698)	0	10.759(0.55)	10.436(0.492)	0.323(0.57)	5.4e-66
genus..Eubacteriumcoprostanoligenesgroup.id.11375.csv	MCP	Weighted median	13	-0.01 (-0.044, 0.025)	0.58
genus..Eubacteriumcoprostanoligenesgroup.id.11375.csv	MCP	MR Egger	13	-0.03 (-0.135, 0.076)	0.595
genus..Eubacteriumeligensgroup.id.14372.csv	MCP	IVW	7	0.035 (-0.011, 0.081)	0.137	0.001(0.881)	34.049(<0.001)	0.507116	12.173(0.058)	12.113(0.033)	0.061(0.806)	3.97e-49
genus..Eubacteriumeligensgroup.id.14372.csv	MCP	Weighted median	7	0.016 (-0.028, 0.06)	0.482
genus..Eubacteriumeligensgroup.id.14372.csv	MCP	MR Egger	7	0.019 (-0.184, 0.222)	0.86
genus..Eubacteriumfissicatenagroup.id.14373.csv	MCP	IVW	9	-0.004 (-0.023, 0.014)	0.652	-0.001(0.894)	15.281(0.147)	0.338372	12.091(0.147)	12.058(0.099)	0.033(0.856)	9.45e-43
genus..Eubacteriumfissicatenagroup.id.14373.csv	MCP	Weighted median	9	-0.005 (-0.026, 0.016)	0.653
genus..Eubacteriumfissicatenagroup.id.14373.csv	MCP	MR Egger	9	0.003 (-0.102, 0.108)	0.956
genus..Eubacteriumhalliigroup.id.11338.csv	MCP	IVW	16	0.018 (-0.002, 0.039)	0.079	0.001(0.557)	13.56(0.695)	0	11.968(0.681)	11.606(0.638)	0.362(0.547)	4.08e-90
genus..Eubacteriumhalliigroup.id.11338.csv	MCP	Weighted median	16	0.013 (-0.017, 0.042)	0.407
genus..Eubacteriumhalliigroup.id.11338.csv	MCP	MR Egger	16	0.007 (-0.036, 0.05)	0.757
genus..Eubacteriumnodatumgroup.id.11297.csv	MCP	IVW	11	-0.002 (-0.018, 0.015)	0.831	0.008(0.156)	20.878(0.067)	0.429345	17.524(0.064)	13.837(0.128)	3.687(0.055)	1.55e-52
genus..Eubacteriumnodatumgroup.id.11297.csv	MCP	Weighted median	11	-0.004 (-0.023, 0.016)	0.718
genus..Eubacteriumnodatumgroup.id.11297.csv	MCP	MR Egger	11	-0.054 (-0.122, 0.014)	0.153
genus..Eubacteriumoxidoreducensgroup.id.11339.csv	MCP	IVW	5	0.001 (-0.034, 0.036)	0.954	-0.007(0.313)	15.709(0.074)	0.586084	9.664(0.046)	6.5(0.09)	3.164(0.075)	1.31e-28
genus..Eubacteriumoxidoreducensgroup.id.11339.csv	MCP	Weighted median	5	0.01 (-0.024, 0.044)	0.565
genus..Eubacteriumoxidoreducensgroup.id.11339.csv	MCP	MR Egger	5	0.065 (-0.044, 0.175)	0.327
genus..Eubacteriumrectalegroup.id.14374.csv	MCP	IVW	8	-0.008 (-0.043, 0.027)	0.658	-0.001(0.828)	12.502(0.498)	0.134283	8.086(0.325)	8.017(0.237)	0.069(0.793)	2.14e-54
genus..Eubacteriumrectalegroup.id.14374.csv	MCP	Weighted median	8	0.003 (-0.042, 0.048)	0.9
genus..Eubacteriumrectalegroup.id.14374.csv	MCP	MR Egger	8	0.007 (-0.127, 0.141)	0.922
genus..Eubacteriumruminantiumgroup.id.11340.csv	MCP	IVW	18	0.002 (-0.02, 0.023)	0.876	-0.001(0.779)	39.13(0.006)	0.517303	35.219(0.006)	35.04(0.004)	0.179(0.673)	1.2e-86
genus..Eubacteriumruminantiumgroup.id.11340.csv	MCP	Weighted median	18	0.013 (-0.01, 0.036)	0.262
genus..Eubacteriumruminantiumgroup.id.11340.csv	MCP	MR Egger	18	0.013 (-0.067, 0.092)	0.756
genus..Eubacteriumventriosumgroup.id.11341.csv	MCP	IVW	15	0.003 (-0.022, 0.028)	0.81	0.004(0.333)	20.976(0.295)	0.148328	16.438(0.287)	15.251(0.292)	1.188(0.276)	5.8e-75
genus..Eubacteriumventriosumgroup.id.11341.csv	MCP	Weighted median	15	0.002 (-0.031, 0.036)	0.893
genus..Eubacteriumventriosumgroup.id.11341.csv	MCP	MR Egger	15	-0.054 (-0.168, 0.06)	0.37
genus..Eubacteriumxylanophilumgroup.id.14375.csv	MCP	IVW	9	-0.003 (-0.034, 0.029)	0.874	-0.001(0.857)	18.096(0.189)	0.247529	10.632(0.223)	10.579(0.158)	0.053(0.818)	3.04e-53
genus..Eubacteriumxylanophilumgroup.id.14375.csv	MCP	Weighted median	9	-0.013 (-0.051, 0.024)	0.482
genus..Eubacteriumxylanophilumgroup.id.14375.csv	MCP	MR Egger	9	0.007 (-0.097, 0.111)	0.9
genus..Ruminococcusgauvreauiigroup.id.11342.csv	MCP	IVW	12	0.003 (-0.025, 0.03)	0.858	0.003(0.495)	17.735(0.242)	0.264707	14.96(0.184)	14.245(0.162)	0.715(0.398)	1.2e-58
genus..Ruminococcusgauvreauiigroup.id.11342.csv	MCP	Weighted median	12	0 (-0.035, 0.034)	0.979
genus..Ruminococcusgauvreauiigroup.id.11342.csv	MCP	MR Egger	12	-0.04 (-0.162, 0.081)	0.531
genus..Ruminococcusgnavusgroup.id.14376.csv	MCP	IVW	12	0.001 (-0.017, 0.02)	0.881	0(0.986)	16.846(0.243)	0.217006	14.049(0.23)	14.048(0.171)	0(0.983)	3.76e-57
genus..Ruminococcusgnavusgroup.id.14376.csv	MCP	Weighted median	12	-0.003 (-0.027, 0.021)	0.792
genus..Ruminococcusgnavusgroup.id.14376.csv	MCP	MR Egger	12	0.001 (-0.087, 0.088)	0.989
genus..Ruminococcustorquesgroup.id.14377.csv	MCP	IVW	9	-0.01 (-0.048, 0.028)	0.604	0.004(0.255)	19.248(0.191)	0.390715	13.13(0.107)	10.763(0.149)	2.367(0.124)	1.84e-72
genus..Ruminococcustorquesgroup.id.14377.csv	MCP	Weighted median	9	0.004 (-0.039, 0.046)	0.86
genus..Ruminococcustorquesgroup.id.14377.csv	MCP	MR Egger	9	-0.067 (-0.163, 0.03)	0.219
genus.Actinomyces.id.423.csv	MCP	IVW	7	-0.004 (-0.034, 0.025)	0.787	0.001(0.825)	14.046(0.182)	0.425067	10.436(0.107)	10.325(0.067)	0.111(0.738)	2.84e-37
genus.Actinomyces.id.423.csv	MCP	Weighted median	7	-0.02 (-0.051, 0.01)	0.196
genus.Actinomyces.id.423.csv	MCP	MR Egger	7	-0.013 (-0.099, 0.072)	0.77
genus.Adlercreutzia.id.812.csv	MCP	IVW	8	0.014 (-0.015, 0.044)	0.343	-0.007(0.266)	14.169(0.382)	0.37405	11.183(0.131)	8.94(0.177)	2.243(0.134)	4.79e-54
genus.Adlercreutzia.id.812.csv	MCP	Weighted median	8	0.011 (-0.022, 0.044)	0.514
genus.Adlercreutzia.id.812.csv	MCP	MR Egger	8	0.094 (-0.036, 0.224)	0.207
genus.Akkermansia.id.4037.csv	MCP	IVW	11	0 (-0.023, 0.022)	0.978	0.002(0.532)	10.318(0.659)	0	8.204(0.609)	7.783(0.556)	0.422(0.516)	1.44e-58
genus.Akkermansia.id.4037.csv	MCP	Weighted median	11	0.009 (-0.021, 0.04)	0.553
genus.Akkermansia.id.4037.csv	MCP	MR Egger	11	-0.025 (-0.103, 0.053)	0.544
genus.Alistipes.id.968.csv	MCP	IVW	14	-0.016 (-0.042, 0.011)	0.239	0.001(0.814)	11.291(0.805)	0	9.21(0.757)	9.152(0.69)	0.058(0.81)	1.57e-62
genus.Alistipes.id.968.csv	MCP	Weighted median	14	-0.015 (-0.05, 0.021)	0.418
genus.Alistipes.id.968.csv	MCP	MR Egger	14	-0.031 (-0.159, 0.096)	0.641
genus.Allisonella.id.2174.csv	MCP	IVW	8	0.007 (-0.007, 0.021)	0.332	0.001(0.865)	3.091(0.958)	0	2.444(0.931)	2.413(0.878)	0.031(0.859)	2.54e-45
genus.Allisonella.id.2174.csv	MCP	Weighted median	8	0.003 (-0.015, 0.021)	0.74
genus.Allisonella.id.2174.csv	MCP	MR Egger	8	-0.002 (-0.097, 0.094)	0.976
genus.Alloprevotella.id.961.csv	MCP	IVW	6	0 (-0.018, 0.018)	0.986	-0.001(0.921)	8.891(0.393)	0.125638	5.718(0.335)	5.702(0.223)	0.016(0.899)	1.25e-32
genus.Alloprevotella.id.961.csv	MCP	Weighted median	6	-0.007 (-0.029, 0.014)	0.515
genus.Alloprevotella.id.961.csv	MCP	MR Egger	6	0.01 (-0.175, 0.195)	0.922
genus.Anaerofilum.id.2053.csv	MCP	IVW	11	-0.002 (-0.018, 0.014)	0.831	0.008(0.123)	16.554(0.26)	0.0811228	10.883(0.367)	7.98(0.536)	2.903(0.088)	1.3e-58
genus.Anaerofilum.id.2053.csv	MCP	Weighted median	11	-0.001 (-0.023, 0.021)	0.928
genus.Anaerofilum.id.2053.csv	MCP	MR Egger	11	-0.067 (-0.144, 0.01)	0.121
genus.Anaerostipes.id.1991.csv	MCP	IVW	13	0.012 (-0.032, 0.056)	0.601	-0.001(0.803)	41.08(0.002)	0.669383	36.296(0)	36.081(0)	0.215(0.643)	3.99e-75
genus.Anaerostipes.id.1991.csv	MCP	Weighted median	13	0.014 (-0.023, 0.052)	0.455
genus.Anaerostipes.id.1991.csv	MCP	MR Egger	13	0.031 (-0.124, 0.187)	0.702
genus.Anaerotruncus.id.2054.csv	MCP	IVW	13	0.005 (-0.037, 0.047)	0.817	0.001(0.833)	57.278(<0.001)	0.632109	32.618(0.001)	32.481(0.001)	0.137(0.711)	1.6e-67
genus.Anaerotruncus.id.2054.csv	MCP	Weighted median	13	0.006 (-0.034, 0.046)	0.781
genus.Anaerotruncus.id.2054.csv	MCP	MR Egger	13	-0.009 (-0.147, 0.128)	0.896
genus.Bacteroides.id.918.csv	MCP	IVW	9	0.026 (-0.021, 0.073)	0.272	0.018(0.013)	29.407(0.014)	0.543762	17.535(0.025)	6.767(0.454)	10.768(0.001)	1.1e-50
genus.Bacteroides.id.918.csv	MCP	Weighted median	9	-0.012 (-0.06, 0.036)	0.622
genus.Bacteroides.id.918.csv	MCP	MR Egger	9	-0.248 (-0.415, -0.081)	0.023
genus.Barnesiella.id.944.csv	MCP	IVW	14	0.001 (-0.028, 0.03)	0.949	-0.002(0.603)	25.08(0.134)	0.405501	21.867(0.057)	21.358(0.045)	0.509(0.475)	4.92e-75
genus.Barnesiella.id.944.csv	MCP	Weighted median	14	-0.022 (-0.054, 0.01)	0.173
genus.Barnesiella.id.944.csv	MCP	MR Egger	14	0.027 (-0.072, 0.126)	0.606
genus.Bifidobacterium.id.436.csv	MCP	IVW	13	0.003 (-0.02, 0.025)	0.822	-0.001(0.808)	29.784(0.037)	0.0583111	12.743(0.388)	12.671(0.315)	0.072(0.789)	6.62e-90
genus.Bifidobacterium.id.436.csv	MCP	Weighted median	13	0.002 (-0.027, 0.03)	0.9
genus.Bifidobacterium.id.436.csv	MCP	MR Egger	13	0.01 (-0.051, 0.07)	0.76
genus.Bilophila.id.3170.csv	MCP	IVW	13	0.017 (-0.006, 0.041)	0.143	0.003(0.414)	15.866(0.611)	0	11.224(0.51)	10.502(0.486)	0.722(0.396)	7.97e-74
genus.Bilophila.id.3170.csv	MCP	Weighted median	13	0.01 (-0.022, 0.042)	0.55
genus.Bilophila.id.3170.csv	MCP	MR Egger	13	-0.027 (-0.133, 0.078)	0.622
genus.Blautia.id.1992.csv	MCP	IVW	13	-0.022 (-0.053, 0.008)	0.147	-0.002(0.449)	22.503(0.092)	0.40124	20.041(0.066)	18.98(0.061)	1.061(0.303)	4.26e-67
genus.Blautia.id.1992.csv	MCP	Weighted median	13	-0.014 (-0.048, 0.021)	0.431
genus.Blautia.id.1992.csv	MCP	MR Egger	13	0.001 (-0.065, 0.067)	0.978
genus.Butyricicoccus.id.2055.csv	MCP	IVW	8	-0.008 (-0.054, 0.038)	0.727	0.004(0.414)	28.435(0.003)	0.696536	23.067(0.002)	20.445(0.002)	2.622(0.105)	7.6e-56
genus.Butyricicoccus.id.2055.csv	MCP	Weighted median	8	-0.029 (-0.063, 0.006)	0.109
genus.Butyricicoccus.id.2055.csv	MCP	MR Egger	8	-0.039 (-0.123, 0.044)	0.393
genus.Butyricimonas.id.945.csv	MCP	IVW	13	-0.005 (-0.025, 0.015)	0.621	0.001(0.743)	17.12(0.529)	0	8.473(0.747)	8.36(0.681)	0.113(0.736)	4.75e-77
genus.Butyricimonas.id.945.csv	MCP	Weighted median	13	-0.016 (-0.045, 0.012)	0.253
genus.Butyricimonas.id.945.csv	MCP	MR Egger	13	-0.016 (-0.084, 0.052)	0.648
genus.Butyrivibrio.id.1993.csv	MCP	IVW	15	-0.008 (-0.027, 0.011)	0.4	0.001(0.915)	46.422(<0.001)	0.655543	40.644(0)	40.607(0)	0.037(0.848)	7.89e-77
genus.Butyrivibrio.id.1993.csv	MCP	Weighted median	15	-0.013 (-0.031, 0.005)	0.152
genus.Butyrivibrio.id.1993.csv	MCP	MR Egger	15	-0.013 (-0.099, 0.073)	0.778
genus.CandidatusSoleaferrea.id.11350.csv	MCP	IVW	10	-0.003 (-0.025, 0.018)	0.753	0(0.989)	22.098(0.189)	0.257184	12.116(0.207)	12.116(0.146)	0(0.986)	1.43e-72
genus.CandidatusSoleaferrea.id.11350.csv	MCP	Weighted median	10	-0.002 (-0.027, 0.023)	0.875
genus.CandidatusSoleaferrea.id.11350.csv	MCP	MR Egger	10	-0.005 (-0.242, 0.232)	0.967
genus.Catenibacterium.id.2153.csv	MCP	IVW	5	-0.001 (-0.036, 0.033)	0.941	-0.02(0.424)	21.748(0.018)	0.717138	14.141(0.007)	11.016(0.012)	3.125(0.077)	1.06e-23
genus.Catenibacterium.id.2153.csv	MCP	Weighted median	5	0.008 (-0.021, 0.037)	0.58
genus.Catenibacterium.id.2153.csv	MCP	MR Egger	5	0.147 (-0.17, 0.463)	0.43
genus.ChristensenellaceaeR.7group.id.11283.csv	MCP	IVW	10	-0.023 (-0.053, 0.007)	0.141	0.003(0.493)	11.213(0.527)	0.0285064	9.264(0.413)	8.703(0.368)	0.562(0.454)	7.94e-47
genus.ChristensenellaceaeR.7group.id.11283.csv	MCP	Weighted median	10	-0.018 (-0.059, 0.022)	0.376
genus.ChristensenellaceaeR.7group.id.11283.csv	MCP	MR Egger	10	-0.054 (-0.147, 0.038)	0.281
genus.Clostridiumsensustricto1.id.1873.csv	MCP	IVW	7	0.003 (-0.032, 0.039)	0.849	0.005(0.331)	14.881(0.168)	0.416254	10.278(0.113)	8.343(0.138)	1.935(0.164)	8.97e-47
genus.Clostridiumsensustricto1.id.1873.csv	MCP	Weighted median	7	-0.006 (-0.042, 0.031)	0.763
genus.Clostridiumsensustricto1.id.1873.csv	MCP	MR Egger	7	-0.033 (-0.109, 0.042)	0.425
genus.Collinsella.id.815.csv	MCP	IVW	9	-0.022 (-0.055, 0.012)	0.207	-0.001(0.914)	31.892(0.008)	0.259198	10.799(0.213)	10.78(0.149)	0.019(0.89)	4.08e-49
genus.Collinsella.id.815.csv	MCP	Weighted median	9	-0.017 (-0.058, 0.024)	0.418
genus.Collinsella.id.815.csv	MCP	MR Egger	9	-0.014 (-0.146, 0.117)	0.835
genus.Coprobacter.id.949.csv	MCP	IVW	11	0.007 (-0.011, 0.025)	0.435	0(0.982)	18.991(0.24)	0.114191	11.289(0.335)	11.288(0.256)	0.001(0.979)	1.05e-67
genus.Coprobacter.id.949.csv	MCP	Weighted median	11	0.008 (-0.016, 0.033)	0.521
genus.Coprobacter.id.949.csv	MCP	MR Egger	11	0.007 (-0.057, 0.07)	0.846
genus.Coprococcus1.id.11301.csv	MCP	IVW	12	-0.004 (-0.037, 0.029)	0.797	0.001(0.718)	25.633(0.042)	0.474441	20.93(0.034)	20.646(0.024)	0.284(0.594)	1.71e-69
genus.Coprococcus1.id.11301.csv	MCP	Weighted median	12	-0.004 (-0.037, 0.03)	0.836
genus.Coprococcus1.id.11301.csv	MCP	MR Egger	12	-0.018 (-0.099, 0.063)	0.669
genus.Coprococcus2.id.11302.csv	MCP	IVW	8	0.002 (-0.04, 0.043)	0.937	0.02(0.096)	24.021(0.018)	0.553289	15.67(0.028)	9.511(0.147)	6.159(0.013)	3.99e-43
genus.Coprococcus2.id.11302.csv	MCP	Weighted median	8	-0.005 (-0.044, 0.034)	0.798
genus.Coprococcus2.id.11302.csv	MCP	MR Egger	8	-0.271 (-0.545, 0.002)	0.1
genus.Coprococcus3.id.11303.csv	MCP	IVW	9	0.023 (-0.013, 0.059)	0.203	0.001(0.767)	16.347(0.185)	0.330019	11.941(0.154)	11.781(0.108)	0.16(0.689)	2.06e-44
genus.Coprococcus3.id.11303.csv	MCP	Weighted median	9	0.022 (-0.022, 0.065)	0.325
genus.Coprococcus3.id.11303.csv	MCP	MR Egger	9	0.002 (-0.142, 0.145)	0.984
genus.DefluviitaleaceaeUCG011.id.11287.csv	MCP	IVW	9	0.002 (-0.028, 0.033)	0.876	-0.005(0.391)	24.184(0.033)	0.539366	17.367(0.027)	15.514(0.03)	1.853(0.173)	1.4e-46
genus.DefluviitaleaceaeUCG011.id.11287.csv	MCP	Weighted median	9	0.011 (-0.02, 0.042)	0.469
genus.DefluviitaleaceaeUCG011.id.11287.csv	MCP	MR Egger	9	0.049 (-0.055, 0.152)	0.389
genus.Desulfovibrio.id.3173.csv	MCP	IVW	10	-0.01 (-0.038, 0.018)	0.488	0.002(0.604)	23.942(0.03)	0.409137	15.232(0.085)	14.698(0.065)	0.534(0.465)	2.27e-51
genus.Desulfovibrio.id.3173.csv	MCP	Weighted median	10	-0.013 (-0.043, 0.017)	0.403
genus.Desulfovibrio.id.3173.csv	MCP	MR Egger	10	-0.032 (-0.118, 0.054)	0.485
genus.Dialister.id.2183.csv	MCP	IVW	11	0.008 (-0.02, 0.035)	0.589	-0.008(0.05)	17.405(0.212)	0.261659	13.544(0.195)	8.451(0.489)	5.093(0.024)	1.9e-51
genus.Dialister.id.2183.csv	MCP	Weighted median	11	0.005 (-0.029, 0.04)	0.754
genus.Dialister.id.2183.csv	MCP	MR Egger	11	0.113 (0.019, 0.208)	0.044
genus.Dorea.id.1997.csv	MCP	IVW	10	-0.007 (-0.035, 0.022)	0.639	0(0.936)	11.14(0.582)	0	8.339(0.5)	8.332(0.402)	0.007(0.933)	7.9e-58
genus.Dorea.id.1997.csv	MCP	Weighted median	10	-0.015 (-0.055, 0.024)	0.445
genus.Dorea.id.1997.csv	MCP	MR Egger	10	-0.01 (-0.091, 0.071)	0.814
genus.Eggerthella.id.819.csv	MCP	IVW	11	0.002 (-0.014, 0.018)	0.812	-0.006(0.215)	10.615(0.55)	0	8.684(0.562)	6.906(0.647)	1.778(0.182)	1.41e-50
genus.Eggerthella.id.819.csv	MCP	Weighted median	11	-0.002 (-0.023, 0.018)	0.843
genus.Eggerthella.id.819.csv	MCP	MR Egger	11	0.051 (-0.023, 0.126)	0.209
genus.Eisenbergiella.id.11304.csv	MCP	IVW	11	0.005 (-0.013, 0.024)	0.566	0.015(0.061)	14.414(0.374)	0.17851	12.173(0.274)	7.599(0.575)	4.574(0.032)	1.91e-54
genus.Eisenbergiella.id.11304.csv	MCP	Weighted median	11	0.007 (-0.018, 0.031)	0.598
genus.Eisenbergiella.id.11304.csv	MCP	MR Egger	11	-0.136 (-0.267, -0.005)	0.072
genus.Enterorhabdus.id.820.csv	MCP	IVW	7	-0.007 (-0.029, 0.015)	0.531	-0.004(0.287)	10.759(0.464)	0	5.611(0.468)	4.192(0.522)	1.419(0.234)	4.24e-52
genus.Enterorhabdus.id.820.csv	MCP	Weighted median	7	-0.004 (-0.034, 0.025)	0.779
genus.Enterorhabdus.id.820.csv	MCP	MR Egger	7	0.026 (-0.033, 0.084)	0.428
genus.Erysipelatoclostridium.id.11381.csv	MCP	IVW	15	-0.008 (-0.03, 0.015)	0.5	-0.005(0.174)	25.534(0.099)	0.36225	21.952(0.08)	18.932(0.125)	3.02(0.082)	6.68e-73
genus.Erysipelatoclostridium.id.11381.csv	MCP	Weighted median	15	-0.012 (-0.039, 0.015)	0.392
genus.Erysipelatoclostridium.id.11381.csv	MCP	MR Egger	15	0.052 (-0.032, 0.137)	0.247
genus.ErysipelotrichaceaeUCG003.id.11384.csv	MCP	IVW	16	-0.029 (-0.05, -0.009)	0.005	0(0.879)	19.059(0.426)	0.0441911	15.694(0.403)	15.667(0.334)	0.027(0.87)	5.62e-81
genus.ErysipelotrichaceaeUCG003.id.11384.csv	MCP	Weighted median	16	-0.032 (-0.061, -0.004)	0.025
genus.ErysipelotrichaceaeUCG003.id.11384.csv	MCP	MR Egger	16	-0.034 (-0.092, 0.025)	0.275
genus.Escherichia.Shigella.id.3504.csv	MCP	IVW	10	-0.02 (-0.062, 0.021)	0.332	-0.004(0.439)	38.569(0.004)	0.660436	26.505(0.002)	24.479(0.002)	2.026(0.155)	1.97e-63
genus.Escherichia.Shigella.id.3504.csv	MCP	Weighted median	10	-0.014 (-0.054, 0.026)	0.496
genus.Escherichia.Shigella.id.3504.csv	MCP	MR Egger	10	0.025 (-0.092, 0.142)	0.687
genus.Faecalibacterium.id.2057.csv	MCP	IVW	10	0.008 (-0.017, 0.032)	0.528	-0.001(0.773)	10.441(0.72)	0	6.47(0.692)	6.381(0.605)	0.089(0.766)	1.96e-77
genus.Faecalibacterium.id.2057.csv	MCP	Weighted median	10	0.011 (-0.021, 0.044)	0.498
genus.Faecalibacterium.id.2057.csv	MCP	MR Egger	10	0.014 (-0.034, 0.063)	0.581
genus.FamilyXIIIAD3011group.id.11293.csv	MCP	IVW	13	0.025 (-0.006, 0.056)	0.12	0.007(0.303)	23.981(0.119)	0.41792	20.616(0.056)	18.635(0.068)	1.981(0.159)	3.97e-65
genus.FamilyXIIIAD3011group.id.11293.csv	MCP	Weighted median	13	0.033 (-0.001, 0.067)	0.059
genus.FamilyXIIIAD3011group.id.11293.csv	MCP	MR Egger	13	-0.054 (-0.199, 0.091)	0.484
genus.FamilyXIIIUCG001.id.11294.csv	MCP	IVW	8	0.019 (-0.033, 0.072)	0.466	0.009(0.174)	39.4(0.002)	0.730204	25.945(0.001)	18.576(0.005)	7.37(0.007)	1.07e-44
genus.FamilyXIIIUCG001.id.11294.csv	MCP	Weighted median	8	0.018 (-0.027, 0.064)	0.425
genus.FamilyXIIIUCG001.id.11294.csv	MCP	MR Egger	8	-0.076 (-0.207, 0.054)	0.296
genus.Flavonifractor.id.2059.csv	MCP	IVW	5	-0.014 (-0.059, 0.031)	0.533	-0.001(0.942)	20.371(0.036)	0.494871	7.919(0.095)	7.903(0.048)	0.016(0.899)	1.51e-35
genus.Flavonifractor.id.2059.csv	MCP	Weighted median	5	0.006 (-0.043, 0.055)	0.806
genus.Flavonifractor.id.2059.csv	MCP	MR Egger	5	-0.006 (-0.218, 0.206)	0.959
genus.Fusicatenibacter.id.11305.csv	MCP	IVW	18	0.002 (-0.02, 0.025)	0.835	0(0.901)	21.021(0.418)	0.0506822	17.908(0.395)	17.89(0.33)	0.018(0.893)	1.07e-82
genus.Fusicatenibacter.id.11305.csv	MCP	Weighted median	18	0.007 (-0.024, 0.039)	0.646
genus.Fusicatenibacter.id.11305.csv	MCP	MR Egger	18	-0.003 (-0.098, 0.091)	0.943
genus.Gordonibacter.id.821.csv	MCP	IVW	12	-0.005 (-0.018, 0.008)	0.482	0.005(0.265)	13.021(0.679)	0	7.802(0.731)	6.411(0.78)	1.392(0.238)	5.13e-73
genus.Gordonibacter.id.821.csv	MCP	Weighted median	12	-0.004 (-0.022, 0.014)	0.652
genus.Gordonibacter.id.821.csv	MCP	MR Egger	12	-0.037 (-0.093, 0.018)	0.219
genus.Haemophilus.id.3698.csv	MCP	IVW	9	0.007 (-0.016, 0.029)	0.549	0.002(0.654)	24.352(0.081)	0.282341	11.147(0.193)	10.809(0.147)	0.338(0.561)	1.32e-75
genus.Haemophilus.id.3698.csv	MCP	Weighted median	9	-0.002 (-0.029, 0.025)	0.902
genus.Haemophilus.id.3698.csv	MCP	MR Egger	9	-0.005 (-0.06, 0.05)	0.863
genus.Holdemanella.id.11393.csv	MCP	IVW	11	-0.006 (-0.031, 0.018)	0.609	-0.007(0.072)	27.424(0.038)	0.473921	19.009(0.04)	12.998(0.163)	6.01(0.014)	9.91e-70
genus.Holdemanella.id.11393.csv	MCP	Weighted median	11	-0.004 (-0.03, 0.022)	0.773
genus.Holdemanella.id.11393.csv	MCP	MR Egger	11	0.053 (-0.008, 0.114)	0.122
genus.Holdemania.id.2157.csv	MCP	IVW	15	-0.015 (-0.038, 0.008)	0.201	-0.002(0.479)	36.834(0.008)	0.467144	26.273(0.024)	25.243(0.021)	1.031(0.31)	8.79e-85
genus.Holdemania.id.2157.csv	MCP	Weighted median	15	-0.004 (-0.028, 0.021)	0.772
genus.Holdemania.id.2157.csv	MCP	MR Egger	15	0.008 (-0.058, 0.075)	0.811
genus.Howardella.id.2000.csv	MCP	IVW	10	-0.005 (-0.025, 0.016)	0.659	0.001(0.935)	36.54(0.002)	0.531768	19.221(0.023)	19.204(0.014)	0.017(0.896)	1.5e-51
genus.Howardella.id.2000.csv	MCP	Weighted median	10	0.001 (-0.021, 0.022)	0.957
genus.Howardella.id.2000.csv	MCP	MR Egger	10	-0.009 (-0.106, 0.089)	0.865
genus.Hungatella.id.11306.csv	MCP	IVW	5	0.011 (-0.01, 0.031)	0.321	-0.001(0.93)	4.706(0.571)	0	2.961(0.564)	2.952(0.399)	0.009(0.924)	1.31e-23
genus.Hungatella.id.11306.csv	MCP	Weighted median	5	0.005 (-0.022, 0.033)	0.707
genus.Hungatella.id.11306.csv	MCP	MR Egger	5	0.017 (-0.115, 0.149)	0.818
genus.Intestinibacter.id.11345.csv	MCP	IVW	15	-0.013 (-0.038, 0.012)	0.312	0.007(0.033)	24.157(0.119)	0.336882	21.112(0.099)	14.68(0.328)	6.432(0.011)	6e-68
genus.Intestinibacter.id.11345.csv	MCP	Weighted median	15	-0.025 (-0.053, 0.003)	0.085
genus.Intestinibacter.id.11345.csv	MCP	MR Egger	15	-0.096 (-0.167, -0.024)	0.021
genus.Intestinimonas.id.2062.csv	MCP	IVW	17	0.004 (-0.014, 0.021)	0.666	-0.002(0.468)	17.554(0.66)	0	13.901(0.606)	13.346(0.576)	0.555(0.456)	1.26e-109
genus.Intestinimonas.id.2062.csv	MCP	Weighted median	17	0.015 (-0.009, 0.04)	0.211
genus.Intestinimonas.id.2062.csv	MCP	MR Egger	17	0.019 (-0.025, 0.063)	0.406
genus.Lachnoclostridium.id.11308.csv	MCP	IVW	13	-0.006 (-0.034, 0.021)	0.645	-0.001(0.866)	15.026(0.532)	0	11.215(0.511)	11.185(0.428)	0.03(0.862)	3.08e-64
genus.Lachnoclostridium.id.11308.csv	MCP	Weighted median	13	0.008 (-0.03, 0.046)	0.687
genus.Lachnoclostridium.id.11308.csv	MCP	MR Egger	13	0.002 (-0.097, 0.101)	0.97
genus.Lachnospira.id.2004.csv	MCP	IVW	6	-0.02 (-0.069, 0.029)	0.418	-0.001(0.947)	18.036(0.052)	0.391512	8.217(0.145)	8.207(0.084)	0.01(0.919)	4.51e-30
genus.Lachnospira.id.2004.csv	MCP	Weighted median	6	-0.01 (-0.066, 0.046)	0.73
genus.Lachnospira.id.2004.csv	MCP	MR Egger	6	-0.009 (-0.336, 0.319)	0.962
genus.LachnospiraceaeFCS020group.id.11314.csv	MCP	IVW	12	0.003 (-0.032, 0.038)	0.869	0.004(0.305)	35.432(0.006)	0.594716	27.141(0.004)	24.297(0.007)	2.844(0.092)	3.11e-81
genus.LachnospiraceaeFCS020group.id.11314.csv	MCP	Weighted median	12	0.005 (-0.027, 0.037)	0.76
genus.LachnospiraceaeFCS020group.id.11314.csv	MCP	MR Egger	12	-0.04 (-0.124, 0.045)	0.379
genus.LachnospiraceaeNC2004group.id.11316.csv	MCP	IVW	9	-0.002 (-0.021, 0.018)	0.868	0(0.954)	17.502(0.131)	0	7.863(0.447)	7.859(0.345)	0.004(0.95)	8.99e-45
genus.LachnospiraceaeNC2004group.id.11316.csv	MCP	Weighted median	9	-0.007 (-0.034, 0.02)	0.593
genus.LachnospiraceaeNC2004group.id.11316.csv	MCP	MR Egger	9	0.001 (-0.083, 0.084)	0.985
genus.LachnospiraceaeND3007group.id.11317.csv	MCP	IVW	3	0.001 (-0.052, 0.054)	0.965	-0.032(0.443)	2.795(0.69)	0	1.491(0.475)	0.055(0.814)	1.436(0.231)	1.66e-18
genus.LachnospiraceaeND3007group.id.11317.csv	MCP	Weighted median	3	-0.009 (-0.072, 0.054)	0.789
genus.LachnospiraceaeND3007group.id.11317.csv	MCP	MR Egger	3	0.542 (-0.344, 1.429)	0.443
genus.LachnospiraceaeNK4A136group.id.11319.csv	MCP	IVW	15	-0.001 (-0.029, 0.026)	0.919	0.002(0.302)	27.676(0.075)	0.403858	23.484(0.053)	21.565(0.062)	1.919(0.166)	7.34e-88
genus.LachnospiraceaeNK4A136group.id.11319.csv	MCP	Weighted median	15	-0.013 (-0.044, 0.019)	0.43
genus.LachnospiraceaeNK4A136group.id.11319.csv	MCP	MR Egger	15	-0.028 (-0.084, 0.027)	0.34
genus.LachnospiraceaeUCG001.id.11321.csv	MCP	IVW	13	0.005 (-0.021, 0.031)	0.719	-0.001(0.886)	29.833(0.043)	0.429098	21.019(0.05)	20.978(0.034)	0.041(0.839)	1.22e-72
genus.LachnospiraceaeUCG001.id.11321.csv	MCP	Weighted median	13	-0.014 (-0.044, 0.015)	0.348
genus.LachnospiraceaeUCG001.id.11321.csv	MCP	MR Egger	13	0.014 (-0.108, 0.135)	0.829
genus.LachnospiraceaeUCG004.id.11324.csv	MCP	IVW	12	-0.031 (-0.068, 0.005)	0.094	-0.001(0.82)	33.44(0.006)	0.54353	24.098(0.012)	23.967(0.008)	0.131(0.718)	6.77e-54
genus.LachnospiraceaeUCG004.id.11324.csv	MCP	Weighted median	12	-0.024 (-0.062, 0.014)	0.219
genus.LachnospiraceaeUCG004.id.11324.csv	MCP	MR Egger	12	-0.015 (-0.158, 0.129)	0.845
genus.LachnospiraceaeUCG008.id.11328.csv	MCP	IVW	11	0.006 (-0.017, 0.03)	0.593	0.001(0.918)	21.493(0.08)	0.423766	17.354(0.067)	17.333(0.044)	0.022(0.883)	8.42e-59
genus.LachnospiraceaeUCG008.id.11328.csv	MCP	Weighted median	11	-0.001 (-0.028, 0.026)	0.953
genus.LachnospiraceaeUCG008.id.11328.csv	MCP	MR Egger	11	0 (-0.125, 0.124)	0.997
genus.LachnospiraceaeUCG010.id.11330.csv	MCP	IVW	10	-0.01 (-0.034, 0.014)	0.402	0.002(0.421)	10.868(0.626)	0	7.372(0.598)	6.651(0.575)	0.72(0.396)	5.99e-58
genus.LachnospiraceaeUCG010.id.11330.csv	MCP	Weighted median	10	-0.01 (-0.042, 0.023)	0.564
genus.LachnospiraceaeUCG010.id.11330.csv	MCP	MR Egger	10	-0.036 (-0.099, 0.028)	0.302
genus.Lactobacillus.id.1837.csv	MCP	IVW	10	-0.006 (-0.025, 0.013)	0.535	-0.002(0.569)	12.783(0.469)	0.125496	10.292(0.327)	9.857(0.275)	0.435(0.51)	3.98e-58
genus.Lactobacillus.id.1837.csv	MCP	Weighted median	10	-0.005 (-0.029, 0.02)	0.71
genus.Lactobacillus.id.1837.csv	MCP	MR Egger	10	0.01 (-0.047, 0.067)	0.735
genus.Lactococcus.id.1851.csv	MCP	IVW	9	-0.004 (-0.029, 0.02)	0.723	0.008(0.325)	24.3(0.031)	0.606065	20.308(0.009)	17.505(0.014)	2.802(0.094)	3.2e-55
genus.Lactococcus.id.1851.csv	MCP	Weighted median	9	0.009 (-0.015, 0.032)	0.459
genus.Lactococcus.id.1851.csv	MCP	MR Egger	9	-0.062 (-0.17, 0.047)	0.303
genus.Marvinbryantia.id.2005.csv	MCP	IVW	10	-0.009 (-0.036, 0.019)	0.536	0.005(0.329)	14.178(0.347)	0.172197	10.872(0.285)	9.577(0.296)	1.295(0.255)	7.09e-54
genus.Marvinbryantia.id.2005.csv	MCP	Weighted median	10	0.004 (-0.03, 0.038)	0.822
genus.Marvinbryantia.id.2005.csv	MCP	MR Egger	10	-0.063 (-0.168, 0.043)	0.278
genus.Methanobrevibacter.id.123.csv	MCP	IVW	6	0.013 (-0.005, 0.031)	0.153	0.005(0.405)	5.071(0.793)	0	2.037(0.844)	1.173(0.882)	0.864(0.353)	1.1e-37
genus.Methanobrevibacter.id.123.csv	MCP	Weighted median	6	0.008 (-0.014, 0.029)	0.48
genus.Methanobrevibacter.id.123.csv	MCP	MR Egger	6	-0.016 (-0.081, 0.048)	0.642
genus.Odoribacter.id.952.csv	MCP	IVW	7	0.008 (-0.03, 0.045)	0.683	-0.007(0.149)	10.268(0.414)	0.241703	7.912(0.245)	5.001(0.416)	2.912(0.088)	2.58e-40
genus.Odoribacter.id.952.csv	MCP	Weighted median	7	0.028 (-0.017, 0.073)	0.222
genus.Odoribacter.id.952.csv	MCP	MR Egger	7	0.095 (-0.01, 0.201)	0.137
genus.Olsenella.id.822.csv	MCP	IVW	11	0.011 (-0.003, 0.024)	0.121	0(0.992)	11.804(0.488)	0	9.788(0.459)	9.788(0.368)	0(0.991)	2.79e-52
genus.Olsenella.id.822.csv	MCP	Weighted median	11	0.013 (-0.006, 0.031)	0.183
genus.Olsenella.id.822.csv	MCP	MR Egger	11	0.011 (-0.042, 0.064)	0.696
genus.Oscillibacter.id.2063.csv	MCP	IVW	14	-0.007 (-0.032, 0.018)	0.582	0.002(0.702)	37.286(0.007)	0.508061	26.426(0.015)	26.091(0.01)	0.335(0.563)	1.37e-78
genus.Oscillibacter.id.2063.csv	MCP	Weighted median	14	-0.003 (-0.031, 0.026)	0.861
genus.Oscillibacter.id.2063.csv	MCP	MR Egger	14	-0.025 (-0.118, 0.068)	0.61
genus.Oscillospira.id.2064.csv	MCP	IVW	8	-0.002 (-0.029, 0.026)	0.914	0.007(0.225)	10.8(0.413)	0.18227	8.56(0.286)	6.561(0.363)	2(0.157)	9.75e-41
genus.Oscillospira.id.2064.csv	MCP	Weighted median	8	-0.016 (-0.049, 0.017)	0.346
genus.Oscillospira.id.2064.csv	MCP	MR Egger	8	-0.073 (-0.179, 0.034)	0.229
genus.Oxalobacter.id.2978.csv	MCP	IVW	11	0.008 (-0.006, 0.023)	0.273	-0.01(0.072)	23.963(0.049)	0.026897	10.276(0.417)	6.123(0.728)	4.153(0.042)	1.2e-61
genus.Oxalobacter.id.2978.csv	MCP	Weighted median	11	0.013 (-0.006, 0.033)	0.184
genus.Oxalobacter.id.2978.csv	MCP	MR Egger	11	0.075 (0.009, 0.141)	0.053
genus.Parabacteroides.id.954.csv	MCP	IVW	6	-0.006 (-0.042, 0.03)	0.753	-0.008(0.214)	17.746(0.128)	0.0768665	5.416(0.367)	3.241(0.518)	2.175(0.14)	1.76e-54
genus.Parabacteroides.id.954.csv	MCP	Weighted median	6	0.012 (-0.035, 0.06)	0.608
genus.Parabacteroides.id.954.csv	MCP	MR Egger	6	0.069 (-0.036, 0.174)	0.268
genus.Paraprevotella.id.962.csv	MCP	IVW	13	-0.006 (-0.024, 0.012)	0.523	0.006(0.087)	18.361(0.196)	0.241126	15.813(0.2)	11.969(0.366)	3.844(0.05)	2.77e-64
genus.Paraprevotella.id.962.csv	MCP	Weighted median	13	-0.011 (-0.033, 0.012)	0.359
genus.Paraprevotella.id.962.csv	MCP	MR Egger	13	-0.056 (-0.11, -0.001)	0.07
genus.Parasutterella.id.2892.csv	MCP	IVW	15	-0.002 (-0.026, 0.021)	0.835	0(0.964)	28.771(0.061)	0.359425	21.855(0.082)	21.852(0.058)	0.003(0.953)	2.5e-82
genus.Parasutterella.id.2892.csv	MCP	Weighted median	15	0.009 (-0.019, 0.037)	0.536
genus.Parasutterella.id.2892.csv	MCP	MR Egger	15	-0.004 (-0.076, 0.068)	0.914
genus.Peptococcus.id.2037.csv	MCP	IVW	12	-0.005 (-0.021, 0.011)	0.567	0.003(0.53)	22.003(0.188)	0.0919775	12.114(0.355)	11.623(0.311)	0.491(0.483)	3.83e-80
genus.Peptococcus.id.2037.csv	MCP	Weighted median	12	-0.01 (-0.03, 0.011)	0.36
genus.Peptococcus.id.2037.csv	MCP	MR Egger	12	-0.026 (-0.091, 0.04)	0.459
genus.Phascolarctobacterium.id.2168.csv	MCP	IVW	10	-0.022 (-0.046, 0.001)	0.066	0.002(0.652)	11.753(0.548)	0	8.53(0.482)	8.303(0.404)	0.227(0.634)	8.4e-55
genus.Phascolarctobacterium.id.2168.csv	MCP	Weighted median	10	-0.024 (-0.055, 0.007)	0.135
genus.Phascolarctobacterium.id.2168.csv	MCP	MR Egger	10	-0.048 (-0.158, 0.063)	0.421
genus.Prevotella7.id.11182.csv	MCP	IVW	11	-0.008 (-0.023, 0.006)	0.246	-0.001(0.918)	14.45(0.37)	0.159316	11.895(0.292)	11.88(0.22)	0.015(0.903)	1.77e-56
genus.Prevotella7.id.11182.csv	MCP	Weighted median	11	-0.006 (-0.024, 0.013)	0.531
genus.Prevotella7.id.11182.csv	MCP	MR Egger	11	-0.004 (-0.093, 0.086)	0.938
genus.Prevotella9.id.11183.csv	MCP	IVW	15	0.009 (-0.01, 0.027)	0.349	-0.002(0.394)	22.887(0.298)	0.0936791	15.447(0.348)	14.575(0.335)	0.872(0.35)	4.29e-93
genus.Prevotella9.id.11183.csv	MCP	Weighted median	15	0.005 (-0.02, 0.031)	0.677
genus.Prevotella9.id.11183.csv	MCP	MR Egger	15	0.032 (-0.023, 0.086)	0.273
genus.RikenellaceaeRC9gutgroup.id.11191.csv	MCP	IVW	11	0.001 (-0.014, 0.016)	0.894	-0.01(0.171)	20.386(0.134)	0.314162	14.581(0.148)	11.708(0.23)	2.872(0.09)	8.93e-62
genus.RikenellaceaeRC9gutgroup.id.11191.csv	MCP	Weighted median	11	0.001 (-0.016, 0.018)	0.902
genus.RikenellaceaeRC9gutgroup.id.11191.csv	MCP	MR Egger	11	0.069 (-0.022, 0.16)	0.171
genus.Romboutsia.id.11347.csv	MCP	IVW	13	-0.008 (-0.046, 0.03)	0.68	-0.002(0.708)	46.321(<0.001)	0.676645	37.111(0)	36.62(0)	0.491(0.484)	5.95e-68
genus.Romboutsia.id.11347.csv	MCP	Weighted median	13	0.007 (-0.028, 0.042)	0.707
genus.Romboutsia.id.11347.csv	MCP	MR Egger	13	0.01 (-0.089, 0.109)	0.848
genus.Roseburia.id.2012.csv	MCP	IVW	14	-0.024 (-0.05, 0.002)	0.071	0(0.941)	19.335(0.392)	0.114615	14.683(0.328)	14.676(0.26)	0.007(0.934)	1.21e-78
genus.Roseburia.id.2012.csv	MCP	Weighted median	14	-0.028 (-0.064, 0.008)	0.124
genus.Roseburia.id.2012.csv	MCP	MR Egger	14	-0.027 (-0.106, 0.052)	0.517
genus.Ruminiclostridium5.id.11355.csv	MCP	IVW	11	-0.008 (-0.038, 0.021)	0.574	0.003(0.502)	11.631(0.745)	0	5.989(0.816)	5.5(0.789)	0.489(0.484)	7.13e-75
genus.Ruminiclostridium5.id.11355.csv	MCP	Weighted median	11	-0.027 (-0.067, 0.013)	0.187
genus.Ruminiclostridium5.id.11355.csv	MCP	MR Egger	11	-0.05 (-0.172, 0.071)	0.436
genus.Ruminiclostridium6.id.11356.csv	MCP	IVW	16	0.008 (-0.015, 0.031)	0.483	0.001(0.622)	23.872(0.173)	0.292912	21.214(0.13)	20.836(0.106)	0.378(0.539)	2.58e-80
genus.Ruminiclostridium6.id.11356.csv	MCP	Weighted median	16	0.016 (-0.012, 0.044)	0.257
genus.Ruminiclostridium6.id.11356.csv	MCP	MR Egger	16	-0.006 (-0.064, 0.053)	0.854
genus.Ruminiclostridium9.id.11357.csv	MCP	IVW	9	-0.011 (-0.044, 0.023)	0.525	0(0.931)	19.962(0.237)	0.116639	9.056(0.338)	9.046(0.249)	0.01(0.919)	1.61e-63
genus.Ruminiclostridium9.id.11357.csv	MCP	Weighted median	9	0.005 (-0.039, 0.049)	0.825
genus.Ruminiclostridium9.id.11357.csv	MCP	MR Egger	9	-0.004 (-0.155, 0.147)	0.959
genus.RuminococcaceaeNK4A214group.id.11358.csv	MCP	IVW	13	-0.011 (-0.036, 0.013)	0.369	0.005(0.11)	9.846(0.883)	0	8.202(0.769)	5.184(0.922)	3.018(0.082)	1.42e-74
genus.RuminococcaceaeNK4A214group.id.11358.csv	MCP	Weighted median	13	-0.017 (-0.05, 0.016)	0.32
genus.RuminococcaceaeNK4A214group.id.11358.csv	MCP	MR Egger	13	-0.083 (-0.168, 0.002)	0.081
genus.RuminococcaceaeUCG002.id.11360.csv	MCP	IVW	22	0.001 (-0.022, 0.024)	0.943	-0.001(0.636)	41.924(0.033)	0.346904	32.155(0.056)	31.788(0.046)	0.366(0.545)	9.74e-124
genus.RuminococcaceaeUCG002.id.11360.csv	MCP	Weighted median	22	-0.002 (-0.03, 0.026)	0.88
genus.RuminococcaceaeUCG002.id.11360.csv	MCP	MR Egger	22	0.015 (-0.047, 0.077)	0.643
genus.RuminococcaceaeUCG003.id.11361.csv	MCP	IVW	12	-0.016 (-0.047, 0.014)	0.295	-0.006(0.104)	24.35(0.076)	0.373124	17.547(0.093)	13.303(0.207)	4.245(0.039)	7.63e-65
genus.RuminococcaceaeUCG003.id.11361.csv	MCP	Weighted median	12	-0.017 (-0.052, 0.018)	0.338
genus.RuminococcaceaeUCG003.id.11361.csv	MCP	MR Egger	12	0.064 (-0.028, 0.157)	0.204
genus.RuminococcaceaeUCG004.id.11362.csv	MCP	IVW	11	-0.008 (-0.03, 0.014)	0.457	0.004(0.461)	6.972(0.888)	0	5.576(0.85)	4.984(0.836)	0.592(0.442)	3.56e-55
genus.RuminococcaceaeUCG004.id.11362.csv	MCP	Weighted median	11	-0.008 (-0.037, 0.021)	0.592
genus.RuminococcaceaeUCG004.id.11362.csv	MCP	MR Egger	11	-0.053 (-0.17, 0.064)	0.394
genus.RuminococcaceaeUCG005.id.11363.csv	MCP	IVW	14	0.02 (-0.007, 0.048)	0.15	0.002(0.531)	26.44(0.119)	0.347356	19.919(0.097)	19.251(0.083)	0.668(0.414)	1.09e-80
genus.RuminococcaceaeUCG005.id.11363.csv	MCP	Weighted median	14	0.026 (-0.007, 0.06)	0.126
genus.RuminococcaceaeUCG005.id.11363.csv	MCP	MR Egger	14	-0.004 (-0.085, 0.076)	0.915
genus.RuminococcaceaeUCG009.id.11366.csv	MCP	IVW	12	-0.015 (-0.037, 0.006)	0.166	0.003(0.556)	21.669(0.128)	0.274727	15.167(0.175)	14.624(0.146)	0.542(0.461)	4.77e-64
genus.RuminococcaceaeUCG009.id.11366.csv	MCP	Weighted median	12	-0.008 (-0.033, 0.017)	0.528
genus.RuminococcaceaeUCG009.id.11366.csv	MCP	MR Egger	12	-0.045 (-0.142, 0.053)	0.389
genus.RuminococcaceaeUCG010.id.11367.csv	MCP	IVW	6	-0.027 (-0.06, 0.006)	0.107	0.001(0.742)	12.349(0.261)	0.0536799	5.284(0.382)	5.125(0.275)	0.159(0.69)	4.14e-36
genus.RuminococcaceaeUCG010.id.11367.csv	MCP	Weighted median	6	-0.038 (-0.079, 0.003)	0.069
genus.RuminococcaceaeUCG010.id.11367.csv	MCP	MR Egger	6	-0.047 (-0.166, 0.071)	0.477
genus.RuminococcaceaeUCG011.id.11368.csv	MCP	IVW	8	-0.001 (-0.024, 0.022)	0.963	-0.004(0.688)	20.552(0.034)	0.562363	15.995(0.025)	15.535(0.016)	0.46(0.498)	7.56e-40
genus.RuminococcaceaeUCG011.id.11368.csv	MCP	Weighted median	8	0.001 (-0.021, 0.022)	0.952
genus.RuminococcaceaeUCG011.id.11368.csv	MCP	MR Egger	8	0.026 (-0.101, 0.153)	0.699
genus.RuminococcaceaeUCG013.id.11370.csv	MCP	IVW	12	-0.013 (-0.039, 0.014)	0.35	-0.003(0.258)	21.287(0.197)	0.117303	12.462(0.33)	10.894(0.366)	1.567(0.211)	2.31e-69
genus.RuminococcaceaeUCG013.id.11370.csv	MCP	Weighted median	12	-0.008 (-0.044, 0.028)	0.678
genus.RuminococcaceaeUCG013.id.11370.csv	MCP	MR Egger	12	0.026 (-0.042, 0.095)	0.469
genus.RuminococcaceaeUCG014.id.11371.csv	MCP	IVW	11	-0.015 (-0.041, 0.01)	0.243	-0.002(0.46)	20.793(0.345)	0.0773685	10.839(0.37)	10.165(0.337)	0.673(0.412)	8.52e-82
genus.RuminococcaceaeUCG014.id.11371.csv	MCP	Weighted median	11	-0.022 (-0.056, 0.012)	0.201
genus.RuminococcaceaeUCG014.id.11371.csv	MCP	MR Egger	11	0.011 (-0.06, 0.082)	0.77
genus.Ruminococcus1.id.11373.csv	MCP	IVW	10	0.009 (-0.018, 0.036)	0.516	0(0.96)	10.723(0.764)	0	7.486(0.587)	7.484(0.485)	0.003(0.959)	9.31e-66
genus.Ruminococcus1.id.11373.csv	MCP	Weighted median	10	0.023 (-0.014, 0.059)	0.226
genus.Ruminococcus1.id.11373.csv	MCP	MR Egger	10	0.011 (-0.062, 0.084)	0.779
genus.Ruminococcus2.id.11374.csv	MCP	IVW	15	0.017 (-0.015, 0.048)	0.298	0.005(0.169)	32.156(0.022)	0.508086	28.46(0.012)	24.473(0.027)	3.987(0.046)	5.96e-79
genus.Ruminococcus2.id.11374.csv	MCP	Weighted median	15	0.001 (-0.031, 0.034)	0.938
genus.Ruminococcus2.id.11374.csv	MCP	MR Egger	15	-0.04 (-0.121, 0.042)	0.358
genus.Sellimonas.id.14369.csv	MCP	IVW	9	-0.007 (-0.028, 0.014)	0.509	-0.003(0.78)	27.221(0.016)	0.572724	18.723(0.016)	18.501(0.01)	0.222(0.637)	2.97e-53
genus.Sellimonas.id.14369.csv	MCP	Weighted median	9	0 (-0.02, 0.02)	0.988
genus.Sellimonas.id.14369.csv	MCP	MR Egger	9	0.011 (-0.112, 0.133)	0.867
genus.Senegalimassilia.id.11160.csv	MCP	IVW	5	-0.003 (-0.029, 0.024)	0.833	-0.001(0.873)	8.803(0.455)	0	3.096(0.542)	3.065(0.382)	0.031(0.86)	9.46e-37
genus.Senegalimassilia.id.11160.csv	MCP	Weighted median	5	-0.004 (-0.039, 0.03)	0.806
genus.Senegalimassilia.id.11160.csv	MCP	MR Egger	5	0.005 (-0.086, 0.096)	0.923
genus.Slackia.id.825.csv	MCP	IVW	6	-0.008 (-0.031, 0.016)	0.528	-0.006(0.497)	6.588(0.76)	0	4.958(0.421)	4.353(0.36)	0.605(0.437)	1.62e-42
genus.Slackia.id.825.csv	MCP	Weighted median	6	-0.014 (-0.044, 0.016)	0.36
genus.Slackia.id.825.csv	MCP	MR Egger	6	0.048 (-0.099, 0.194)	0.56
genus.Streptococcus.id.1853.csv	MCP	IVW	15	-0.011 (-0.034, 0.011)	0.327	0.001(0.82)	17.487(0.492)	0	12.817(0.541)	12.763(0.466)	0.054(0.816)	6.08e-76
genus.Streptococcus.id.1853.csv	MCP	Weighted median	15	-0.023 (-0.054, 0.008)	0.152
genus.Streptococcus.id.1853.csv	MCP	MR Egger	15	-0.021 (-0.105, 0.063)	0.632
genus.Subdoligranulum.id.2070.csv	MCP	IVW	11	0 (-0.038, 0.038)	0.993	-0.001(0.74)	25.064(0.08)	0.465239	18.7(0.044)	18.459(0.03)	0.241(0.623)	1.94e-69
genus.Subdoligranulum.id.2070.csv	MCP	Weighted median	11	0 (-0.042, 0.042)	0.997
genus.Subdoligranulum.id.2070.csv	MCP	MR Egger	11	0.017 (-0.086, 0.12)	0.756
genus.Sutterella.id.2896.csv	MCP	IVW	12	0.002 (-0.032, 0.035)	0.918	0.005(0.389)	25.756(0.024)	0.496427	21.844(0.026)	20.204(0.027)	1.64(0.2)	3.85e-50
genus.Sutterella.id.2896.csv	MCP	Weighted median	12	-0.007 (-0.041, 0.027)	0.694
genus.Sutterella.id.2896.csv	MCP	MR Egger	12	-0.069 (-0.227, 0.089)	0.411
genus.Terrisporobacter.id.11348.csv	MCP	IVW	5	0.013 (-0.015, 0.041)	0.349	0(0.953)	8.311(0.348)	0.184401	4.904(0.297)	4.898(0.179)	0.007(0.934)	1.21e-28
genus.Terrisporobacter.id.11348.csv	MCP	Weighted median	5	0.007 (-0.026, 0.039)	0.692
genus.Terrisporobacter.id.11348.csv	MCP	MR Egger	5	0.016 (-0.072, 0.104)	0.745
genus.Turicibacter.id.2162.csv	MCP	IVW	10	-0.019 (-0.047, 0.009)	0.191	-0.005(0.468)	25.98(0.051)	0.412987	15.332(0.082)	14.293(0.074)	1.039(0.308)	1.46e-63
genus.Turicibacter.id.2162.csv	MCP	Weighted median	10	-0.011 (-0.044, 0.023)	0.528
genus.Turicibacter.id.2162.csv	MCP	MR Egger	10	0.027 (-0.094, 0.148)	0.673
genus.Tyzzerella3.id.11335.csv	MCP	IVW	13	-0.008 (-0.026, 0.01)	0.403	0.016(0.022)	23.055(0.107)	0.398853	19.962(0.068)	12.123(0.354)	7.839(0.005)	6.58e-70
genus.Tyzzerella3.id.11335.csv	MCP	Weighted median	13	0.005 (-0.016, 0.026)	0.617
genus.Tyzzerella3.id.11335.csv	MCP	MR Egger	13	-0.118 (-0.201, -0.036)	0.017
genus.Veillonella.id.2198.csv	MCP	IVW	8	0.003 (-0.028, 0.034)	0.853	0.004(0.6)	15.1(0.24)	0.40031	11.673(0.112)	11.105(0.085)	0.567(0.451)	4.65e-49
genus.Veillonella.id.2198.csv	MCP	Weighted median	8	0.003 (-0.033, 0.039)	0.875
genus.Veillonella.id.2198.csv	MCP	MR Egger	8	-0.04 (-0.197, 0.116)	0.632
genus.Victivallis.id.2256.csv	MCP	IVW	10	-0.003 (-0.025, 0.018)	0.765	-0.012(0.293)	29.293(0.013)	0.6203	23.703(0.005)	20.464(0.009)	3.239(0.072)	2.11e-57
genus.Victivallis.id.2256.csv	MCP	Weighted median	10	-0.016 (-0.035, 0.003)	0.099
genus.Victivallis.id.2256.csv	MCP	MR Egger	10	0.084 (-0.07, 0.238)	0.315
order.Actinomycetales.id.420.csv	MCP	IVW	5	-0.031 (-0.058, -0.005)	0.021	0.001(0.808)	4.316(0.622)	0	2.996(0.559)	2.926(0.403)	0.07(0.791)	2.47e-25
order.Actinomycetales.id.420.csv	MCP	Weighted median	5	-0.033 (-0.066, 0)	0.05
order.Actinomycetales.id.420.csv	MCP	MR Egger	5	-0.04 (-0.107, 0.028)	0.334
order.Bacillales.id.1674.csv	MCP	IVW	9	0.008 (-0.008, 0.025)	0.325	0.004(0.573)	17.128(0.205)	0.29448	11.339(0.183)	10.8(0.148)	0.539(0.463)	4.88e-53
order.Bacillales.id.1674.csv	MCP	Weighted median	9	0.005 (-0.015, 0.026)	0.612
order.Bacillales.id.1674.csv	MCP	MR Egger	9	-0.016 (-0.097, 0.066)	0.719
order.Bacteroidales.id.913.csv	MCP	IVW	14	-0.01 (-0.034, 0.014)	0.406	-0.001(0.604)	13.44(0.702)	0	8.098(0.837)	7.814(0.8)	0.284(0.594)	2.51e-95
order.Bacteroidales.id.913.csv	MCP	Weighted median	14	-0.01 (-0.042, 0.022)	0.538
order.Bacteroidales.id.913.csv	MCP	MR Egger	14	0.002 (-0.049, 0.054)	0.934
order.Bifidobacteriales.id.432.csv	MCP	IVW	12	-0.007 (-0.031, 0.017)	0.588	-0.001(0.673)	31.691(0.062)	0	6.039(0.871)	5.851(0.828)	0.189(0.664)	7.85e-90
order.Bifidobacteriales.id.432.csv	MCP	Weighted median	12	-0.01 (-0.042, 0.022)	0.546
order.Bifidobacteriales.id.432.csv	MCP	MR Egger	12	0.011 (-0.071, 0.092)	0.803
order.Burkholderiales.id.2874.csv	MCP	IVW	11	-0.014 (-0.056, 0.028)	0.517	0.006(0.224)	28.508(0.024)	0.561402	22.8(0.012)	19.173(0.024)	3.627(0.057)	5.24e-57
order.Burkholderiales.id.2874.csv	MCP	Weighted median	11	-0.016 (-0.057, 0.026)	0.459
order.Burkholderiales.id.2874.csv	MCP	MR Egger	11	-0.1 (-0.236, 0.036)	0.182
order.Clostridiales.id.1863.csv	MCP	IVW	13	-0.002 (-0.033, 0.029)	0.898	-0.004(0.483)	22.191(0.247)	0.209855	15.187(0.231)	14.494(0.207)	0.693(0.405)	1.96e-70
order.Clostridiales.id.1863.csv	MCP	Weighted median	13	0.005 (-0.035, 0.045)	0.799
order.Clostridiales.id.1863.csv	MCP	MR Egger	13	0.055 (-0.103, 0.214)	0.507
order.Coriobacteriales.id.810.csv	MCP	IVW	14	0.011 (-0.015, 0.037)	0.407	-0.004(0.322)	11.791(0.861)	0	9.355(0.746)	8.287(0.762)	1.067(0.302)	5.15e-86
order.Coriobacteriales.id.810.csv	MCP	Weighted median	14	0.019 (-0.016, 0.053)	0.291
order.Coriobacteriales.id.810.csv	MCP	MR Egger	14	0.065 (-0.041, 0.172)	0.252
order.Desulfovibrionales.id.3156.csv	MCP	IVW	12	0.002 (-0.032, 0.036)	0.902	-0.001(0.727)	25.765(0.05)	0.50371	22.164(0.023)	21.883(0.016)	0.281(0.596)	2.11e-62
order.Desulfovibrionales.id.3156.csv	MCP	Weighted median	12	0.003 (-0.033, 0.04)	0.853
order.Desulfovibrionales.id.3156.csv	MCP	MR Egger	12	0.018 (-0.076, 0.112)	0.714
order.Enterobacteriales.id.3468.csv	MCP	IVW	7	0 (-0.032, 0.033)	0.992	-0.007(0.386)	8.303(0.752)	0	5.163(0.523)	4.26(0.513)	0.903(0.342)	3.86e-47
order.Enterobacteriales.id.3468.csv	MCP	Weighted median	7	0.013 (-0.032, 0.057)	0.575
order.Enterobacteriales.id.3468.csv	MCP	MR Egger	7	0.093 (-0.101, 0.287)	0.391
order.Erysipelotrichales.id.2148.csv	MCP	IVW	13	0.025 (-0.011, 0.06)	0.178	0.002(0.677)	24.967(0.053)	0.440621	21.452(0.044)	21.102(0.032)	0.351(0.554)	6.69e-55
order.Erysipelotrichales.id.2148.csv	MCP	Weighted median	13	-0.005 (-0.045, 0.035)	0.809
order.Erysipelotrichales.id.2148.csv	MCP	MR Egger	13	-0.009 (-0.166, 0.149)	0.914
order.Gastranaerophilales.id.1591.csv	MCP	IVW	9	0.024 (0.002, 0.045)	0.032	-0.001(0.811)	18.611(0.167)	0.343931	12.194(0.143)	12.088(0.098)	0.106(0.745)	1.99e-57
order.Gastranaerophilales.id.1591.csv	MCP	Weighted median	9	0.018 (-0.007, 0.044)	0.153
order.Gastranaerophilales.id.1591.csv	MCP	MR Egger	9	0.031 (-0.033, 0.095)	0.371
order.Lactobacillales.id.1800.csv	MCP	IVW	15	0 (-0.024, 0.024)	0.987	0.001(0.642)	19.07(0.529)	0.132859	16.145(0.305)	15.869(0.256)	0.276(0.599)	5.98e-97
order.Lactobacillales.id.1800.csv	MCP	Weighted median	15	-0.019 (-0.051, 0.013)	0.235
order.Lactobacillales.id.1800.csv	MCP	MR Egger	15	-0.015 (-0.079, 0.05)	0.663
order.Methanobacteriales.id.120.csv	MCP	IVW	10	0.003 (-0.019, 0.024)	0.813	0.001(0.915)	32.954(0.005)	0.60281	22.659(0.007)	22.625(0.004)	0.035(0.852)	1.62e-56
order.Methanobacteriales.id.120.csv	MCP	Weighted median	10	0.013 (-0.007, 0.034)	0.205
order.Methanobacteriales.id.120.csv	MCP	MR Egger	10	-0.003 (-0.097, 0.092)	0.958
order.MollicutesRF9.id.11579.csv	MCP	IVW	13	0.021 (-0.011, 0.053)	0.195	0.001(0.904)	40.359(0.005)	0.607374	30.563(0.002)	30.521(0.001)	0.043(0.836)	3.62e-70
order.MollicutesRF9.id.11579.csv	MCP	Weighted median	13	-0.004 (-0.034, 0.026)	0.79
order.MollicutesRF9.id.11579.csv	MCP	MR Egger	13	0.015 (-0.087, 0.117)	0.777
order.NB1n.id.3953.csv	MCP	IVW	13	0 (-0.017, 0.016)	0.971	0(0.988)	21.315(0.287)	0.264822	16.323(0.177)	16.322(0.13)	0(0.985)	4.4e-82
order.NB1n.id.3953.csv	MCP	Weighted median	13	-0.002 (-0.023, 0.019)	0.82
order.NB1n.id.3953.csv	MCP	MR Egger	13	0 (-0.071, 0.071)	0.995
order.Pasteurellales.id.3688.csv	MCP	IVW	14	-0.007 (-0.023, 0.009)	0.396	-0.002(0.473)	20.773(0.403)	0	9.832(0.708)	9.282(0.679)	0.55(0.458)	1.02e-97
order.Pasteurellales.id.3688.csv	MCP	Weighted median	14	-0.01 (-0.031, 0.012)	0.372
order.Pasteurellales.id.3688.csv	MCP	MR Egger	14	0.006 (-0.032, 0.043)	0.773
order.Rhodospirillales.id.2667.csv	MCP	IVW	14	0.003 (-0.026, 0.032)	0.825	-0.003(0.654)	38.132(0.003)	0.610361	33.364(0.002)	32.789(0.001)	0.576(0.448)	1.58e-65
order.Rhodospirillales.id.2667.csv	MCP	Weighted median	14	0.005 (-0.023, 0.033)	0.719
order.Rhodospirillales.id.2667.csv	MCP	MR Egger	14	0.034 (-0.101, 0.17)	0.63
order.Selenomonadales.id.2165.csv	MCP	IVW	12	0.012 (-0.024, 0.047)	0.513	0.002(0.575)	22.285(0.089)	0.422472	19.047(0.06)	18.427(0.048)	0.619(0.431)	2.38e-57
order.Selenomonadales.id.2165.csv	MCP	Weighted median	12	-0.001 (-0.039, 0.036)	0.947
order.Selenomonadales.id.2165.csv	MCP	MR Egger	12	-0.02 (-0.134, 0.094)	0.736
order.Verrucomicrobiales.id.4030.csv	MCP	IVW	11	0 (-0.023, 0.022)	0.98	0.002(0.538)	10.314(0.659)	0	8.205(0.609)	7.794(0.555)	0.41(0.522)	1.5e-58
order.Verrucomicrobiales.id.4030.csv	MCP	Weighted median	11	0.009 (-0.021, 0.039)	0.543
order.Verrucomicrobiales.id.4030.csv	MCP	MR Egger	11	-0.025 (-0.103, 0.053)	0.55
order.Victivallales.id.2254.csv	MCP	IVW	8	-0.001 (-0.025, 0.024)	0.952	-0.001(0.934)	18.66(0.1)	0.519505	14.568(0.042)	14.55(0.024)	0.018(0.893)	7.11e-48
order.Victivallales.id.2254.csv	MCP	Weighted median	8	-0.009 (-0.033, 0.016)	0.474
order.Victivallales.id.2254.csv	MCP	MR Egger	8	0.003 (-0.087, 0.094)	0.949
phylum.Actinobacteria.id.400.csv	MCP	IVW	15	-0.006 (-0.032, 0.02)	0.65	0(0.919)	23.42(0.244)	0.168739	16.842(0.265)	16.828(0.207)	0.014(0.906)	9.49e-85
phylum.Actinobacteria.id.400.csv	MCP	Weighted median	15	-0.019 (-0.052, 0.013)	0.244
phylum.Actinobacteria.id.400.csv	MCP	MR Egger	15	-0.001 (-0.106, 0.105)	0.992
phylum.Bacteroidetes.id.905.csv	MCP	IVW	12	0.004 (-0.021, 0.029)	0.751	0.001(0.612)	15.068(0.46)	0	8.298(0.686)	8.023(0.627)	0.275(0.6)	5.39e-88
phylum.Bacteroidetes.id.905.csv	MCP	Weighted median	12	-0.006 (-0.041, 0.029)	0.727
phylum.Bacteroidetes.id.905.csv	MCP	MR Egger	12	-0.008 (-0.061, 0.044)	0.765
phylum.Cyanobacteria.id.1500.csv	MCP	IVW	8	0.02 (-0.001, 0.04)	0.061	0.002(0.618)	13.516(0.313)	0	4.161(0.761)	3.884(0.692)	0.277(0.599)	4.89e-50
phylum.Cyanobacteria.id.1500.csv	MCP	Weighted median	8	0.02 (-0.007, 0.046)	0.148
phylum.Cyanobacteria.id.1500.csv	MCP	MR Egger	8	0.001 (-0.07, 0.072)	0.972
phylum.Euryarchaeota.id.55.csv	MCP	IVW	12	0 (-0.02, 0.019)	0.96	0(0.956)	29.484(0.014)	0.549633	24.425(0.011)	24.417(0.007)	0.008(0.929)	7.83e-61
phylum.Euryarchaeota.id.55.csv	MCP	Weighted median	12	0.004 (-0.015, 0.023)	0.692
phylum.Euryarchaeota.id.55.csv	MCP	MR Egger	12	-0.003 (-0.092, 0.086)	0.948
phylum.Firmicutes.id.1672.csv	MCP	IVW	16	0.007 (-0.016, 0.03)	0.545	0.002(0.404)	22.287(0.407)	0	13.165(0.59)	12.425(0.572)	0.74(0.39)	7.52e-91
phylum.Firmicutes.id.1672.csv	MCP	Weighted median	16	0.001 (-0.033, 0.035)	0.962
phylum.Firmicutes.id.1672.csv	MCP	MR Egger	16	-0.018 (-0.08, 0.044)	0.575
phylum.Lentisphaerae.id.2238.csv	MCP	IVW	9	0 (-0.022, 0.022)	0.99	-0.001(0.908)	18.453(0.14)	0.452595	14.614(0.067)	14.585(0.042)	0.03(0.863)	1.35e-52
phylum.Lentisphaerae.id.2238.csv	MCP	Weighted median	9	-0.009 (-0.032, 0.014)	0.464
phylum.Lentisphaerae.id.2238.csv	MCP	MR Egger	9	0.005 (-0.08, 0.089)	0.914
phylum.Proteobacteria.id.2375.csv	MCP	IVW	12	0.001 (-0.046, 0.047)	0.983	0.003(0.5)	49.018(<0.001)	0.653792	31.773(0.001)	30.289(0.001)	1.484(0.223)	6.38e-57
phylum.Proteobacteria.id.2375.csv	MCP	Weighted median	12	-0.022 (-0.065, 0.02)	0.299
phylum.Proteobacteria.id.2375.csv	MCP	MR Egger	12	-0.049 (-0.196, 0.098)	0.527
phylum.Tenericutes.id.3919.csv	MCP	IVW	12	-0.008 (-0.048, 0.032)	0.705	0(0.997)	44.564(0.002)	0.709028	37.804(0)	37.804(0)	0(0.994)	2.02e-54
phylum.Tenericutes.id.3919.csv	MCP	Weighted median	12	-0.006 (-0.039, 0.028)	0.731
phylum.Tenericutes.id.3919.csv	MCP	MR Egger	12	-0.008 (-0.143, 0.127)	0.91
phylum.Verrucomicrobia.id.3982.csv	MCP	IVW	12	-0.012 (-0.034, 0.01)	0.286	0(0.888)	12.806(0.468)	0	10.725(0.467)	10.703(0.381)	0.023(0.881)	2.37e-62
phylum.Verrucomicrobia.id.3982.csv	MCP	Weighted median	12	-0.017 (-0.048, 0.015)	0.3
phylum.Verrucomicrobia.id.3982.csv	MCP	MR Egger	12	-0.008 (-0.07, 0.055)	0.817

## Sheet: MCP on gut microbiota
						Directional pleiotropy		Cochran Q-test		Rucker's framework
Exposure	Outcome	Method	NSNPs	Beta (95%CI)	P	Egger intercept (P)	MRPRESSO global test, RSSobs (P)	I2 statistics	Q-statistic (P)	Q'-statistic (P)	Q–Q' (P)	Steiger P
MCP	class.Actinobacteria.id.419	IVW	23	0.035 (-0.273, 0.344)	0.822	-0.007(0.627)	13.829(0.967)	0	12.016(0.957)	11.773(0.946)	0.243(0.622)	0.0115414
MCP	class.Actinobacteria.id.419	Weighted median	23	0.063 (-0.357, 0.483)	0.769
MCP	class.Actinobacteria.id.419	MR Egger	23	0.45 (-1.226, 2.125)	0.605
MCP	class.Alphaproteobacteria.id.2379	IVW	19	0.21 (-0.237, 0.657)	0.357	0.007(0.751)	3.267(1)	0	2.591(1)	2.487(1)	0.104(0.747)	0.0183849
MCP	class.Alphaproteobacteria.id.2379	Weighted median	19	0.194 (-0.361, 0.749)	0.493
MCP	class.Alphaproteobacteria.id.2379	MR Egger	19	-0.233 (-2.965, 2.498)	0.869
MCP	class.Bacilli.id.1673	IVW	19	0.096 (-0.231, 0.423)	0.565	0.004(0.807)	9.092(0.999)	0	7.933(0.98)	7.871(0.969)	0.061(0.804)	0.00124992
MCP	class.Bacilli.id.1673	Weighted median	19	0.09 (-0.331, 0.511)	0.675
MCP	class.Bacilli.id.1673	MR Egger	19	-0.132 (-1.961, 1.698)	0.89
MCP	class.Bacteroidia.id.912	IVW	22	0.058 (-0.243, 0.358)	0.707	0.005(0.714)	8.272(0.998)	0	7.095(0.998)	6.957(0.997)	0.138(0.71)	0.000519324
MCP	class.Bacteroidia.id.912	Weighted median	22	0 (-0.384, 0.384)	1
MCP	class.Bacteroidia.id.912	MR Egger	22	-0.257 (-1.943, 1.429)	0.768
MCP	class.Betaproteobacteria.id.2867	IVW	21	-0.005 (-0.321, 0.31)	0.973	0(0.989)	10.149(0.991)	0	8.279(0.99)	8.279(0.984)	0(0.989)	0.0029678
MCP	class.Betaproteobacteria.id.2867	Weighted median	21	-0.022 (-0.448, 0.403)	0.919
MCP	class.Betaproteobacteria.id.2867	MR Egger	21	0.006 (-1.699, 1.711)	0.994
MCP	class.Clostridia.id.1859	IVW	18	0.007 (-0.321, 0.334)	0.968	-0.02(0.306)	12.029(0.94)	0	10.64(0.875)	9.523(0.89)	1.117(0.291)	0.00956173
MCP	class.Clostridia.id.1859	Weighted median	18	-0.066 (-0.51, 0.378)	0.771
MCP	class.Clostridia.id.1859	MR Egger	18	1.204 (-1.04, 3.448)	0.309
MCP	class.Coriobacteriia.id.809	IVW	22	-0.012 (-0.316, 0.292)	0.937	-0.001(0.923)	10.443(0.995)	0	8.224(0.994)	8.215(0.99)	0.01(0.922)	0.0016672
MCP	class.Coriobacteriia.id.809	Weighted median	22	-0.186 (-0.595, 0.223)	0.373
MCP	class.Coriobacteriia.id.809	MR Egger	22	0.067 (-1.549, 1.683)	0.936
MCP	class.Deltaproteobacteria.id.3087	IVW	14	0.1 (-0.315, 0.516)	0.636	-0.005(0.805)	9.168(0.951)	0	6.394(0.931)	6.33(0.899)	0.064(0.801)	0.0677246
MCP	class.Deltaproteobacteria.id.3087	Weighted median	14	0.096 (-0.434, 0.625)	0.723
MCP	class.Deltaproteobacteria.id.3087	MR Egger	14	0.361 (-1.705, 2.427)	0.738
MCP	class.Erysipelotrichia.id.2147	IVW	20	-0.001 (-0.313, 0.311)	0.995	0.002(0.893)	10.599(0.986)	0	8.49(0.981)	8.472(0.971)	0.019(0.892)	0.0029848
MCP	class.Erysipelotrichia.id.2147	Weighted median	20	-0.124 (-0.523, 0.275)	0.543
MCP	class.Erysipelotrichia.id.2147	MR Egger	20	-0.115 (-1.781, 1.551)	0.894
MCP	class.Gammaproteobacteria.id.3303	IVW	24	0.062 (-0.245, 0.369)	0.692	0.004(0.768)	9.806(0.999)	0	7.51(0.999)	7.422(0.998)	0.089(0.766)	0.00117883
MCP	class.Gammaproteobacteria.id.3303	Weighted median	24	0.157 (-0.252, 0.565)	0.453
MCP	class.Gammaproteobacteria.id.3303	MR Egger	24	-0.192 (-1.89, 1.506)	0.827
MCP	class.Lentisphaeria.id.2250	IVW	10	0.061 (-0.794, 0.915)	0.889	-0.023(0.666)	1.87(0.999)	0	1.232(0.999)	1.031(0.998)	0.201(0.654)	0.279518
MCP	class.Lentisphaeria.id.2250	Weighted median	10	0.102 (-0.968, 1.172)	0.852
MCP	class.Lentisphaeria.id.2250	MR Egger	10	1.369 (-4.419, 7.158)	0.655
MCP	class.Melainabacteria.id.1589	IVW	10	0.077 (-0.696, 0.849)	0.846	-0.005(0.869)	1.652(0.999)	0	1.334(0.998)	1.305(0.995)	0.029(0.865)	0.22092
MCP	class.Melainabacteria.id.1589	Weighted median	10	0.192 (-0.77, 1.155)	0.695
MCP	class.Melainabacteria.id.1589	MR Egger	10	0.366 (-3.06, 3.791)	0.84
MCP	class.Methanobacteria.id.119	IVW	10	0.104 (-0.901, 1.11)	0.839	0(0.998)	0.884(1)	0	0.614(1)	0.614(1)	0(0.998)	0.266003
MCP	class.Methanobacteria.id.119	Weighted median	10	0.187 (-0.987, 1.362)	0.755
MCP	class.Methanobacteria.id.119	MR Egger	10	0.117 (-8.091, 8.325)	0.978
MCP	class.Mollicutes.id.3920	IVW	18	-0.033 (-0.454, 0.389)	0.879	-0.009(0.713)	10.114(0.985)	0	7.787(0.971)	7.647(0.959)	0.14(0.708)	0.0975166
MCP	class.Mollicutes.id.3920	Weighted median	18	-0.087 (-0.64, 0.465)	0.756
MCP	class.Mollicutes.id.3920	MR Egger	18	0.494 (-2.292, 3.28)	0.733
MCP	class.Negativicutes.id.2164	IVW	22	0.189 (-0.117, 0.494)	0.226	0.002(0.899)	9.381(1)	0	6.181(0.999)	6.165(0.999)	0.016(0.898)	0.00123062
MCP	class.Negativicutes.id.2164	Weighted median	22	0.205 (-0.184, 0.595)	0.301
MCP	class.Negativicutes.id.2164	MR Egger	22	0.073 (-1.719, 1.866)	0.937
MCP	class.Verrucomicrobiae.id.4029	IVW	19	-0.091 (-0.49, 0.309)	0.657	0.01(0.586)	9.078(0.998)	0	6.336(0.995)	6.027(0.993)	0.309(0.579)	0.0386434
MCP	class.Verrucomicrobiae.id.4029	Weighted median	19	-0.036 (-0.563, 0.491)	0.893
MCP	class.Verrucomicrobiae.id.4029	MR Egger	19	-0.691 (-2.846, 1.464)	0.538
MCP	family.Acidaminococcaceae.id.2166	IVW	20	0.076 (-0.305, 0.458)	0.695	0.006(0.766)	5.318(1)	0	3.633(1)	3.542(1)	0.091(0.763)	0.0060121
MCP	family.Acidaminococcaceae.id.2166	Weighted median	20	-0.013 (-0.486, 0.459)	0.955
MCP	family.Acidaminococcaceae.id.2166	MR Egger	20	-0.257 (-2.454, 1.94)	0.821
MCP	family.Actinomycetaceae.id.421	IVW	14	-0.137 (-0.704, 0.43)	0.636	-0.003(0.919)	3.742(0.999)	0	2.146(1)	2.135(0.999)	0.011(0.917)	0.13422
MCP	family.Actinomycetaceae.id.421	Weighted median	14	-0.199 (-0.939, 0.542)	0.599
MCP	family.Actinomycetaceae.id.421	MR Egger	14	0.059 (-3.667, 3.784)	0.976
MCP	family.Alcaligenaceae.id.2875	IVW	20	-0.014 (-0.336, 0.309)	0.934	-0.007(0.654)	9.281(0.992)	0	7.49(0.991)	7.282(0.988)	0.208(0.648)	0.00284266
MCP	family.Alcaligenaceae.id.2875	Weighted median	20	0.009 (-0.429, 0.447)	0.968
MCP	family.Alcaligenaceae.id.2875	MR Egger	20	0.391 (-1.376, 2.157)	0.67
MCP	family.Bacteroidaceae.id.917	IVW	20	-0.056 (-0.369, 0.258)	0.728	0.013(0.383)	12.335(0.976)	0	10.137(0.949)	9.336(0.951)	0.801(0.371)	0.00477875
MCP	family.Bacteroidaceae.id.917	Weighted median	20	-0.14 (-0.567, 0.287)	0.521
MCP	family.Bacteroidaceae.id.917	MR Egger	20	-0.825 (-2.539, 0.889)	0.358
MCP	family.BacteroidalesS24.7group.id.11173	IVW	18	-0.098 (-0.61, 0.414)	0.708	-0.012(0.59)	3.391(1)	0	2.89(1)	2.589(1)	0.302(0.583)	0.0555772
MCP	family.BacteroidalesS24.7group.id.11173	Weighted median	18	-0.253 (-0.905, 0.398)	0.446
MCP	family.BacteroidalesS24.7group.id.11173	MR Egger	18	0.631 (-2.02, 3.283)	0.647
MCP	family.Bifidobacteriaceae.id.433	IVW	20	-0.008 (-0.356, 0.34)	0.963	0.005(0.742)	8.843(0.998)	0	7.703(0.989)	7.591(0.984)	0.112(0.738)	0.00753829
MCP	family.Bifidobacteriaceae.id.433	Weighted median	20	-0.124 (-0.589, 0.341)	0.601
MCP	family.Bifidobacteriaceae.id.433	MR Egger	20	-0.317 (-2.163, 1.529)	0.74
MCP	family.Christensenellaceae.id.1866	IVW	19	-0.018 (-0.352, 0.316)	0.917	0.005(0.797)	5.374(1)	0	3.698(1)	3.63(1)	0.069(0.793)	0.000244546
MCP	family.Christensenellaceae.id.1866	Weighted median	19	0.027 (-0.398, 0.452)	0.9
MCP	family.Christensenellaceae.id.1866	MR Egger	19	-0.348 (-2.843, 2.147)	0.788
MCP	family.Clostridiaceae1.id.1869	IVW	21	0.186 (-0.163, 0.535)	0.296	-0.008(0.629)	9.97(0.99)	0	8.6(0.987)	8.359(0.983)	0.241(0.623)	0.0150895
MCP	family.Clostridiaceae1.id.1869	Weighted median	21	0.159 (-0.305, 0.624)	0.502
MCP	family.Clostridiaceae1.id.1869	MR Egger	21	0.652 (-1.24, 2.544)	0.508
MCP	family.ClostridialesvadinBB60group.id.11286	IVW	19	-0.137 (-0.563, 0.289)	0.528	-0.009(0.617)	7.094(1)	0	5.785(0.997)	5.526(0.996)	0.259(0.611)	0.04984
MCP	family.ClostridialesvadinBB60group.id.11286	Weighted median	19	-0.022 (-0.563, 0.52)	0.938
MCP	family.ClostridialesvadinBB60group.id.11286	MR Egger	19	0.4 (-1.711, 2.51)	0.715
MCP	family.Coriobacteriaceae.id.811	IVW	22	-0.012 (-0.316, 0.292)	0.937	-0.001(0.923)	10.443(0.997)	0	8.224(0.994)	8.215(0.99)	0.01(0.922)	0.0016672
MCP	family.Coriobacteriaceae.id.811	Weighted median	22	-0.186 (-0.583, 0.211)	0.359
MCP	family.Coriobacteriaceae.id.811	MR Egger	22	0.067 (-1.549, 1.683)	0.936
MCP	family.Defluviitaleaceae.id.1924	IVW	13	-0.017 (-0.595, 0.562)	0.955	-0.014(0.701)	3.598(1)	0	2.386(0.999)	2.23(0.998)	0.156(0.693)	0.0815945
MCP	family.Defluviitaleaceae.id.1924	Weighted median	13	-0.003 (-0.726, 0.719)	0.993
MCP	family.Defluviitaleaceae.id.1924	MR Egger	13	0.865 (-3.551, 5.28)	0.708
MCP	family.Desulfovibrionaceae.id.3169	IVW	14	0.207 (-0.209, 0.622)	0.329	-0.003(0.87)	8.47(0.965)	0	6.056(0.944)	6.028(0.915)	0.028(0.868)	0.0704226
MCP	family.Desulfovibrionaceae.id.3169	Weighted median	14	0.322 (-0.235, 0.879)	0.257
MCP	family.Desulfovibrionaceae.id.3169	MR Egger	14	0.377 (-1.667, 2.421)	0.724
MCP	family.Enterobacteriaceae.id.3469	IVW	22	0.077 (-0.271, 0.425)	0.663	0.007(0.646)	8.495(1)	0	6.5(0.999)	6.283(0.998)	0.217(0.641)	0.00691696
MCP	family.Enterobacteriaceae.id.3469	Weighted median	22	0.046 (-0.409, 0.501)	0.843
MCP	family.Enterobacteriaceae.id.3469	MR Egger	22	-0.364 (-2.253, 1.524)	0.709
MCP	family.Erysipelotrichaceae.id.2149	IVW	20	-0.001 (-0.313, 0.311)	0.995	0.002(0.893)	10.599(0.988)	0	8.49(0.981)	8.472(0.971)	0.019(0.892)	0.0029848
MCP	family.Erysipelotrichaceae.id.2149	Weighted median	20	-0.124 (-0.533, 0.286)	0.553
MCP	family.Erysipelotrichaceae.id.2149	MR Egger	20	-0.115 (-1.781, 1.551)	0.894
MCP	family.FamilyXI.id.1936	IVW	10	-0.286 (-1.355, 0.783)	0.6	0.005(0.942)	1.05(1)	0	0.843(1)	0.838(0.999)	0.006(0.941)	0.528165
MCP	family.FamilyXI.id.1936	Weighted median	10	-0.224 (-1.525, 1.076)	0.735
MCP	family.FamilyXI.id.1936	MR Egger	10	-0.616 (-9.376, 8.143)	0.894
MCP	family.FamilyXIII.id.1957	IVW	23	-0.022 (-0.328, 0.284)	0.888	0.002(0.891)	13.277(0.995)	0	10.328(0.983)	10.309(0.975)	0.019(0.889)	0.00488087
MCP	family.FamilyXIII.id.1957	Weighted median	23	-0.031 (-0.436, 0.373)	0.879
MCP	family.FamilyXIII.id.1957	MR Egger	23	-0.135 (-1.764, 1.493)	0.872
MCP	family.Lachnospiraceae.id.1987	IVW	19	-0.057 (-0.378, 0.265)	0.73	0.004(0.845)	9.303(0.996)	0	5.944(0.996)	5.905(0.994)	0.039(0.843)	0.00184149
MCP	family.Lachnospiraceae.id.1987	Weighted median	19	0.015 (-0.404, 0.434)	0.944
MCP	family.Lachnospiraceae.id.1987	MR Egger	19	-0.274 (-2.447, 1.898)	0.808
MCP	family.Lactobacillaceae.id.1836	IVW	17	0.037 (-0.52, 0.595)	0.895	0.013(0.574)	4.502(1)	0	3.853(0.999)	3.523(0.999)	0.33(0.565)	0.138555
MCP	family.Lactobacillaceae.id.1836	Weighted median	17	0.069 (-0.627, 0.765)	0.847
MCP	family.Lactobacillaceae.id.1836	MR Egger	17	-0.735 (-3.428, 1.958)	0.6
MCP	family.Methanobacteriaceae.id.121	IVW	10	0.104 (-0.901, 1.11)	0.839	0(0.998)	0.881(1)	0	0.614(1)	0.614(1)	0(0.998)	0.264967
MCP	family.Methanobacteriaceae.id.121	Weighted median	10	0.187 (-1.037, 1.411)	0.764
MCP	family.Methanobacteriaceae.id.121	MR Egger	10	0.117 (-8.091, 8.325)	0.978
MCP	family.Oxalobacteraceae.id.2966	IVW	13	-0.073 (-0.79, 0.643)	0.841	0.024(0.417)	1.957(1)	0	1.663(1)	0.953(1)	0.71(0.399)	0.217052
MCP	family.Oxalobacteraceae.id.2966	Weighted median	13	-0.02 (-0.94, 0.9)	0.967
MCP	family.Oxalobacteraceae.id.2966	MR Egger	13	-1.445 (-4.716, 1.825)	0.405
MCP	family.Pasteurellaceae.id.3689	IVW	18	0.08 (-0.386, 0.545)	0.737	0.002(0.909)	5.356(1)	0	4.181(0.999)	4.168(0.999)	0.013(0.908)	0.0628947
MCP	family.Pasteurellaceae.id.3689	Weighted median	18	0.14 (-0.456, 0.737)	0.645
MCP	family.Pasteurellaceae.id.3689	MR Egger	18	-0.059 (-2.45, 2.331)	0.962
MCP	family.Peptococcaceae.id.2024	IVW	15	-0.091 (-0.563, 0.38)	0.705	-0.011(0.599)	3.738(1)	0	2.589(1)	2.299(1)	0.29(0.59)	0.018117
MCP	family.Peptococcaceae.id.2024	Weighted median	15	-0.017 (-0.632, 0.599)	0.958
MCP	family.Peptococcaceae.id.2024	MR Egger	15	0.565 (-1.87, 3)	0.657
MCP	family.Peptostreptococcaceae.id.2042	IVW	21	0.174 (-0.154, 0.502)	0.3	0(0.994)	8.181(0.999)	0	5.486(0.999)	5.486(0.999)	0(0.994)	0.00313266
MCP	family.Peptostreptococcaceae.id.2042	Weighted median	21	0.121 (-0.308, 0.55)	0.581
MCP	family.Peptostreptococcaceae.id.2042	MR Egger	21	0.167 (-1.562, 1.896)	0.852
MCP	family.Porphyromonadaceae.id.943	IVW	24	-0.051 (-0.341, 0.239)	0.729	-0.002(0.911)	7.702(1)	0	6.7(1)	6.687(0.999)	0.013(0.91)	8.47e-05
MCP	family.Porphyromonadaceae.id.943	Weighted median	24	-0.111 (-0.477, 0.255)	0.551
MCP	family.Porphyromonadaceae.id.943	MR Egger	24	0.041 (-1.577, 1.658)	0.961
MCP	family.Prevotellaceae.id.960	IVW	17	0.25 (-0.131, 0.631)	0.198	-0.015(0.501)	8.712(0.974)	0	6.833(0.976)	6.357(0.973)	0.476(0.49)	0.0550047
MCP	family.Prevotellaceae.id.960	Weighted median	17	0.418 (-0.06, 0.895)	0.086
MCP	family.Prevotellaceae.id.960	MR Egger	17	1.158 (-1.45, 3.766)	0.398
MCP	family.Rhodospirillaceae.id.2717	IVW	18	0.252 (-0.239, 0.742)	0.315	-0.004(0.895)	6.675(0.999)	0	4.263(0.999)	4.245(0.998)	0.018(0.893)	0.154627
MCP	family.Rhodospirillaceae.id.2717	Weighted median	18	0.273 (-0.357, 0.904)	0.396
MCP	family.Rhodospirillaceae.id.2717	MR Egger	18	0.467 (-2.709, 3.643)	0.777
MCP	family.Rikenellaceae.id.967	IVW	23	-0.034 (-0.334, 0.266)	0.823	-0.009(0.539)	12.05(0.994)	0	9.948(0.987)	9.557(0.984)	0.391(0.532)	0.00181341
MCP	family.Rikenellaceae.id.967	Weighted median	23	-0.007 (-0.422, 0.408)	0.973
MCP	family.Rikenellaceae.id.967	MR Egger	23	0.483 (-1.166, 2.133)	0.572
MCP	family.Ruminococcaceae.id.2050	IVW	22	0.002 (-0.297, 0.302)	0.989	-0.019(0.188)	9.662(0.996)	0	7.099(0.998)	5.237(1)	1.862(0.172)	0.000321788
MCP	family.Ruminococcaceae.id.2050	Weighted median	22	0.067 (-0.33, 0.463)	0.742
MCP	family.Ruminococcaceae.id.2050	MR Egger	22	1.144 (-0.524, 2.812)	0.194
MCP	family.Streptococcaceae.id.1850	IVW	22	-0.031 (-0.341, 0.28)	0.846	0.01(0.488)	12.992(0.983)	0	11.475(0.953)	10.976(0.947)	0.5(0.48)	0.00334746
MCP	family.Streptococcaceae.id.1850	Weighted median	22	0.065 (-0.352, 0.482)	0.76
MCP	family.Streptococcaceae.id.1850	MR Egger	22	-0.632 (-2.329, 1.064)	0.474
MCP	family.Veillonellaceae.id.2172	IVW	21	0.121 (-0.214, 0.456)	0.479	-0.001(0.939)	6.829(0.999)	0	6.1(0.999)	6.094(0.998)	0.006(0.938)	0.00248117
MCP	family.Veillonellaceae.id.2172	Weighted median	21	0.099 (-0.32, 0.518)	0.642
MCP	family.Veillonellaceae.id.2172	MR Egger	21	0.192 (-1.64, 2.024)	0.839
MCP	family.Verrucomicrobiaceae.id.4036	IVW	19	-0.09 (-0.489, 0.31)	0.661	0.01(0.587)	9.025(0.997)	0	6.294(0.995)	5.989(0.993)	0.306(0.58)	0.0378614
MCP	family.Verrucomicrobiaceae.id.4036	Weighted median	19	-0.035 (-0.565, 0.495)	0.896
MCP	family.Verrucomicrobiaceae.id.4036	MR Egger	19	-0.687 (-2.842, 1.468)	0.54
MCP	family.Victivallaceae.id.2255	IVW	11	0.007 (-0.896, 0.909)	0.989	-0.011(0.862)	2.046(0.999)	0	1.345(0.999)	1.313(0.998)	0.032(0.858)	0.387102
MCP	family.Victivallaceae.id.2255	Weighted median	11	-0.119 (-1.263, 1.024)	0.838
MCP	family.Victivallaceae.id.2255	MR Egger	11	0.682 (-6.795, 8.159)	0.862
MCP	genus..Clostridiuminnocuumgroup.id.14397	IVW	14	0.003 (-0.781, 0.787)	0.994	0.01(0.799)	2.281(1)	0	1.893(1)	1.825(1)	0.068(0.794)	0.352257
MCP	genus..Clostridiuminnocuumgroup.id.14397	Weighted median	14	-0.137 (-1.096, 0.822)	0.78
MCP	genus..Clostridiuminnocuumgroup.id.14397	MR Egger	14	-0.616 (-5.333, 4.102)	0.802
MCP	genus..Eubacteriumbrachygroup.id.11296	IVW	9	0.079 (-0.929, 1.088)	0.877	-0.022(0.733)	1.33(1)	0	0.849(0.999)	0.723(0.998)	0.126(0.723)	0.334399
MCP	genus..Eubacteriumbrachygroup.id.11296	Weighted median	9	0.226 (-0.967, 1.419)	0.71
MCP	genus..Eubacteriumbrachygroup.id.11296	MR Egger	9	1.413 (-6.03, 8.857)	0.721
MCP	genus..Eubacteriumcoprostanoligenesgroup.id.11375	IVW	23	-0.084 (-0.387, 0.218)	0.584	-0.005(0.731)	7.811(1)	0	6.746(0.999)	6.625(0.999)	0.121(0.728)	0.00036544
MCP	genus..Eubacteriumcoprostanoligenesgroup.id.11375	Weighted median	23	-0.237 (-0.639, 0.165)	0.247
MCP	genus..Eubacteriumcoprostanoligenesgroup.id.11375	MR Egger	23	0.22 (-1.519, 1.958)	0.807
MCP	genus..Eubacteriumeligensgroup.id.14372	IVW	17	0.011 (-0.365, 0.388)	0.953	-0.011(0.579)	10.043(0.944)	0	8.873(0.919)	8.552(0.9)	0.321(0.571)	0.064216
MCP	genus..Eubacteriumeligensgroup.id.14372	Weighted median	17	-0.049 (-0.549, 0.451)	0.848
MCP	genus..Eubacteriumeligensgroup.id.14372	MR Egger	17	0.645 (-1.578, 2.869)	0.578
MCP	genus..Eubacteriumfissicatenagroup.id.14373	IVW	15	-0.131 (-0.922, 0.66)	0.745	0.017(0.699)	1.892(1)	0	1.646(1)	1.489(1)	0.157(0.692)	0.28163
MCP	genus..Eubacteriumfissicatenagroup.id.14373	Weighted median	15	-0.196 (-1.192, 0.8)	0.7
MCP	genus..Eubacteriumfissicatenagroup.id.14373	MR Egger	15	-1.208 (-6.601, 4.185)	0.668
MCP	genus..Eubacteriumhalliigroup.id.11338	IVW	20	-0.007 (-0.332, 0.318)	0.967	-0.02(0.209)	17.275(0.805)	0	14.599(0.748)	12.9(0.797)	1.699(0.192)	0.0612122
MCP	genus..Eubacteriumhalliigroup.id.11338	Weighted median	20	-0.014 (-0.47, 0.443)	0.953
MCP	genus..Eubacteriumhalliigroup.id.11338	MR Egger	20	1.123 (-0.607, 2.852)	0.219
MCP	genus..Eubacteriumnodatumgroup.id.11297	IVW	8	-0.091 (-1.286, 1.104)	0.882	-0.023(0.689)	0.889(1)	0	0.461(1)	0.284(1)	0.177(0.674)	0.461476
MCP	genus..Eubacteriumnodatumgroup.id.11297	Weighted median	8	-0.017 (-1.509, 1.476)	0.982
MCP	genus..Eubacteriumnodatumgroup.id.11297	MR Egger	8	1.333 (-5.407, 8.074)	0.712
MCP	genus..Eubacteriumoxidoreducensgroup.id.11339	IVW	9	0.341 (-0.545, 1.228)	0.451	-0.001(0.978)	0.628(1)	0	0.49(1)	0.489(0.999)	0.001(0.978)	0.282084
MCP	genus..Eubacteriumoxidoreducensgroup.id.11339	Weighted median	9	0.347 (-0.749, 1.443)	0.535
MCP	genus..Eubacteriumoxidoreducensgroup.id.11339	MR Egger	9	0.419 (-5.108, 5.946)	0.886
MCP	genus..Eubacteriumrectalegroup.id.14374	IVW	21	-0.025 (-0.341, 0.291)	0.876	0.004(0.768)	10.81(0.99)	0	7.779(0.993)	7.69(0.99)	0.089(0.765)	0.00433187
MCP	genus..Eubacteriumrectalegroup.id.14374	Weighted median	21	-0.038 (-0.454, 0.379)	0.859
MCP	genus..Eubacteriumrectalegroup.id.14374	MR Egger	21	-0.296 (-2.099, 1.508)	0.751
MCP	genus..Eubacteriumruminantiumgroup.id.11340	IVW	19	0.063 (-0.433, 0.558)	0.804	0.001(0.966)	3.303(1)	0	2.414(1)	2.412(1)	0.002(0.965)	0.0217596
MCP	genus..Eubacteriumruminantiumgroup.id.11340	Weighted median	19	0.097 (-0.526, 0.72)	0.76
MCP	genus..Eubacteriumruminantiumgroup.id.11340	MR Egger	19	-0.013 (-3.451, 3.425)	0.994
MCP	genus..Eubacteriumventriosumgroup.id.11341	IVW	18	0.007 (-0.353, 0.368)	0.968	-0.017(0.31)	8.722(0.992)	0	6.43(0.99)	5.332(0.994)	1.099(0.295)	0.00961349
MCP	genus..Eubacteriumventriosumgroup.id.11341	Weighted median	18	-0.088 (-0.551, 0.375)	0.71
MCP	genus..Eubacteriumventriosumgroup.id.11341	MR Egger	18	1.022 (-0.91, 2.954)	0.315
MCP	genus..Eubacteriumxylanophilumgroup.id.14375	IVW	18	-0.052 (-0.432, 0.328)	0.788	-0.005(0.789)	6.918(1)	0	5.94(0.994)	5.865(0.989)	0.074(0.785)	0.0169763
MCP	genus..Eubacteriumxylanophilumgroup.id.14375	Weighted median	18	-0.061 (-0.536, 0.413)	0.8
MCP	genus..Eubacteriumxylanophilumgroup.id.14375	MR Egger	18	0.226 (-1.807, 2.259)	0.83
MCP	genus..Ruminococcusgauvreauiigroup.id.11342	IVW	21	0.008 (-0.353, 0.368)	0.967	-0.01(0.555)	9.639(0.996)	0	7.691(0.994)	7.33(0.992)	0.361(0.548)	0.0167542
MCP	genus..Ruminococcusgauvreauiigroup.id.11342	Weighted median	21	0.081 (-0.405, 0.568)	0.743
MCP	genus..Ruminococcusgauvreauiigroup.id.11342	MR Egger	21	0.58 (-1.323, 2.482)	0.557
MCP	genus..Ruminococcusgnavusgroup.id.14376	IVW	17	0.171 (-0.414, 0.756)	0.567	-0.007(0.805)	3.126(0.999)	0	2.196(1)	2.132(1)	0.063(0.801)	0.151822
MCP	genus..Ruminococcusgnavusgroup.id.14376	Weighted median	17	0.187 (-0.565, 0.939)	0.626
MCP	genus..Ruminococcusgnavusgroup.id.14376	MR Egger	17	0.58 (-2.659, 3.818)	0.731
MCP	genus..Ruminococcustorquesgroup.id.14377	IVW	25	0.081 (-0.205, 0.366)	0.58	-0.005(0.678)	13.853(0.985)	0	12.636(0.972)	12.459(0.963)	0.177(0.674)	0.00187297
MCP	genus..Ruminococcustorquesgroup.id.14377	Weighted median	25	0.063 (-0.312, 0.438)	0.741
MCP	genus..Ruminococcustorquesgroup.id.14377	MR Egger	25	0.407 (-1.139, 1.952)	0.611
MCP	genus.Actinomyces.id.423	IVW	13	-0.315 (-0.907, 0.277)	0.297	0.011(0.751)	4.284(1)	0	2.559(0.998)	2.453(0.996)	0.106(0.745)	0.260908
MCP	genus.Actinomyces.id.423	Weighted median	13	-0.259 (-1, 0.481)	0.492
MCP	genus.Actinomyces.id.423	MR Egger	13	-0.948 (-4.812, 2.915)	0.64
MCP	genus.Adlercreutzia.id.812	IVW	20	0.1 (-0.364, 0.565)	0.672	0.004(0.853)	5.055(1)	0	3.855(1)	3.82(1)	0.035(0.851)	0.0497005
MCP	genus.Adlercreutzia.id.812	Weighted median	20	0.087 (-0.497, 0.67)	0.771
MCP	genus.Adlercreutzia.id.812	MR Egger	20	-0.125 (-2.516, 2.266)	0.92
MCP	genus.Akkermansia.id.4037	IVW	19	-0.094 (-0.494, 0.306)	0.644	0.01(0.585)	9.094(0.998)	0	6.336(0.995)	6.026(0.993)	0.31(0.578)	0.0389465
MCP	genus.Akkermansia.id.4037	Weighted median	19	-0.032 (-0.542, 0.478)	0.902
MCP	genus.Akkermansia.id.4037	MR Egger	19	-0.696 (-2.851, 1.459)	0.535
MCP	genus.Alistipes.id.968	IVW	23	-0.047 (-0.347, 0.253)	0.758	-0.006(0.655)	11.171(0.997)	0	9.697(0.989)	9.491(0.985)	0.206(0.65)	0.00102027
MCP	genus.Alistipes.id.968	Weighted median	23	-0.032 (-0.417, 0.353)	0.87
MCP	genus.Alistipes.id.968	MR Egger	23	0.324 (-1.307, 1.954)	0.701
MCP	genus.Allisonella.id.2174	IVW	11	-0.252 (-1.262, 0.757)	0.624	0.002(0.972)	1.31(1)	0	0.702(1)	0.701(1)	0.001(0.971)	0.427335
MCP	genus.Allisonella.id.2174	Weighted median	11	-0.238 (-1.446, 0.97)	0.699
MCP	genus.Allisonella.id.2174	MR Egger	11	-0.354 (-5.901, 5.194)	0.903
MCP	genus.Alloprevotella.id.961	IVW	6	0.302 (-1.122, 1.725)	0.678	-0.04(0.672)	0.6(0.993)	0	0.419(0.995)	0.211(0.995)	0.208(0.648)	0.62768
MCP	genus.Alloprevotella.id.961	Weighted median	6	0.324 (-1.375, 2.022)	0.709
MCP	genus.Alloprevotella.id.961	MR Egger	6	2.788 (-7.988, 13.564)	0.639
MCP	genus.Anaerofilum.id.2053	IVW	12	0.062 (-0.707, 0.831)	0.874	-0.012(0.72)	1.989(1)	0	1.588(0.999)	1.452(0.999)	0.136(0.712)	0.211614
MCP	genus.Anaerofilum.id.2053	Weighted median	12	0.075 (-0.851, 1.001)	0.873
MCP	genus.Anaerofilum.id.2053	MR Egger	12	0.772 (-3.082, 4.626)	0.703
MCP	genus.Anaerostipes.id.1991	IVW	23	0.077 (-0.226, 0.38)	0.618	0.002(0.9)	14.902(0.976)	0	12.207(0.953)	12.191(0.934)	0.016(0.898)	0.00674399
MCP	genus.Anaerostipes.id.1991	Weighted median	23	0.009 (-0.415, 0.433)	0.966
MCP	genus.Anaerostipes.id.1991	MR Egger	23	-0.028 (-1.675, 1.619)	0.973
MCP	genus.Anaerotruncus.id.2054	IVW	18	0.021 (-0.32, 0.362)	0.904	-0.007(0.664)	10.716(0.952)	0	8.913(0.943)	8.717(0.925)	0.196(0.658)	0.0137975
MCP	genus.Anaerotruncus.id.2054	Weighted median	18	0.144 (-0.313, 0.602)	0.536
MCP	genus.Anaerotruncus.id.2054	MR Egger	18	0.409 (-1.342, 2.16)	0.653
MCP	genus.Bacteroides.id.918	IVW	20	-0.056 (-0.369, 0.258)	0.728	0.013(0.383)	12.335(0.966)	0	10.137(0.949)	9.336(0.951)	0.801(0.371)	0.00477875
MCP	genus.Bacteroides.id.918	Weighted median	20	-0.14 (-0.568, 0.289)	0.523
MCP	genus.Bacteroides.id.918	MR Egger	20	-0.825 (-2.539, 0.889)	0.358
MCP	genus.Barnesiella.id.944	IVW	22	-0.002 (-0.344, 0.341)	0.993	-0.007(0.666)	6.38(1)	0	5.198(1)	5.006(1)	0.192(0.661)	0.0020469
MCP	genus.Barnesiella.id.944	Weighted median	22	0.1 (-0.34, 0.54)	0.655
MCP	genus.Barnesiella.id.944	MR Egger	22	0.406 (-1.446, 2.258)	0.672
MCP	genus.Bifidobacterium.id.436	IVW	19	-0.072 (-0.432, 0.289)	0.698	0.004(0.785)	7.672(0.998)	0	6.506(0.994)	6.429(0.99)	0.077(0.782)	0.00836992
MCP	genus.Bifidobacterium.id.436	Weighted median	19	-0.121 (-0.55, 0.308)	0.579
MCP	genus.Bifidobacterium.id.436	MR Egger	19	-0.328 (-2.183, 1.527)	0.733
MCP	genus.Bilophila.id.3170	IVW	15	0.082 (-0.356, 0.519)	0.715	-0.002(0.913)	5.148(1)	0	4.382(0.993)	4.369(0.987)	0.012(0.912)	0.0185043
MCP	genus.Bilophila.id.3170	Weighted median	15	0.006 (-0.545, 0.557)	0.983
MCP	genus.Bilophila.id.3170	MR Egger	15	0.204 (-1.996, 2.403)	0.859
MCP	genus.Blautia.id.1992	IVW	21	0.112 (-0.192, 0.416)	0.469	-0.008(0.578)	12.012(0.983)	0	8.383(0.989)	8.063(0.986)	0.32(0.572)	0.00334881
MCP	genus.Blautia.id.1992	Weighted median	21	0.182 (-0.214, 0.579)	0.367
MCP	genus.Blautia.id.1992	MR Egger	21	0.569 (-1.043, 2.181)	0.497
MCP	genus.Butyricicoccus.id.2055	IVW	21	-0.046 (-0.366, 0.274)	0.78	-0.007(0.599)	10.148(0.993)	0	7.444(0.995)	7.158(0.993)	0.286(0.593)	0.00312411
MCP	genus.Butyricicoccus.id.2055	Weighted median	21	-0.062 (-0.488, 0.365)	0.777
MCP	genus.Butyricicoccus.id.2055	MR Egger	21	0.384 (-1.223, 1.991)	0.645
MCP	genus.Butyricimonas.id.945	IVW	18	-0.197 (-0.628, 0.233)	0.369	-0.012(0.554)	5.177(1)	0	3.725(1)	3.359(1)	0.366(0.545)	0.0365881
MCP	genus.Butyricimonas.id.945	Weighted median	18	-0.241 (-0.78, 0.299)	0.382
MCP	genus.Butyricimonas.id.945	MR Egger	18	0.498 (-1.798, 2.795)	0.676
MCP	genus.Butyrivibrio.id.1993	IVW	7	0.002 (-1.25, 1.253)	0.998	0.043(0.561)	1.179(0.998)	0	0.814(0.992)	0.426(0.995)	0.388(0.533)	0.533975
MCP	genus.Butyrivibrio.id.1993	Weighted median	7	-0.104 (-1.617, 1.409)	0.893
MCP	genus.Butyrivibrio.id.1993	MR Egger	7	-2.607 (-10.914, 5.7)	0.565
MCP	genus.CandidatusSoleaferrea.id.11350	IVW	13	0.02 (-0.664, 0.703)	0.954	-0.01(0.71)	2.626(1)	0	1.742(1)	1.596(0.999)	0.145(0.703)	0.134708
MCP	genus.CandidatusSoleaferrea.id.11350	Weighted median	13	-0.065 (-0.878, 0.748)	0.875
MCP	genus.CandidatusSoleaferrea.id.11350	MR Egger	13	0.658 (-2.692, 4.008)	0.708
MCP	genus.Catenibacterium.id.2153	IVW	10	-0.026 (-1.058, 1.006)	0.961	-0.005(0.926)	1.148(1)	0	0.927(1)	0.917(0.999)	0.009(0.923)	0.606305
MCP	genus.Catenibacterium.id.2153	Weighted median	10	-0.098 (-1.365, 1.169)	0.88
MCP	genus.Catenibacterium.id.2153	MR Egger	10	0.271 (-5.867, 6.409)	0.933
MCP	genus.ChristensenellaceaeR.7group.id.11283	IVW	19	-0.009 (-0.348, 0.33)	0.959	0.003(0.886)	6.609(0.999)	0	5.274(0.998)	5.253(0.997)	0.021(0.885)	0.00138373
MCP	genus.ChristensenellaceaeR.7group.id.11283	Weighted median	19	-0.011 (-0.451, 0.428)	0.959
MCP	genus.ChristensenellaceaeR.7group.id.11283	MR Egger	19	-0.195 (-2.728, 2.338)	0.882
MCP	genus.Clostridiumsensustricto1.id.1873	IVW	20	0.182 (-0.176, 0.54)	0.32	-0.004(0.805)	9.45(0.998)	0	7.901(0.988)	7.838(0.981)	0.063(0.802)	0.0161404
MCP	genus.Clostridiumsensustricto1.id.1873	Weighted median	20	0.185 (-0.275, 0.646)	0.43
MCP	genus.Clostridiumsensustricto1.id.1873	MR Egger	20	0.421 (-1.483, 2.324)	0.67
MCP	genus.Collinsella.id.815	IVW	20	0.166 (-0.193, 0.526)	0.365	-0.009(0.601)	7.449(1)	0	6.022(0.998)	5.739(0.997)	0.284(0.594)	0.00706939
MCP	genus.Collinsella.id.815	Weighted median	20	0.132 (-0.308, 0.573)	0.556
MCP	genus.Collinsella.id.815	MR Egger	20	0.682 (-1.251, 2.615)	0.498
MCP	genus.Coprobacter.id.949	IVW	14	-0.141 (-0.746, 0.464)	0.648	0.007(0.781)	4.417(1)	0	3.43(0.996)	3.349(0.993)	0.081(0.776)	0.225
MCP	genus.Coprobacter.id.949	Weighted median	14	-0.103 (-0.868, 0.661)	0.791
MCP	genus.Coprobacter.id.949	MR Egger	14	-0.55 (-3.435, 2.336)	0.715
MCP	genus.Coprococcus1.id.11301	IVW	20	0.074 (-0.251, 0.399)	0.654	-0.003(0.865)	6.337(1)	0	4.492(1)	4.463(0.999)	0.03(0.864)	0.000625208
MCP	genus.Coprococcus1.id.11301	Weighted median	20	0.089 (-0.324, 0.503)	0.671
MCP	genus.Coprococcus1.id.11301	MR Egger	20	0.263 (-1.908, 2.433)	0.815
MCP	genus.Coprococcus2.id.11302	IVW	20	-0.079 (-0.469, 0.312)	0.693	0(0.998)	8.062(0.997)	0	6.481(0.997)	6.481(0.994)	0(0.998)	0.0464959
MCP	genus.Coprococcus2.id.11302	Weighted median	20	-0.168 (-0.666, 0.33)	0.508
MCP	genus.Coprococcus2.id.11302	MR Egger	20	-0.081 (-2.207, 2.045)	0.941
MCP	genus.Coprococcus3.id.11303	IVW	18	0.067 (-0.288, 0.423)	0.71	-0.018(0.283)	11.303(0.964)	0	8.966(0.941)	7.734(0.956)	1.232(0.267)	0.0188234
MCP	genus.Coprococcus3.id.11303	Weighted median	18	0.3 (-0.18, 0.78)	0.22
MCP	genus.Coprococcus3.id.11303	MR Egger	18	1.099 (-0.757, 2.955)	0.263
MCP	genus.DefluviitaleaceaeUCG011.id.11287	IVW	13	-0.011 (-0.59, 0.568)	0.971	-0.018(0.623)	3.7(1)	0	2.503(0.998)	2.247(0.997)	0.256(0.613)	0.0854886
MCP	genus.DefluviitaleaceaeUCG011.id.11287	Weighted median	13	-0.035 (-0.785, 0.714)	0.926
MCP	genus.DefluviitaleaceaeUCG011.id.11287	MR Egger	13	1.121 (-3.3, 5.542)	0.629
MCP	genus.Desulfovibrio.id.3173	IVW	19	-0.03 (-0.483, 0.422)	0.896	-0.019(0.343)	5.912(0.999)	0	4.629(0.999)	3.676(1)	0.953(0.329)	0.0534934
MCP	genus.Desulfovibrio.id.3173	Weighted median	19	0.044 (-0.532, 0.62)	0.881
MCP	genus.Desulfovibrio.id.3173	MR Egger	19	1.072 (-1.188, 3.332)	0.365
MCP	genus.Dialister.id.2183	IVW	18	-0.011 (-0.425, 0.402)	0.957	-0.005(0.788)	7.536(0.995)	0	6.61(0.988)	6.535(0.981)	0.075(0.784)	0.0478082
MCP	genus.Dialister.id.2183	Weighted median	18	0.174 (-0.364, 0.713)	0.526
MCP	genus.Dialister.id.2183	MR Egger	18	0.261 (-1.734, 2.257)	0.801
MCP	genus.Dorea.id.1997	IVW	21	-0.08 (-0.396, 0.236)	0.621	-0.014(0.338)	12.24(0.977)	0	10.767(0.952)	9.802(0.958)	0.965(0.326)	0.00457265
MCP	genus.Dorea.id.1997	Weighted median	21	-0.173 (-0.603, 0.258)	0.432
MCP	genus.Dorea.id.1997	MR Egger	21	0.735 (-0.92, 2.39)	0.395
MCP	genus.Eggerthella.id.819	IVW	13	-0.215 (-0.938, 0.508)	0.561	0.004(0.909)	2.609(1)	0	2.047(0.999)	2.033(0.998)	0.014(0.907)	0.26139
MCP	genus.Eggerthella.id.819	Weighted median	13	-0.36 (-1.247, 0.527)	0.426
MCP	genus.Eggerthella.id.819	MR Egger	13	-0.478 (-4.934, 3.978)	0.837
MCP	genus.Eisenbergiella.id.11304	IVW	11	-0.218 (-0.998, 0.562)	0.584	0.018(0.559)	2.207(1)	0	1.86(0.997)	1.492(0.997)	0.368(0.544)	0.317276
MCP	genus.Eisenbergiella.id.11304	Weighted median	11	-0.526 (-1.476, 0.424)	0.278
MCP	genus.Eisenbergiella.id.11304	MR Egger	11	-1.285 (-4.822, 2.251)	0.494
MCP	genus.Enterorhabdus.id.820	IVW	11	0.068 (-0.595, 0.73)	0.841	0.029(0.499)	2.92(0.999)	0	1.934(0.997)	1.437(0.998)	0.497(0.481)	0.185083
MCP	genus.Enterorhabdus.id.820	Weighted median	11	0.269 (-0.571, 1.109)	0.53
MCP	genus.Enterorhabdus.id.820	MR Egger	11	-1.816 (-7.093, 3.461)	0.517
MCP	genus.Erysipelatoclostridium.id.11381	IVW	17	0.087 (-0.382, 0.555)	0.717	0.006(0.78)	6.528(1)	0	4.905(0.996)	4.824(0.994)	0.081(0.776)	0.0827791
MCP	genus.Erysipelatoclostridium.id.11381	Weighted median	17	-0.075 (-0.671, 0.521)	0.805
MCP	genus.Erysipelatoclostridium.id.11381	MR Egger	17	-0.255 (-2.652, 2.143)	0.838
MCP	genus.ErysipelotrichaceaeUCG003.id.11384	IVW	19	-0.237 (-0.591, 0.117)	0.189	0.001(0.973)	6.655(0.999)	0	4.857(0.999)	4.856(0.998)	0.001(0.973)	0.00713862
MCP	genus.ErysipelotrichaceaeUCG003.id.11384	Weighted median	19	-0.319 (-0.793, 0.155)	0.187
MCP	genus.ErysipelotrichaceaeUCG003.id.11384	MR Egger	19	-0.268 (-2.083, 1.546)	0.775
MCP	genus.Escherichia.Shigella.id.3504	IVW	20	-0.025 (-0.417, 0.367)	0.9	0.004(0.815)	6.634(0.999)	0	4.724(1)	4.667(0.999)	0.057(0.812)	0.0134874
MCP	genus.Escherichia.Shigella.id.3504	Weighted median	20	0.068 (-0.421, 0.557)	0.786
MCP	genus.Escherichia.Shigella.id.3504	MR Egger	20	-0.267 (-2.297, 1.763)	0.8
MCP	genus.Faecalibacterium.id.2057	IVW	21	-0.089 (-0.398, 0.221)	0.575	-0.002(0.88)	8.644(0.999)	0	6.993(0.997)	6.97(0.994)	0.023(0.878)	0.00109252
MCP	genus.Faecalibacterium.id.2057	Weighted median	21	-0.134 (-0.531, 0.263)	0.508
MCP	genus.Faecalibacterium.id.2057	MR Egger	21	0.04 (-1.638, 1.719)	0.963
MCP	genus.FamilyXIIIAD3011group.id.11293	IVW	22	-0.051 (-0.391, 0.29)	0.77	-0.02(0.229)	8.291(0.997)	0	5.617(1)	4.08(1)	1.538(0.215)	0.00472583
MCP	genus.FamilyXIIIAD3011group.id.11293	Weighted median	22	-0.152 (-0.57, 0.266)	0.475
MCP	genus.FamilyXIIIAD3011group.id.11293	MR Egger	22	1.118 (-0.76, 2.996)	0.257
MCP	genus.FamilyXIIIUCG001.id.11294	IVW	17	-0.162 (-0.575, 0.25)	0.44	0.009(0.62)	7.795(0.984)	0	6.426(0.983)	6.17(0.977)	0.256(0.613)	0.0766396
MCP	genus.FamilyXIIIUCG001.id.11294	Weighted median	17	-0.079 (-0.61, 0.452)	0.77
MCP	genus.FamilyXIIIUCG001.id.11294	MR Egger	17	-0.71 (-2.873, 1.453)	0.53
MCP	genus.Flavonifractor.id.2059	IVW	19	0.032 (-0.388, 0.452)	0.88	-0.003(0.883)	6.421(0.998)	0	5.226(0.998)	5.204(0.997)	0.022(0.881)	0.0243511
MCP	genus.Flavonifractor.id.2059	Weighted median	19	0.061 (-0.483, 0.606)	0.825
MCP	genus.Flavonifractor.id.2059	MR Egger	19	0.214 (-2.213, 2.642)	0.865
MCP	genus.Fusicatenibacter.id.11305	IVW	19	-0.055 (-0.385, 0.274)	0.742	-0.004(0.801)	9.009(0.994)	0	6.774(0.992)	6.708(0.987)	0.066(0.798)	0.00204194
MCP	genus.Fusicatenibacter.id.11305	Weighted median	19	0.104 (-0.332, 0.539)	0.641
MCP	genus.Fusicatenibacter.id.11305	MR Egger	19	0.167 (-1.567, 1.901)	0.853
MCP	genus.Gordonibacter.id.821	IVW	13	0.353 (-0.509, 1.216)	0.422	0.016(0.661)	1.971(1)	0	0.995(1)	0.792(1)	0.203(0.652)	0.42471
MCP	genus.Gordonibacter.id.821	Weighted median	13	0.359 (-0.682, 1.401)	0.499
MCP	genus.Gordonibacter.id.821	MR Egger	13	-0.566 (-4.651, 3.52)	0.791
MCP	genus.Haemophilus.id.3698	IVW	16	-0.011 (-0.514, 0.491)	0.965	0.002(0.92)	4.229(1)	0	2.927(1)	2.916(0.999)	0.01(0.919)	0.0534688
MCP	genus.Haemophilus.id.3698	Weighted median	16	-0.061 (-0.685, 0.563)	0.849
MCP	genus.Haemophilus.id.3698	MR Egger	16	-0.141 (-2.688, 2.405)	0.915
MCP	genus.Holdemanella.id.11393	IVW	21	0.034 (-0.44, 0.507)	0.889	0.003(0.883)	6.019(1)	0	5.424(0.999)	5.402(0.999)	0.022(0.881)	0.130095
MCP	genus.Holdemanella.id.11393	Weighted median	21	-0.042 (-0.677, 0.594)	0.898
MCP	genus.Holdemanella.id.11393	MR Egger	21	-0.153 (-2.643, 2.338)	0.906
MCP	genus.Holdemania.id.2157	IVW	16	0.073 (-0.419, 0.565)	0.772	0.004(0.908)	3.713(1)	0	2.724(1)	2.71(0.999)	0.014(0.906)	0.0580367
MCP	genus.Holdemania.id.2157	Weighted median	16	-0.053 (-0.662, 0.557)	0.865
MCP	genus.Holdemania.id.2157	MR Egger	16	-0.136 (-3.635, 3.363)	0.941
MCP	genus.Howardella.id.2000	IVW	10	-0.145 (-1.092, 0.801)	0.764	-0.031(0.631)	1.805(0.999)	0	1.45(0.997)	1.202(0.997)	0.249(0.618)	0.433549
MCP	genus.Howardella.id.2000	Weighted median	10	-0.338 (-1.505, 0.829)	0.57
MCP	genus.Howardella.id.2000	MR Egger	10	1.677 (-5.545, 8.9)	0.661
MCP	genus.Hungatella.id.11306	IVW	14	0.13 (-0.636, 0.896)	0.739	0.012(0.733)	2.049(1)	0	1.568(1)	1.446(1)	0.122(0.727)	0.23575
MCP	genus.Hungatella.id.11306	Weighted median	14	0.04 (-0.924, 1.004)	0.935
MCP	genus.Hungatella.id.11306	MR Egger	14	-0.546 (-4.417, 3.326)	0.787
MCP	genus.Intestinibacter.id.11345	IVW	17	-0.004 (-0.422, 0.415)	0.986	-0.008(0.659)	6.548(0.998)	0	4.817(0.997)	4.614(0.995)	0.203(0.652)	0.0241238
MCP	genus.Intestinibacter.id.11345	Weighted median	17	0.005 (-0.539, 0.549)	0.984
MCP	genus.Intestinibacter.id.11345	MR Egger	17	0.464 (-1.614, 2.543)	0.668
MCP	genus.Intestinimonas.id.2062	IVW	18	0.037 (-0.367, 0.441)	0.858	0.001(0.961)	6.977(0.998)	0	4.392(0.999)	4.389(0.998)	0.002(0.96)	0.0254762
MCP	genus.Intestinimonas.id.2062	Weighted median	18	-0.06 (-0.573, 0.454)	0.82
MCP	genus.Intestinimonas.id.2062	MR Egger	18	-0.013 (-2.03, 2.004)	0.99
MCP	genus.Lachnoclostridium.id.11308	IVW	22	-0.029 (-0.335, 0.277)	0.852	-0.001(0.936)	11.046(0.987)	0	8.402(0.993)	8.395(0.989)	0.007(0.936)	0.00347026
MCP	genus.Lachnoclostridium.id.11308	Weighted median	22	-0.048 (-0.433, 0.338)	0.808
MCP	genus.Lachnoclostridium.id.11308	MR Egger	22	0.036 (-1.571, 1.643)	0.965
MCP	genus.Lachnospira.id.2004	IVW	20	-0.068 (-0.399, 0.263)	0.689	0.004(0.8)	7.747(0.999)	0	6.389(0.997)	6.323(0.995)	0.066(0.797)	0.00109057
MCP	genus.Lachnospira.id.2004	Weighted median	20	0.054 (-0.37, 0.478)	0.803
MCP	genus.Lachnospira.id.2004	MR Egger	20	-0.285 (-1.978, 1.407)	0.745
MCP	genus.LachnospiraceaeFCS020group.id.11314	IVW	16	0.101 (-0.304, 0.506)	0.625	0.018(0.436)	5.472(1)	0	3.701(0.999)	3.058(0.999)	0.643(0.423)	0.00687757
MCP	genus.LachnospiraceaeFCS020group.id.11314	Weighted median	16	0.035 (-0.468, 0.537)	0.893
MCP	genus.LachnospiraceaeFCS020group.id.11314	MR Egger	16	-1.031 (-3.826, 1.765)	0.482
MCP	genus.LachnospiraceaeNC2004group.id.11316	IVW	18	0.028 (-0.545, 0.601)	0.925	0.006(0.819)	3.109(1)	0	2.725(1)	2.671(1)	0.054(0.816)	0.122703
MCP	genus.LachnospiraceaeNC2004group.id.11316	Weighted median	18	0.099 (-0.584, 0.783)	0.776
MCP	genus.LachnospiraceaeNC2004group.id.11316	MR Egger	18	-0.334 (-3.436, 2.768)	0.835
MCP	genus.LachnospiraceaeND3007group.id.11317	IVW	21	0.03 (-0.306, 0.366)	0.86	-0.013(0.503)	10.325(0.995)	0	9.142(0.981)	8.675(0.978)	0.467(0.495)	0.00628875
MCP	genus.LachnospiraceaeND3007group.id.11317	Weighted median	21	0.007 (-0.425, 0.44)	0.973
MCP	genus.LachnospiraceaeND3007group.id.11317	MR Egger	21	0.844 (-1.515, 3.203)	0.492
MCP	genus.LachnospiraceaeNK4A136group.id.11319	IVW	22	-0.17 (-0.479, 0.14)	0.283	0.004(0.813)	9.671(0.998)	0	7.214(0.998)	7.157(0.996)	0.057(0.811)	0.00106348
MCP	genus.LachnospiraceaeNK4A136group.id.11319	Weighted median	22	-0.145 (-0.556, 0.266)	0.489
MCP	genus.LachnospiraceaeNK4A136group.id.11319	MR Egger	22	-0.405 (-2.359, 1.549)	0.689
MCP	genus.LachnospiraceaeUCG001.id.11321	IVW	20	-0.162 (-0.585, 0.261)	0.453	0.003(0.893)	2.747(1)	0	2.397(1)	2.378(1)	0.019(0.891)	0.00546692
MCP	genus.LachnospiraceaeUCG001.id.11321	Weighted median	20	-0.13 (-0.643, 0.383)	0.62
MCP	genus.LachnospiraceaeUCG001.id.11321	MR Egger	20	-0.329 (-2.758, 2.1)	0.794
MCP	genus.LachnospiraceaeUCG004.id.11324	IVW	17	0.208 (-0.18, 0.596)	0.293	-0.001(0.943)	9.891(0.977)	0	6.382(0.983)	6.377(0.973)	0.005(0.942)	0.0439321
MCP	genus.LachnospiraceaeUCG004.id.11324	Weighted median	17	0.344 (-0.171, 0.86)	0.191
MCP	genus.LachnospiraceaeUCG004.id.11324	MR Egger	17	0.286 (-1.859, 2.43)	0.797
MCP	genus.LachnospiraceaeUCG008.id.11328	IVW	16	-0.073 (-0.636, 0.49)	0.8	-0.009(0.703)	3.621(1)	0	2.63(1)	2.478(1)	0.152(0.697)	0.108456
MCP	genus.LachnospiraceaeUCG008.id.11328	Weighted median	16	0.006 (-0.677, 0.69)	0.985
MCP	genus.LachnospiraceaeUCG008.id.11328	MR Egger	16	0.46 (-2.28, 3.2)	0.747
MCP	genus.LachnospiraceaeUCG010.id.11330	IVW	19	-0.049 (-0.433, 0.335)	0.804	0.01(0.573)	7.989(0.996)	0	6.361(0.994)	6.031(0.993)	0.33(0.566)	0.0167385
MCP	genus.LachnospiraceaeUCG010.id.11330	Weighted median	19	0.018 (-0.474, 0.509)	0.944
MCP	genus.LachnospiraceaeUCG010.id.11330	MR Egger	19	-0.635 (-2.672, 1.402)	0.549
MCP	genus.Lactobacillus.id.1837	IVW	15	-0.062 (-0.666, 0.542)	0.841	0.012(0.615)	1.932(1)	0	1.645(1)	1.38(1)	0.265(0.607)	0.0566602
MCP	genus.Lactobacillus.id.1837	Weighted median	15	-0.032 (-0.773, 0.709)	0.933
MCP	genus.Lactobacillus.id.1837	MR Egger	15	-0.794 (-3.647, 2.059)	0.595
MCP	genus.Lactococcus.id.1851	IVW	5	0.196 (-1.242, 1.634)	0.789	0.049(0.655)	0.669(0.999)	0	0.341(0.987)	0.096(0.992)	0.245(0.621)	0.464386
MCP	genus.Lactococcus.id.1851	Weighted median	5	0.312 (-1.416, 2.039)	0.724
MCP	genus.Lactococcus.id.1851	MR Egger	5	-3.063 (-16.047, 9.92)	0.675
MCP	genus.Marvinbryantia.id.2005	IVW	16	0.234 (-0.198, 0.666)	0.288	-0.003(0.879)	8.534(0.987)	0	6.2(0.976)	6.176(0.962)	0.024(0.877)	0.0946948
MCP	genus.Marvinbryantia.id.2005	Weighted median	16	0.273 (-0.285, 0.832)	0.338
MCP	genus.Marvinbryantia.id.2005	MR Egger	16	0.413 (-1.894, 2.721)	0.731
MCP	genus.Methanobrevibacter.id.123	IVW	11	0.065 (-0.907, 1.037)	0.896	0.016(0.803)	1.379(1)	0	1.051(1)	0.984(0.999)	0.066(0.797)	0.356843
MCP	genus.Methanobrevibacter.id.123	Weighted median	11	0.133 (-1.104, 1.37)	0.833
MCP	genus.Methanobrevibacter.id.123	MR Egger	11	-0.862 (-7.991, 6.267)	0.818
MCP	genus.Odoribacter.id.952	IVW	18	-0.093 (-0.461, 0.275)	0.62	-0.007(0.674)	7.538(0.999)	0	5.861(0.994)	5.677(0.991)	0.184(0.668)	0.00614189
MCP	genus.Odoribacter.id.952	Weighted median	18	0.006 (-0.461, 0.473)	0.979
MCP	genus.Odoribacter.id.952	MR Egger	18	0.328 (-1.632, 2.288)	0.747
MCP	genus.Olsenella.id.822	IVW	12	-0.291 (-1.18, 0.597)	0.52	-0.008(0.83)	0.973(1)	0	0.393(1)	0.345(1)	0.048(0.826)	0.287065
MCP	genus.Olsenella.id.822	Weighted median	12	-0.347 (-1.422, 0.728)	0.527
MCP	genus.Olsenella.id.822	MR Egger	12	0.189 (-4.184, 4.561)	0.934
MCP	genus.Oscillibacter.id.2063	IVW	21	-0.138 (-0.575, 0.299)	0.537	-0.005(0.792)	6.212(1)	0	5.118(1)	5.046(0.999)	0.071(0.789)	0.0528313
MCP	genus.Oscillibacter.id.2063	Weighted median	21	-0.214 (-0.775, 0.348)	0.456
MCP	genus.Oscillibacter.id.2063	MR Egger	21	0.174 (-2.155, 2.504)	0.885
MCP	genus.Oscillospira.id.2064	IVW	20	-0.09 (-0.519, 0.34)	0.683	0.007(0.727)	8.048(1)	0	6.421(0.997)	6.295(0.995)	0.126(0.723)	0.0562455
MCP	genus.Oscillospira.id.2064	Weighted median	20	-0.205 (-0.757, 0.348)	0.467
MCP	genus.Oscillospira.id.2064	MR Egger	20	-0.485 (-2.714, 1.743)	0.675
MCP	genus.Oxalobacter.id.2978	IVW	12	0.108 (-0.677, 0.893)	0.787	0.015(0.66)	1.882(0.999)	0	1.158(1)	0.953(1)	0.205(0.65)	0.219451
MCP	genus.Oxalobacter.id.2978	Weighted median	12	0.02 (-0.925, 0.964)	0.968
MCP	genus.Oxalobacter.id.2978	MR Egger	12	-0.757 (-4.582, 3.067)	0.706
MCP	genus.Parabacteroides.id.954	IVW	23	0.097 (-0.206, 0.399)	0.53	0.014(0.329)	6.706(1)	0	5.199(1)	4.199(1)	1(0.317)	0.000109841
MCP	genus.Parabacteroides.id.954	Weighted median	23	0.075 (-0.313, 0.463)	0.705
MCP	genus.Parabacteroides.id.954	MR Egger	23	-0.737 (-2.4, 0.925)	0.395
MCP	genus.Paraprevotella.id.962	IVW	9	-0.04 (-0.795, 0.715)	0.917	0.032(0.622)	2.119(0.999)	0	1.299(0.996)	1.034(0.994)	0.265(0.606)	0.145687
MCP	genus.Paraprevotella.id.962	Weighted median	9	-0.14 (-1.076, 0.797)	0.77
MCP	genus.Paraprevotella.id.962	MR Egger	9	-2.119 (-10.065, 5.827)	0.617
MCP	genus.Parasutterella.id.2892	IVW	20	0.007 (-0.386, 0.401)	0.971	0.01(0.605)	10.262(0.988)	0	8.459(0.981)	8.182(0.976)	0.277(0.599)	0.0767809
MCP	genus.Parasutterella.id.2892	Weighted median	20	0.08 (-0.433, 0.593)	0.759
MCP	genus.Parasutterella.id.2892	MR Egger	20	-0.59 (-2.849, 1.669)	0.615
MCP	genus.Peptococcus.id.2037	IVW	14	-0.021 (-0.69, 0.649)	0.952	0.04(0.361)	4.393(1)	0	3.245(0.997)	2.343(0.999)	0.902(0.342)	0.394646
MCP	genus.Peptococcus.id.2037	Weighted median	14	-0.176 (-1.023, 0.671)	0.684
MCP	genus.Peptococcus.id.2037	MR Egger	14	-2.4 (-7.357, 2.557)	0.361
MCP	genus.Phascolarctobacterium.id.2168	IVW	20	-0.13 (-0.536, 0.275)	0.528	-0.003(0.862)	5.975(1)	0	4.749(1)	4.718(0.999)	0.031(0.86)	0.0218588
MCP	genus.Phascolarctobacterium.id.2168	Weighted median	20	-0.174 (-0.695, 0.346)	0.511
MCP	genus.Phascolarctobacterium.id.2168	MR Egger	20	0.061 (-2.108, 2.23)	0.957
MCP	genus.Prevotella7.id.11182	IVW	14	-0.112 (-0.97, 0.745)	0.797	0.002(0.964)	1.325(1)	0	0.935(1)	0.933(1)	0.002(0.963)	0.252432
MCP	genus.Prevotella7.id.11182	Weighted median	14	-0.194 (-1.246, 0.857)	0.717
MCP	genus.Prevotella7.id.11182	MR Egger	14	-0.251 (-6.164, 5.663)	0.935
MCP	genus.Prevotella9.id.11183	IVW	13	0.114 (-0.408, 0.636)	0.67	0.025(0.444)	2.905(1)	0	2.084(0.999)	1.454(1)	0.629(0.428)	0.0461006
MCP	genus.Prevotella9.id.11183	Weighted median	13	-0.019 (-0.688, 0.65)	0.955
MCP	genus.Prevotella9.id.11183	MR Egger	13	-1.375 (-5.089, 2.339)	0.483
MCP	genus.RikenellaceaeRC9gutgroup.id.11191	IVW	14	-0.141 (-1.035, 0.752)	0.756	0.014(0.768)	1.052(1)	0	0.913(1)	0.822(1)	0.091(0.763)	0.315325
MCP	genus.RikenellaceaeRC9gutgroup.id.11191	Weighted median	14	-0.178 (-1.245, 0.89)	0.744
MCP	genus.RikenellaceaeRC9gutgroup.id.11191	MR Egger	14	-1.004 (-6.685, 4.678)	0.735
MCP	genus.Romboutsia.id.11347	IVW	21	0.103 (-0.247, 0.452)	0.564	-0.01(0.52)	7.311(1)	0	4.161(1)	3.73(1)	0.431(0.512)	0.00236575
MCP	genus.Romboutsia.id.11347	Weighted median	21	0.053 (-0.401, 0.507)	0.818
MCP	genus.Romboutsia.id.11347	MR Egger	21	0.707 (-1.131, 2.544)	0.46
MCP	genus.Roseburia.id.2012	IVW	21	-0.079 (-0.386, 0.227)	0.612	-0.015(0.313)	15.442(0.936)	0	13.292(0.864)	12.217(0.876)	1.075(0.3)	0.0111486
MCP	genus.Roseburia.id.2012	Weighted median	21	-0.064 (-0.487, 0.36)	0.769
MCP	genus.Roseburia.id.2012	MR Egger	21	0.794 (-0.885, 2.473)	0.366
MCP	genus.Ruminiclostridium5.id.11355	IVW	21	-0.15 (-0.462, 0.161)	0.344	0.005(0.752)	9.846(1)	0	7.315(0.996)	7.212(0.993)	0.103(0.748)	0.00198514
MCP	genus.Ruminiclostridium5.id.11355	Weighted median	21	-0.17 (-0.576, 0.236)	0.412
MCP	genus.Ruminiclostridium5.id.11355	MR Egger	21	-0.419 (-2.091, 1.253)	0.629
MCP	genus.Ruminiclostridium6.id.11356	IVW	22	0.095 (-0.252, 0.441)	0.593	-0.006(0.719)	10.873(0.992)	0	9.076(0.989)	8.943(0.984)	0.133(0.716)	0.0267174
MCP	genus.Ruminiclostridium6.id.11356	Weighted median	22	0.164 (-0.304, 0.632)	0.492
MCP	genus.Ruminiclostridium6.id.11356	MR Egger	22	0.434 (-1.426, 2.295)	0.652
MCP	genus.Ruminiclostridium9.id.11357	IVW	17	-0.038 (-0.393, 0.316)	0.832	-0.018(0.362)	10.308(0.955)	0	8.829(0.92)	7.946(0.926)	0.883(0.347)	0.0256869
MCP	genus.Ruminiclostridium9.id.11357	Weighted median	17	-0.216 (-0.694, 0.262)	0.376
MCP	genus.Ruminiclostridium9.id.11357	MR Egger	17	1.035 (-1.231, 3.301)	0.385
MCP	genus.RuminococcaceaeNK4A214group.id.11358	IVW	21	-0.042 (-0.376, 0.293)	0.806	-0.009(0.638)	7.851(0.999)	0	4.868(1)	4.64(1)	0.228(0.633)	0.00352264
MCP	genus.RuminococcaceaeNK4A214group.id.11358	Weighted median	21	-0.085 (-0.52, 0.349)	0.7
MCP	genus.RuminococcaceaeNK4A214group.id.11358	MR Egger	21	0.481 (-1.691, 2.653)	0.669
MCP	genus.RuminococcaceaeUCG002.id.11360	IVW	23	0.042 (-0.262, 0.347)	0.785	-0.011(0.465)	9.291(0.999)	0	7.893(0.997)	7.338(0.997)	0.555(0.456)	0.00109053
MCP	genus.RuminococcaceaeUCG002.id.11360	Weighted median	23	-0.088 (-0.482, 0.305)	0.66
MCP	genus.RuminococcaceaeUCG002.id.11360	MR Egger	23	0.715 (-1.08, 2.51)	0.444
MCP	genus.RuminococcaceaeUCG003.id.11361	IVW	21	-0.221 (-0.563, 0.121)	0.205	0.009(0.553)	7.041(1)	0	5.824(0.999)	5.459(0.999)	0.365(0.546)	0.00692014
MCP	genus.RuminococcaceaeUCG003.id.11361	Weighted median	21	-0.256 (-0.697, 0.185)	0.255
MCP	genus.RuminococcaceaeUCG003.id.11361	MR Egger	21	-0.763 (-2.554, 1.027)	0.414
MCP	genus.RuminococcaceaeUCG004.id.11362	IVW	18	-0.09 (-0.544, 0.364)	0.697	0.011(0.588)	6.283(1)	0	5.177(0.997)	4.872(0.996)	0.305(0.581)	0.0679573
MCP	genus.RuminococcaceaeUCG004.id.11362	Weighted median	18	-0.194 (-0.785, 0.397)	0.521
MCP	genus.RuminococcaceaeUCG004.id.11362	MR Egger	18	-0.724 (-3.02, 1.571)	0.545
MCP	genus.RuminococcaceaeUCG005.id.11363	IVW	17	-0.108 (-0.479, 0.264)	0.57	0.014(0.537)	7.979(0.997)	0	5.892(0.989)	5.492(0.987)	0.4(0.527)	0.00884512
MCP	genus.RuminococcaceaeUCG005.id.11363	Weighted median	17	-0.169 (-0.664, 0.326)	0.503
MCP	genus.RuminococcaceaeUCG005.id.11363	MR Egger	17	-0.962 (-3.634, 1.711)	0.491
MCP	genus.RuminococcaceaeUCG009.id.11366	IVW	18	0.042 (-0.475, 0.559)	0.874	-0.005(0.812)	3.789(1)	0	2.981(1)	2.922(1)	0.058(0.809)	0.0748002
MCP	genus.RuminococcaceaeUCG009.id.11366	Weighted median	18	0.116 (-0.549, 0.781)	0.732
MCP	genus.RuminococcaceaeUCG009.id.11366	MR Egger	18	0.356 (-2.247, 2.959)	0.792
MCP	genus.RuminococcaceaeUCG010.id.11367	IVW	18	-0.17 (-0.57, 0.229)	0.403	-0.002(0.92)	8.058(0.996)	0	5.882(0.994)	5.872(0.989)	0.01(0.919)	0.0405451
MCP	genus.RuminococcaceaeUCG010.id.11367	Weighted median	18	-0.157 (-0.668, 0.355)	0.549
MCP	genus.RuminococcaceaeUCG010.id.11367	MR Egger	18	-0.037 (-2.634, 2.56)	0.978
MCP	genus.RuminococcaceaeUCG011.id.11368	IVW	8	-0.306 (-1.41, 0.797)	0.586	0.02(0.673)	0.881(1)	0	0.642(0.999)	0.446(0.998)	0.196(0.658)	0.428784
MCP	genus.RuminococcaceaeUCG011.id.11368	Weighted median	8	-0.441 (-1.774, 0.892)	0.517
MCP	genus.RuminococcaceaeUCG011.id.11368	MR Egger	8	-1.462 (-6.698, 3.773)	0.604
MCP	genus.RuminococcaceaeUCG013.id.11370	IVW	22	-0.009 (-0.322, 0.305)	0.958	0.002(0.886)	11.718(0.994)	0	10.262(0.975)	10.241(0.964)	0.021(0.885)	0.00508841
MCP	genus.RuminococcaceaeUCG013.id.11370	Weighted median	22	0.064 (-0.335, 0.462)	0.755
MCP	genus.RuminococcaceaeUCG013.id.11370	MR Egger	22	-0.13 (-1.797, 1.538)	0.88
MCP	genus.RuminococcaceaeUCG014.id.11371	IVW	20	0.004 (-0.346, 0.354)	0.983	0.013(0.436)	6.192(1)	0	4.327(1)	3.691(1)	0.636(0.425)	0.00190329
MCP	genus.RuminococcaceaeUCG014.id.11371	Weighted median	20	0.112 (-0.322, 0.547)	0.612
MCP	genus.RuminococcaceaeUCG014.id.11371	MR Egger	20	-0.745 (-2.62, 1.129)	0.446
MCP	genus.Ruminococcus1.id.11373	IVW	19	-0.082 (-0.42, 0.256)	0.634	-0.02(0.205)	9.198(0.994)	0	6.407(0.994)	4.671(0.999)	1.736(0.188)	0.00330057
MCP	genus.Ruminococcus1.id.11373	Weighted median	19	-0.047 (-0.492, 0.399)	0.837
MCP	genus.Ruminococcus1.id.11373	MR Egger	19	1.086 (-0.684, 2.856)	0.246
MCP	genus.Ruminococcus2.id.11374	IVW	19	-0.087 (-0.44, 0.266)	0.629	-0.005(0.766)	6.994(1)	0	5.872(0.997)	5.78(0.995)	0.092(0.762)	0.00308004
MCP	genus.Ruminococcus2.id.11374	Weighted median	19	-0.054 (-0.514, 0.406)	0.817
MCP	genus.Ruminococcus2.id.11374	MR Egger	19	0.185 (-1.609, 1.978)	0.842
MCP	genus.Sellimonas.id.14369	IVW	8	0.215 (-0.972, 1.402)	0.723	-0.033(0.676)	1.468(0.987)	0	1.133(0.992)	0.94(0.988)	0.193(0.661)	0.685348
MCP	genus.Sellimonas.id.14369	Weighted median	8	0.416 (-1.007, 1.84)	0.566
MCP	genus.Sellimonas.id.14369	MR Egger	8	2.267 (-6.969, 11.502)	0.648
MCP	genus.Senegalimassilia.id.11160	IVW	14	0.069 (-0.547, 0.684)	0.827	0.001(0.97)	3.395(1)	0	2.372(0.999)	2.371(0.999)	0.001(0.97)	0.112757
MCP	genus.Senegalimassilia.id.11160	Weighted median	14	0.181 (-0.58, 0.942)	0.641
MCP	genus.Senegalimassilia.id.11160	MR Egger	14	0.015 (-2.85, 2.879)	0.992
MCP	genus.Slackia.id.825	IVW	10	0.081 (-0.691, 0.852)	0.838	-0.011(0.732)	2.692(0.999)	0	1.715(0.995)	1.589(0.991)	0.126(0.723)	0.26152
MCP	genus.Slackia.id.825	Weighted median	10	0.174 (-0.779, 1.127)	0.721
MCP	genus.Slackia.id.825	MR Egger	10	0.767 (-3.105, 4.64)	0.708
MCP	genus.Streptococcus.id.1853	IVW	22	0.017 (-0.297, 0.331)	0.915	0.002(0.892)	13.705(0.981)	0	12.235(0.933)	12.216(0.908)	0.019(0.89)	0.00614157
MCP	genus.Streptococcus.id.1853	Weighted median	22	-0.047 (-0.447, 0.353)	0.817
MCP	genus.Streptococcus.id.1853	MR Egger	22	-0.104 (-1.854, 1.645)	0.908
MCP	genus.Subdoligranulum.id.2070	IVW	20	0.008 (-0.311, 0.326)	0.963	0.007(0.612)	8.843(0.998)	0	6.506(0.996)	6.239(0.995)	0.267(0.605)	0.00108065
MCP	genus.Subdoligranulum.id.2070	Weighted median	20	0.1 (-0.301, 0.501)	0.624
MCP	genus.Subdoligranulum.id.2070	MR Egger	20	-0.42 (-2.075, 1.234)	0.624
MCP	genus.Sutterella.id.2896	IVW	18	-0.049 (-0.432, 0.334)	0.801	0(0.999)	10.487(0.966)	0	9.104(0.937)	9.104(0.909)	0(0.999)	0.060362
MCP	genus.Sutterella.id.2896	Weighted median	18	-0.056 (-0.555, 0.443)	0.825
MCP	genus.Sutterella.id.2896	MR Egger	18	-0.047 (-2.066, 1.971)	0.964
MCP	genus.Terrisporobacter.id.11348	IVW	16	0.046 (-0.535, 0.628)	0.876	0.005(0.877)	3.324(1)	0	2.698(1)	2.673(1)	0.025(0.875)	0.120397
MCP	genus.Terrisporobacter.id.11348	Weighted median	16	-0.042 (-0.774, 0.69)	0.911
MCP	genus.Terrisporobacter.id.11348	MR Egger	16	-0.253 (-4.024, 3.517)	0.897
MCP	genus.Turicibacter.id.2162	IVW	18	0.303 (-0.166, 0.772)	0.205	0.005(0.81)	4.65(1)	0	3.742(1)	3.682(0.999)	0.06(0.807)	0.09127
MCP	genus.Turicibacter.id.2162	Weighted median	18	0.385 (-0.211, 0.981)	0.205
MCP	genus.Turicibacter.id.2162	MR Egger	18	-0.003 (-2.502, 2.495)	0.998
MCP	genus.Tyzzerella3.id.11335	IVW	14	0.423 (-0.267, 1.114)	0.229	0.016(0.707)	3.288(0.999)	0	2.673(0.999)	2.525(0.998)	0.148(0.7)	0.482941
MCP	genus.Tyzzerella3.id.11335	Weighted median	14	0.71 (-0.166, 1.585)	0.112
MCP	genus.Tyzzerella3.id.11335	MR Egger	14	-0.545 (-5.527, 4.437)	0.834
MCP	genus.Veillonella.id.2198	IVW	20	0.205 (-0.236, 0.646)	0.362	0.012(0.56)	4.435(1)	0	2.798(1)	2.445(1)	0.353(0.552)	0.0173602
MCP	genus.Veillonella.id.2198	Weighted median	20	0.265 (-0.311, 0.842)	0.367
MCP	genus.Veillonella.id.2198	MR Egger	20	-0.472 (-2.75, 1.805)	0.689
MCP	genus.Victivallis.id.2256	IVW	8	0.264 (-0.889, 1.417)	0.654	0.001(0.984)	0.778(1)	0	0.33(1)	0.329(0.999)	0(0.984)	0.354092
MCP	genus.Victivallis.id.2256	Weighted median	8	0.19 (-1.201, 1.581)	0.789
MCP	genus.Victivallis.id.2256	MR Egger	8	0.189 (-7.072, 7.451)	0.961
MCP	order.Actinomycetales.id.420	IVW	14	-0.137 (-0.704, 0.43)	0.636	-0.003(0.923)	3.751(1)	0	2.144(1)	2.134(0.999)	0.01(0.921)	0.135605
MCP	order.Actinomycetales.id.420	Weighted median	14	-0.201 (-0.933, 0.531)	0.59
MCP	order.Actinomycetales.id.420	MR Egger	14	0.049 (-3.676, 3.774)	0.98
MCP	order.Bacillales.id.1674	IVW	7	0.206 (-1.063, 1.475)	0.751	0.026(0.743)	0.76(0.998)	0	0.378(0.999)	0.258(0.998)	0.12(0.729)	0.469166
MCP	order.Bacillales.id.1674	Weighted median	7	0.366 (-1.153, 1.884)	0.637
MCP	order.Bacillales.id.1674	MR Egger	7	-1.37 (-10.378, 7.637)	0.778
MCP	order.Bacteroidales.id.913	IVW	22	0.058 (-0.243, 0.358)	0.707	0.005(0.714)	8.272(1)	0	7.095(0.998)	6.957(0.997)	0.138(0.71)	0.000519324
MCP	order.Bacteroidales.id.913	Weighted median	22	0 (-0.399, 0.399)	1
MCP	order.Bacteroidales.id.913	MR Egger	22	-0.257 (-1.943, 1.429)	0.768
MCP	order.Bifidobacteriales.id.432	IVW	20	-0.008 (-0.356, 0.34)	0.963	0.005(0.742)	8.843(0.991)	0	7.703(0.989)	7.591(0.984)	0.112(0.738)	0.00753829
MCP	order.Bifidobacteriales.id.432	Weighted median	20	-0.124 (-0.594, 0.346)	0.605
MCP	order.Bifidobacteriales.id.432	MR Egger	20	-0.317 (-2.163, 1.529)	0.74
MCP	order.Burkholderiales.id.2874	IVW	20	0.048 (-0.274, 0.371)	0.769	0.005(0.732)	9.39(0.993)	0	7.981(0.987)	7.86(0.981)	0.121(0.728)	0.0030704
MCP	order.Burkholderiales.id.2874	Weighted median	20	0.082 (-0.339, 0.502)	0.703
MCP	order.Burkholderiales.id.2874	MR Egger	20	-0.256 (-2.004, 1.491)	0.777
MCP	order.Clostridiales.id.1863	IVW	18	0.009 (-0.319, 0.336)	0.959	-0.02(0.297)	12.183(0.947)	0	10.807(0.866)	9.643(0.885)	1.164(0.281)	0.0100951
MCP	order.Clostridiales.id.1863	Weighted median	18	-0.062 (-0.493, 0.37)	0.779
MCP	order.Clostridiales.id.1863	MR Egger	18	1.231 (-1.013, 3.475)	0.298
MCP	order.Coriobacteriales.id.810	IVW	22	-0.012 (-0.316, 0.292)	0.937	-0.001(0.923)	10.443(0.995)	0	8.224(0.994)	8.215(0.99)	0.01(0.922)	0.0016672
MCP	order.Coriobacteriales.id.810	Weighted median	22	-0.186 (-0.579, 0.207)	0.353
MCP	order.Coriobacteriales.id.810	MR Egger	22	0.067 (-1.549, 1.683)	0.936
MCP	order.Desulfovibrionales.id.3156	IVW	14	0.215 (-0.2, 0.63)	0.31	-0.003(0.875)	8.267(0.959)	0	5.856(0.951)	5.83(0.924)	0.026(0.873)	0.0690122
MCP	order.Desulfovibrionales.id.3156	Weighted median	14	0.34 (-0.194, 0.874)	0.212
MCP	order.Desulfovibrionales.id.3156	MR Egger	14	0.379 (-1.665, 2.422)	0.723
MCP	order.Enterobacteriales.id.3468	IVW	22	0.077 (-0.271, 0.425)	0.663	0.007(0.646)	8.495(1)	0	6.5(0.999)	6.283(0.998)	0.217(0.641)	0.00691696
MCP	order.Enterobacteriales.id.3468	Weighted median	22	0.046 (-0.403, 0.495)	0.841
MCP	order.Enterobacteriales.id.3468	MR Egger	22	-0.364 (-2.253, 1.524)	0.709
MCP	order.Erysipelotrichales.id.2148	IVW	20	-0.001 (-0.313, 0.311)	0.995	0.002(0.893)	10.599(0.992)	0	8.49(0.981)	8.472(0.971)	0.019(0.892)	0.0029848
MCP	order.Erysipelotrichales.id.2148	Weighted median	20	-0.124 (-0.518, 0.27)	0.537
MCP	order.Erysipelotrichales.id.2148	MR Egger	20	-0.115 (-1.781, 1.551)	0.894
MCP	order.Gastranaerophilales.id.1591	IVW	10	0.096 (-0.678, 0.869)	0.809	-0.005(0.866)	1.778(0.997)	0	1.435(0.998)	1.404(0.994)	0.031(0.861)	0.237882
MCP	order.Gastranaerophilales.id.1591	Weighted median	10	0.188 (-0.744, 1.12)	0.692
MCP	order.Gastranaerophilales.id.1591	MR Egger	10	0.393 (-3.035, 3.822)	0.828
MCP	order.Lactobacillales.id.1800	IVW	20	0.027 (-0.292, 0.347)	0.866	0.004(0.799)	10.01(0.995)	0	8.665(0.979)	8.598(0.968)	0.067(0.796)	0.00123767
MCP	order.Lactobacillales.id.1800	Weighted median	20	0.052 (-0.362, 0.466)	0.805
MCP	order.Lactobacillales.id.1800	MR Egger	20	-0.207 (-2.016, 1.601)	0.825
MCP	order.Methanobacteriales.id.120	IVW	10	0.104 (-0.901, 1.11)	0.839	0(0.998)	0.884(1)	0	0.614(1)	0.614(1)	0(0.998)	0.266003
MCP	order.Methanobacteriales.id.120	Weighted median	10	0.187 (-1.02, 1.394)	0.761
MCP	order.Methanobacteriales.id.120	MR Egger	10	0.117 (-8.091, 8.325)	0.978
MCP	order.MollicutesRF9.id.11579	IVW	19	-0.13 (-0.568, 0.308)	0.561	-0.007(0.721)	6.677(1)	0	5.37(0.998)	5.238(0.997)	0.132(0.716)	0.0415654
MCP	order.MollicutesRF9.id.11579	Weighted median	19	-0.21 (-0.775, 0.354)	0.465
MCP	order.MollicutesRF9.id.11579	MR Egger	19	0.259 (-1.886, 2.405)	0.816
MCP	order.NB1n.id.3953	IVW	16	0.157 (-0.499, 0.814)	0.638	-0.003(0.92)	2.714(1)	0	2.011(1)	2.001(1)	0.01(0.919)	0.207895
MCP	order.NB1n.id.3953	Weighted median	16	0.116 (-0.727, 0.96)	0.787
MCP	order.NB1n.id.3953	MR Egger	16	0.323 (-2.929, 3.574)	0.848
MCP	order.Pasteurellales.id.3688	IVW	18	0.08 (-0.386, 0.545)	0.737	0.002(0.909)	5.356(1)	0	4.181(0.999)	4.168(0.999)	0.013(0.908)	0.0628947
MCP	order.Pasteurellales.id.3688	Weighted median	18	0.14 (-0.468, 0.749)	0.651
MCP	order.Pasteurellales.id.3688	MR Egger	18	-0.059 (-2.45, 2.331)	0.962
MCP	order.Rhodospirillales.id.2667	IVW	17	0.202 (-0.304, 0.707)	0.434	-0.003(0.923)	5.791(1)	0	3.319(1)	3.309(0.999)	0.01(0.922)	0.108173
MCP	order.Rhodospirillales.id.2667	Weighted median	17	0.26 (-0.328, 0.848)	0.386
MCP	order.Rhodospirillales.id.2667	MR Egger	17	0.373 (-3.066, 3.811)	0.835
MCP	order.Selenomonadales.id.2165	IVW	22	0.189 (-0.117, 0.494)	0.226	0.002(0.899)	9.381(1)	0	6.181(0.999)	6.165(0.999)	0.016(0.898)	0.00123062
MCP	order.Selenomonadales.id.2165	Weighted median	22	0.205 (-0.181, 0.592)	0.298
MCP	order.Selenomonadales.id.2165	MR Egger	22	0.073 (-1.719, 1.866)	0.937
MCP	order.Verrucomicrobiales.id.4030	IVW	19	-0.091 (-0.49, 0.309)	0.657	0.01(0.586)	9.078(0.999)	0	6.336(0.995)	6.027(0.993)	0.309(0.579)	0.0386434
MCP	order.Verrucomicrobiales.id.4030	Weighted median	19	-0.036 (-0.565, 0.493)	0.893
MCP	order.Verrucomicrobiales.id.4030	MR Egger	19	-0.691 (-2.846, 1.464)	0.538
MCP	order.Victivallales.id.2254	IVW	10	0.061 (-0.794, 0.915)	0.889	-0.023(0.666)	1.87(1)	0	1.232(0.999)	1.031(0.998)	0.201(0.654)	0.279518
MCP	order.Victivallales.id.2254	Weighted median	10	0.102 (-0.94, 1.143)	0.848
MCP	order.Victivallales.id.2254	MR Egger	10	1.369 (-4.419, 7.158)	0.655
MCP	phylum.Actinobacteria.id.400	IVW	19	0.075 (-0.249, 0.4)	0.649	0.005(0.729)	8.42(0.997)	0	5.389(0.998)	5.265(0.997)	0.124(0.724)	0.00151408
MCP	phylum.Actinobacteria.id.400	Weighted median	19	-0.065 (-0.488, 0.358)	0.764
MCP	phylum.Actinobacteria.id.400	MR Egger	19	-0.233 (-1.978, 1.512)	0.797
MCP	phylum.Bacteroidetes.id.905	IVW	23	0.012 (-0.282, 0.306)	0.937	0.01(0.493)	9.717(0.998)	0	8.256(0.996)	7.768(0.996)	0.487(0.485)	0.000769367
MCP	phylum.Bacteroidetes.id.905	Weighted median	23	-0.024 (-0.421, 0.372)	0.904
MCP	phylum.Bacteroidetes.id.905	MR Egger	23	-0.556 (-2.178, 1.066)	0.509
MCP	phylum.Cyanobacteria.id.1500	IVW	16	-0.037 (-0.595, 0.52)	0.896	-0.002(0.936)	4.888(0.995)	0	4.293(0.997)	4.286(0.993)	0.007(0.935)	0.217831
MCP	phylum.Cyanobacteria.id.1500	Weighted median	16	-0.046 (-0.774, 0.683)	0.902
MCP	phylum.Cyanobacteria.id.1500	MR Egger	16	0.073 (-2.611, 2.756)	0.958
MCP	phylum.Euryarchaeota.id.55	IVW	9	-0.17 (-1.218, 0.877)	0.75	-0.016(0.827)	0.827(1)	0	0.623(1)	0.571(0.999)	0.052(0.82)	0.229139
MCP	phylum.Euryarchaeota.id.55	Weighted median	9	-0.104 (-1.43, 1.223)	0.878
MCP	phylum.Euryarchaeota.id.55	MR Egger	9	0.738 (-7.167, 8.644)	0.86
MCP	phylum.Firmicutes.id.1672	IVW	22	-0.062 (-0.363, 0.238)	0.684	-0.028(0.104)	13.547(0.972)	0	11.166(0.959)	8.273(0.99)	2.893(0.089)	0.00537604
MCP	phylum.Firmicutes.id.1672	Weighted median	22	-0.132 (-0.535, 0.271)	0.521
MCP	phylum.Firmicutes.id.1672	MR Egger	22	1.641 (-0.345, 3.626)	0.121
MCP	phylum.Lentisphaerae.id.2238	IVW	11	-0.037 (-0.845, 0.77)	0.928	-0.028(0.586)	2.399(0.998)	0	1.724(0.998)	1.405(0.998)	0.318(0.573)	0.306589
MCP	phylum.Lentisphaerae.id.2238	Weighted median	11	0.063 (-0.956, 1.083)	0.903
MCP	phylum.Lentisphaerae.id.2238	MR Egger	11	1.604 (-4.153, 7.36)	0.598
MCP	phylum.Proteobacteria.id.2375	IVW	20	-0.074 (-0.389, 0.241)	0.646	-0.001(0.94)	6.649(1)	0	4.439(1)	4.434(1)	0.006(0.939)	0.000206609
MCP	phylum.Proteobacteria.id.2375	Weighted median	20	-0.021 (-0.425, 0.384)	0.921
MCP	phylum.Proteobacteria.id.2375	MR Egger	20	-0.007 (-1.751, 1.736)	0.994
MCP	phylum.Tenericutes.id.3919	IVW	18	-0.033 (-0.454, 0.389)	0.879	-0.009(0.713)	10.114(0.988)	0	7.787(0.971)	7.647(0.959)	0.14(0.708)	0.0975166
MCP	phylum.Tenericutes.id.3919	Weighted median	18	-0.087 (-0.624, 0.449)	0.749
MCP	phylum.Tenericutes.id.3919	MR Egger	18	0.494 (-2.292, 3.28)	0.733
MCP	phylum.Verrucomicrobia.id.3982	IVW	19	-0.056 (-0.447, 0.336)	0.779	0.01(0.579)	8.831(0.991)	0	7.758(0.982)	7.438(0.977)	0.32(0.572)	0.0436
MCP	phylum.Verrucomicrobia.id.3982	Weighted median	19	0.085 (-0.417, 0.587)	0.739
MCP	phylum.Verrucomicrobia.id.3982	MR Egger	19	-0.654 (-2.761, 1.454)	0.551

## Sheet: Metabolietes on POU
						Directional pleiotropy		Cochran Q-test		Rucker's framework
Exposure	Outcome	Method	NSNPs	OR (95%CI)	P	Egger intercept (P)	MRPRESSO global test, RSSobs (P)	I2 statistics	Q-statistic (P)	Q'-statistic (P)	Q–Q' (P)	Steiger P
2:hydroxyglutaric acid	POU	IVW	3	0.897 (0.518, 1.553)	0.699	-0.023(0.291)	NA	0.523569	4.198(0.123)	0.059(0.808)	4.139(0.042)	4.36765e-14
2:hydroxyglutaric acid	POU	Weighted median	3	0.915 (0.586, 1.427)	0.694
2:hydroxyglutaric acid	POU	MR Egger	3	1.318 (0.776, 2.239)	0.493
3-phosphoglyceric acid	POU	IVW	9	1.092 (0.77, 1.547)	0.622	0.002(0.832)	7.34(0.667)	0	6.086(0.638)	6.037(0.535)	0.049(0.825)	2.6819e-44
3-phosphoglyceric acid	POU	Weighted median	9	1.283 (0.826, 1.991)	0.267
3-phosphoglyceric acid	POU	MR Egger	9	1.006 (0.451, 2.245)	0.988
3:hydroxyanthranilic acid	POU	IVW	9	0.966 (0.882, 1.058)	0.452	0(0.985)	11.828(0.679)	0.303485	11.486(0.176)	11.485(0.119)	0.001(0.98)	1.88322e-40
3:hydroxyanthranilic acid	POU	Weighted median	9	0.966 (0.88, 1.061)	0.473
3:hydroxyanthranilic acid	POU	MR Egger	9	0.966 (0.868, 1.075)	0.547
3:hydroxyphenylacetic acid	POU	IVW	5	1.128 (0.727, 1.749)	0.591	-0.025(0.226)	5.888(0.47)	0	3.883(0.422)	1.576(0.665)	2.308(0.129)	4.111e-22
3:hydroxyphenylacetic acid	POU	Weighted median	5	1.346 (0.773, 2.344)	0.293
3:hydroxyphenylacetic acid	POU	MR Egger	5	2.818 (0.799, 9.935)	0.206
3:methyladipate; pimelate	POU	IVW	7	1.117 (0.724, 1.723)	0.618	0.01(0.531)	4.669(0.769)	0	3.488(0.746)	3.037(0.694)	0.451(0.502)	5.66261e-34
3:methyladipate; pimelate	POU	Weighted median	7	1.039 (0.594, 1.816)	0.893
3:methyladipate; pimelate	POU	MR Egger	7	0.78 (0.251, 2.424)	0.685
5-hydroxyindoleacetic acid	POU	IVW	11	0.636 (0.46, 0.878)	0.006	0.001(0.923)	8.206(0.76)	0	7.058(0.72)	7.049(0.632)	0.01(0.921)	5.09098e-50
5-hydroxyindoleacetic acid	POU	Weighted median	11	0.651 (0.42, 1.009)	0.055
5-hydroxyindoleacetic acid	POU	MR Egger	11	0.617 (0.318, 1.2)	0.188
aconitate	POU	IVW	4	0.856 (0.33, 2.219)	0.75	0.027(0.767)	12.24(0.134)	0.578232	7.113(0.068)	6.728(0.035)	0.385(0.535)	1.95043e-17
aconitate	POU	Weighted median	4	1.277 (0.582, 2.802)	0.542
aconitate	POU	MR Egger	4	0.221 (0, 618.335)	0.745
adenosine diphosphate	POU	IVW	9	0.942 (0.655, 1.355)	0.749	-0.003(0.872)	20.019(0.083)	0.428228	13.992(0.082)	13.936(0.052)	0.056(0.813)	2.45779e-43
adenosine diphosphate	POU	Weighted median	9	1.064 (0.689, 1.644)	0.78
adenosine diphosphate	POU	MR Egger	9	1.02 (0.371, 2.805)	0.97
adenosine monophosphate	POU	IVW	8	0.896 (0.689, 1.166)	0.414	-0.004(0.602)	14.199(0.366)	0.172981	8.464(0.293)	8.058(0.234)	0.406(0.524)	5.52211e-45
adenosine monophosphate	POU	Weighted median	8	0.933 (0.694, 1.255)	0.646
adenosine monophosphate	POU	MR Egger	8	0.954 (0.669, 1.359)	0.802
adenosine	POU	IVW	3	1.153 (0.543, 2.452)	0.711	-0.011(0.836)	NA	0	1.713(0.425)	1.602(0.206)	0.111(0.739)	5.81359e-14
adenosine	POU	Weighted median	3	1.546 (0.59, 4.051)	0.376
adenosine	POU	MR Egger	3	1.884 (0.043, 82.414)	0.798
adipic acid	POU	IVW	7	1.338 (0.877, 2.042)	0.176	-0.001(0.956)	8.888(0.388)	0.106999	6.719(0.348)	6.714(0.243)	0.005(0.946)	8.27639e-33
adipic acid	POU	Weighted median	7	1.567 (0.912, 2.693)	0.104
adipic acid	POU	MR Egger	7	1.383 (0.413, 4.629)	0.621
alanine	POU	IVW	5	1.067 (0.905, 1.258)	0.443	0.004(0.657)	6.839(0.685)	0	3.595(0.464)	3.328(0.344)	0.267(0.605)	7.88353e-29
alanine	POU	Weighted median	5	1.06 (0.886, 1.268)	0.526
alanine	POU	MR Egger	5	1.032 (0.83, 1.283)	0.793
allantoin	POU	IVW	7	0.929 (0.532, 1.622)	0.796	-0.039(0.094)	12.443(0.201)	0.350928	9.244(0.16)	4.991(0.417)	4.253(0.039)	9.84602e-34
allantoin	POU	Weighted median	7	1.263 (0.678, 2.353)	0.462
allantoin	POU	MR Egger	7	3.895 (0.928, 16.348)	0.122
alpha:glycerophosphocholine	POU	IVW	2	1.491 (1.002, 2.219)	0.049	NA	NA	NA	NA	NA	NA	5.87436e-11
alpha:hydroxybutyric acid	POU	IVW	5	1.594 (0.994, 2.558)	0.053	-0.028(0.394)	5.878(0.49)	0	3.763(0.439)	2.776(0.428)	0.988(0.32)	1.22646e-27
alpha:hydroxybutyric acid	POU	Weighted median	5	1.385 (0.731, 2.625)	0.318
alpha:hydroxybutyric acid	POU	MR Egger	5	5.055 (0.495, 51.676)	0.265
alpha:ketoglutarate	POU	IVW	7	0.981 (0.512, 1.877)	0.953	-0.008(0.73)	26.975(0.026)	0.667008	18.018(0.006)	17.551(0.004)	0.467(0.494)	1.78358e-31
alpha:ketoglutarate	POU	Weighted median	7	1.436 (0.78, 2.645)	0.246
alpha:ketoglutarate	POU	MR Egger	7	1.277 (0.262, 6.222)	0.774
aminoadipic acid	POU	IVW	5	0.895 (0.56, 1.429)	0.642	0.008(0.611)	5.585(0.531)	0	3.061(0.548)	2.741(0.433)	0.319(0.572)	2.34682e-24
aminoadipic acid	POU	Weighted median	5	0.772 (0.421, 1.416)	0.403
aminoadipic acid	POU	MR Egger	5	0.664 (0.213, 2.069)	0.531
anthranilic acid	POU	IVW	9	0.776 (0.566, 1.063)	0.115	0.001(0.866)	5.71(0.854)	0	2.88(0.942)	2.849(0.899)	0.03(0.861)	2.47934e-48
anthranilic acid	POU	Weighted median	9	0.731 (0.473, 1.129)	0.158
anthranilic acid	POU	MR Egger	9	0.747 (0.444, 1.259)	0.31
arginine	POU	IVW	4	1.116 (0.469, 2.654)	0.804	-0.006(0.855)	11.753(0.166)	0.578012	7.109(0.068)	6.96(0.031)	0.149(0.699)	1.48575e-19
arginine	POU	Weighted median	4	1.107 (0.497, 2.468)	0.803
arginine	POU	MR Egger	4	1.327 (0.189, 9.319)	0.803
argininosuccinate	POU	IVW	7	0.874 (0.665, 1.147)	0.331	0.009(0.525)	5.056(0.736)	0	3.593(0.732)	3.127(0.68)	0.466(0.495)	6.00527e-34
argininosuccinate	POU	Weighted median	7	0.954 (0.667, 1.365)	0.797
argininosuccinate	POU	MR Egger	7	0.717 (0.383, 1.344)	0.347
asparagine	POU	IVW	9	0.882 (0.564, 1.379)	0.581	0.023(0.157)	12.484(0.316)	0.219628	10.252(0.248)	7.546(0.374)	2.705(0.1)	2.46041e-47
asparagine	POU	Weighted median	9	0.762 (0.436, 1.331)	0.339
asparagine	POU	MR Egger	9	0.351 (0.105, 1.178)	0.134
aspartate	POU	IVW	7	0.993 (0.822, 1.198)	0.938	0.003(0.671)	7.081(0.63)	0	5.599(0.47)	5.38(0.371)	0.219(0.64)	4.81303e-38
aspartate	POU	Weighted median	7	0.989 (0.79, 1.238)	0.925
aspartate	POU	MR Egger	7	0.957 (0.744, 1.231)	0.746
asymmetric dimethylarginine	POU	IVW	6	0.922 (0.62, 1.37)	0.687	-0.017(0.328)	6.855(0.57)	0	2.721(0.743)	1.482(0.83)	1.238(0.266)	7.70049e-56
asymmetric dimethylarginine	POU	Weighted median	6	0.964 (0.602, 1.544)	0.878
asymmetric dimethylarginine	POU	MR Egger	6	1.625 (0.555, 4.757)	0.426
beta:aminoisobutyric acid	POU	IVW	14	0.903 (0.678, 1.204)	0.488	0.003(0.78)	24.154(0.093)	0.398885	21.626(0.061)	21.481(0.044)	0.145(0.703)	5.87568e-199
beta:aminoisobutyric acid	POU	Weighted median	14	0.876 (0.638, 1.202)	0.411
beta:aminoisobutyric acid	POU	MR Egger	14	0.842 (0.478, 1.483)	0.563
beta:hydroxybutyric acid	POU	IVW	4	1.179 (0.377, 3.689)	0.777	-0.188(0.144)	19.345(0.056)	0.733892	11.274(0.01)	3.021(0.221)	8.252(0.004)	6.06419e-17
beta:hydroxybutyric acid	POU	Weighted median	4	0.979 (0.425, 2.254)	0.96
beta:hydroxybutyric acid	POU	MR Egger	4	7727.565 (4.702, 12699009.687)	0.141
betaine	POU	IVW	11	0.98 (0.663, 1.449)	0.92	-0.007(0.587)	21.376(0.127)	0.385584	16.276(0.092)	15.721(0.073)	0.555(0.456)	3.50875e-52
betaine	POU	Weighted median	11	0.886 (0.565, 1.391)	0.6
betaine	POU	MR Egger	11	1.258 (0.483, 3.275)	0.65
carnitine	POU	IVW	8	1.024 (0.752, 1.395)	0.88	0.009(0.5)	8.765(0.491)	0	6.463(0.487)	5.949(0.429)	0.514(0.473)	2.20072e-58
carnitine	POU	Weighted median	8	1.1 (0.738, 1.638)	0.64
carnitine	POU	MR Egger	8	0.761 (0.32, 1.812)	0.56
carnosine	POU	IVW	12	1.05 (0.839, 1.315)	0.669	-0.015(0.428)	6.026(0.964)	0	4.733(0.943)	4.05(0.945)	0.683(0.409)	3.81074e-67
carnosine	POU	Weighted median	12	1.085 (0.811, 1.451)	0.583
carnosine	POU	MR Egger	12	1.369 (0.702, 2.671)	0.378
CE 14:0	POU	IVW	9	0.597 (0.395, 0.902)	0.014	0.012(0.46)	5.083(0.847)	0	4.129(0.845)	3.517(0.833)	0.612(0.434)	9.40566e-44
CE 14:0	POU	Weighted median	9	0.623 (0.365, 1.064)	0.083
CE 14:0	POU	MR Egger	9	0.344 (0.081, 1.454)	0.19
CE 16:0	POU	IVW	10	0.957 (0.554, 1.654)	0.876	-0.021(0.231)	36.941(<0.001)	0.727339	33.008(0)	27.285(0.001)	5.723(0.017)	1.15671e-56
CE 16:0	POU	Weighted median	10	1.114 (0.737, 1.683)	0.609
CE 16:0	POU	MR Egger	10	1.791 (0.606, 5.296)	0.323
CE 16:1	POU	IVW	6	0.97 (0.575, 1.636)	0.909	0.018(0.465)	7.734(0.404)	0.08396	5.458(0.363)	4.694(0.32)	0.764(0.382)	5.97345e-28
CE 16:1	POU	Weighted median	6	0.824 (0.439, 1.547)	0.547
CE 16:1	POU	MR Egger	6	0.448 (0.064, 3.158)	0.466
CE 18:0	POU	IVW	10	1.034 (0.849, 1.259)	0.738	0.002(0.721)	6.527(0.82)	0	5.33(0.805)	5.193(0.737)	0.137(0.711)	2.07437e-47
CE 18:0	POU	Weighted median	10	0.959 (0.743, 1.237)	0.747
CE 18:0	POU	MR Egger	10	1.002 (0.775, 1.297)	0.987
CE 18:1	POU	IVW	8	1.117 (0.695, 1.796)	0.648	0.014(0.367)	7.343(0.623)	0	5.581(0.589)	4.628(0.592)	0.953(0.329)	2.97736e-38
CE 18:1	POU	Weighted median	8	0.854 (0.474, 1.538)	0.598
CE 18:1	POU	MR Egger	8	0.626 (0.179, 2.196)	0.492
CE 18:2	POU	IVW	4	0.653 (0.387, 1.099)	0.109	-0.01(0.657)	1.993(0.804)	0	1.479(0.687)	1.213(0.545)	0.266(0.606)	7.21657e-20
CE 18:2	POU	Weighted median	4	0.649 (0.345, 1.221)	0.18
CE 18:2	POU	MR Egger	4	0.898 (0.24, 3.356)	0.887
CE 18:3	POU	IVW	10	0.99 (0.586, 1.673)	0.971	-0.003(0.865)	20.977(0.076)	0.472555	17.063(0.048)	16.998(0.03)	0.066(0.797)	8.28104e-58
CE 18:3	POU	Weighted median	10	1.136 (0.674, 1.914)	0.632
CE 18:3	POU	MR Egger	10	1.122 (0.252, 5.004)	0.884
CE 20:3	POU	IVW	10	0.826 (0.543, 1.256)	0.37	-0.026(0.439)	12.592(0.332)	0.12082	10.237(0.332)	9.454(0.305)	0.783(0.376)	1.35979e-51
CE 20:3	POU	Weighted median	10	0.755 (0.439, 1.298)	0.309
CE 20:3	POU	MR Egger	10	2.748 (0.147, 51.351)	0.518
CE 20:4	POU	IVW	13	1.347 (1.017, 1.783)	0.038	0.006(0.567)	16.737(0.332)	0.0930625	13.231(0.352)	12.826(0.305)	0.405(0.524)	1.29194e-101
CE 20:4	POU	Weighted median	13	1.55 (1.053, 2.281)	0.026
CE 20:4	POU	MR Egger	13	1.111 (0.552, 2.239)	0.773
CE 20:5	POU	IVW	13	0.987 (0.886, 1.099)	0.809	0.004(0.504)	19.437(0.478)	0.187963	14.778(0.254)	14.163(0.224)	0.615(0.433)	4.1854e-80
CE 20:5	POU	Weighted median	13	0.977 (0.879, 1.086)	0.665
CE 20:5	POU	MR Egger	13	0.968 (0.855, 1.095)	0.612
CE 22:6	POU	IVW	10	0.966 (0.647, 1.441)	0.864	0.029(0.172)	9.187(0.608)	0	7.515(0.584)	5.27(0.728)	2.244(0.134)	1.08958e-48
CE 22:6	POU	Weighted median	10	0.872 (0.502, 1.514)	0.627
CE 22:6	POU	MR Egger	10	0.244 (0.038, 1.543)	0.172
choline	POU	IVW	7	0.788 (0.545, 1.141)	0.208	0.004(0.775)	11.985(0.338)	0.263547	8.147(0.228)	8.001(0.156)	0.146(0.702)	1.09979e-31
choline	POU	Weighted median	7	0.781 (0.502, 1.215)	0.273
choline	POU	MR Egger	7	0.725 (0.37, 1.423)	0.393
citrate	POU	IVW	7	1.051 (0.681, 1.621)	0.824	0.008(0.65)	11.82(0.225)	0.350002	9.231(0.161)	8.821(0.116)	0.41(0.522)	1.31993e-32
citrate	POU	Weighted median	7	0.862 (0.542, 1.372)	0.531
citrate	POU	MR Egger	7	0.804 (0.246, 2.625)	0.732
citrulline	POU	IVW	6	1.067 (0.626, 1.82)	0.811	-0.004(0.888)	10.169(0.255)	0.299729	7.14(0.21)	7.1(0.131)	0.04(0.842)	2.15441e-27
citrulline	POU	Weighted median	6	1.383 (0.761, 2.513)	0.287
citrulline	POU	MR Egger	6	1.235 (0.167, 9.105)	0.846
cotinine	POU	IVW	7	1.234 (0.711, 2.142)	0.455	-0.003(0.87)	11.684(0.22)	0.311013	8.708(0.191)	8.657(0.124)	0.052(0.82)	1.06629e-33
cotinine	POU	Weighted median	7	0.81 (0.414, 1.584)	0.538
cotinine	POU	MR Egger	7	1.397 (0.301, 6.492)	0.687
creatine	POU	IVW	8	0.981 (0.563, 1.709)	0.947	-0.006(0.798)	17.466(0.085)	0.465902	13.106(0.07)	12.951(0.044)	0.155(0.694)	8.51569e-41
creatine	POU	Weighted median	8	0.796 (0.436, 1.451)	0.456
creatine	POU	MR Egger	8	1.245 (0.198, 7.831)	0.823
creatinine	POU	IVW	11	1.01 (0.69, 1.48)	0.958	-0.004(0.699)	13.79(0.326)	0.164547	11.97(0.287)	11.761(0.227)	0.208(0.648)	4.0572e-52
creatinine	POU	Weighted median	11	1.026 (0.621, 1.696)	0.92
creatinine	POU	MR Egger	11	1.18 (0.499, 2.795)	0.715
cyclic adenosine monophosphate	POU	IVW	7	0.675 (0.454, 1.002)	0.051	0.003(0.915)	0.337(0.999)	0	0.249(1)	0.236(0.999)	0.013(0.911)	1.50337e-34
cyclic adenosine monophosphate	POU	Weighted median	7	0.652 (0.402, 1.058)	0.083
cyclic adenosine monophosphate	POU	MR Egger	7	0.58 (0.04, 8.47)	0.707
cystathionine	POU	IVW	5	0.93 (0.397, 2.183)	0.868	0.057(0.414)	15.377(0.074)	0.612563	10.324(0.035)	7.951(0.047)	2.374(0.123)	3.15279e-22
cystathionine	POU	Weighted median	5	1.162 (0.514, 2.627)	0.718
cystathionine	POU	MR Egger	5	0.146 (0.003, 7.438)	0.408
DAG 34:1	POU	IVW	13	1.111 (0.654, 1.886)	0.697	0.037(0.159)	28.97(0.016)	0.514305	24.707(0.016)	20.453(0.04)	4.254(0.039)	3.95926e-59
DAG 34:1	POU	Weighted median	13	0.964 (0.556, 1.674)	0.897
DAG 34:1	POU	MR Egger	13	0.195 (0.019, 1.965)	0.193
DAG 34:2	POU	IVW	5	2.221 (0.835, 5.906)	0.11	0.025(0.607)	16.686(0.062)	0.6437	11.226(0.024)	10.122(0.018)	1.104(0.293)	2.98282e-24
DAG 34:2	POU	Weighted median	5	1.598 (0.667, 3.825)	0.293
DAG 34:2	POU	MR Egger	5	0.732 (0.014, 38.01)	0.887
DAG 36:1	POU	IVW	12	1.318 (0.736, 2.359)	0.353	-0.036(0.331)	31.621(0.01)	0.584444	26.471(0.006)	23.966(0.008)	2.504(0.114)	1.69128e-60
DAG 36:1	POU	Weighted median	12	1.324 (0.765, 2.291)	0.315
DAG 36:1	POU	MR Egger	12	8.897 (0.218, 362.663)	0.275
DAG 36:2	POU	IVW	8	1.523 (1.056, 2.197)	0.024	0.005(0.675)	4.41(0.849)	0	3.457(0.84)	3.263(0.775)	0.194(0.659)	1.12339e-44
DAG 36:2	POU	Weighted median	8	1.692 (1.028, 2.784)	0.038
DAG 36:2	POU	MR Egger	8	1.325 (0.645, 2.72)	0.472
deoxycholates	POU	IVW	6	0.818 (0.507, 1.321)	0.412	0.03(0.147)	31.699(0.178)	0.631849	13.581(0.018)	7.519(0.111)	6.062(0.014)	3.31223e-26
deoxycholates	POU	Weighted median	6	0.762 (0.512, 1.134)	0.18
deoxycholates	POU	MR Egger	6	0.43 (0.192, 0.964)	0.11
dimethylglycine	POU	IVW	10	1.007 (0.721, 1.406)	0.968	-0.008(0.382)	3.865(0.962)	0	2.782(0.972)	1.927(0.983)	0.855(0.355)	1.19417e-77
dimethylglycine	POU	Weighted median	10	1.094 (0.728, 1.644)	0.666
dimethylglycine	POU	MR Egger	10	1.424 (0.635, 3.195)	0.416
F1P; F6P; G1P; G6P	POU	IVW	6	0.969 (0.589, 1.592)	0.9	-0.023(0.363)	7.064(0.463)	0.00443327	5.022(0.413)	3.972(0.41)	1.05(0.305)	1.11442e-28
F1P; F6P; G1P; G6P	POU	Weighted median	6	0.953 (0.503, 1.806)	0.882
F1P; F6P; G1P; G6P	POU	MR Egger	6	2.846 (0.341, 23.721)	0.388
fructose; glucose; galactose	POU	IVW	9	1.017 (0.741, 1.397)	0.915	-0.007(0.518)	11.504(0.44)	0	6.826(0.556)	6.362(0.498)	0.463(0.496)	2.63821e-43
fructose; glucose; galactose	POU	Weighted median	9	1.071 (0.691, 1.661)	0.758
fructose; glucose; galactose	POU	MR Egger	9	1.244 (0.643, 2.407)	0.537
fum; mal; alpha:ketoiso	POU	IVW	7	0.708 (0.398, 1.26)	0.24	0.026(0.172)	15.334(0.111)	0.493344	11.842(0.066)	7.858(0.164)	3.984(0.046)	1.0184e-33
fum; mal; alpha:ketoiso	POU	Weighted median	7	0.527 (0.296, 0.94)	0.03
fum; mal; alpha:ketoiso	POU	MR Egger	7	0.276 (0.078, 0.981)	0.103
gamma:aminoisobutyric acid	POU	IVW	9	1.104 (0.879, 1.387)	0.393	-0.011(0.253)	11.279(0.396)	0.13888	9.29(0.318)	7.602(0.369)	1.688(0.194)	6.66618e-45
gamma:aminoisobutyric acid	POU	Weighted median	9	1.181 (0.9, 1.548)	0.229
gamma:aminoisobutyric acid	POU	MR Egger	9	1.3 (0.927, 1.824)	0.172
gentisic acid	POU	IVW	5	1.206 (0.764, 1.903)	0.42	0.021(0.238)	4.933(0.57)	0	2.884(0.577)	0.726(0.867)	2.158(0.142)	3.79056e-24
gentisic acid	POU	Weighted median	5	1.218 (0.686, 2.164)	0.501
gentisic acid	POU	MR Egger	5	0.623 (0.231, 1.681)	0.419
glucuronate	POU	IVW	7	1.079 (0.65, 1.792)	0.768	0.014(0.683)	10.839(0.25)	0.265653	8.171(0.226)	7.875(0.163)	0.296(0.587)	5.41138e-32
glucuronate	POU	Weighted median	7	1.093 (0.591, 2.022)	0.776
glucuronate	POU	MR Egger	7	0.674 (0.075, 6.08)	0.739
glutamate	POU	IVW	6	0.739 (0.407, 1.343)	0.321	0.02(0.602)	12.071(0.211)	0.323682	7.393(0.193)	6.845(0.144)	0.548(0.459)	2.73534e-31
glutamate	POU	Weighted median	6	0.791 (0.399, 1.568)	0.502
glutamate	POU	MR Egger	6	0.289 (0.01, 7.987)	0.504
glutamine	POU	IVW	6	0.95 (0.532, 1.696)	0.862	0.01(0.679)	10.569(0.23)	0.323963	7.396(0.193)	7.047(0.133)	0.35(0.554)	2.40474e-27
glutamine	POU	Weighted median	6	1.04 (0.565, 1.913)	0.901
glutamine	POU	MR Egger	6	0.719 (0.181, 2.856)	0.664
glycerol-3-phosphate	POU	IVW	6	1.038 (0.448, 2.401)	0.931	0.013(0.718)	19.11(0.039)	0.632427	13.603(0.018)	13.109(0.011)	0.494(0.482)	1.20052e-27
glycerol-3-phosphate	POU	Weighted median	6	0.957 (0.455, 2.011)	0.907
glycerol-3-phosphate	POU	MR Egger	6	0.636 (0.045, 8.898)	0.754
glycerol	POU	IVW	8	0.958 (0.62, 1.48)	0.846	0.007(0.677)	16.584(0.122)	0.435699	12.405(0.088)	12.02(0.062)	0.385(0.535)	8.98775e-38
glycerol	POU	Weighted median	8	1.01 (0.634, 1.61)	0.966
glycerol	POU	MR Egger	8	0.787 (0.292, 2.124)	0.653
glycine	POU	IVW	8	1.081 (0.588, 1.989)	0.802	-0.035(0.118)	40.1(0.046)	0.705284	23.752(0.001)	15.279(0.018)	8.473(0.004)	4.65938e-85
glycine	POU	Weighted median	8	1.478 (0.968, 2.258)	0.07
glycine	POU	MR Egger	8	3.124 (0.889, 10.976)	0.126
glyco:deoxycholates	POU	IVW	8	0.988 (0.655, 1.488)	0.952	0.009(0.556)	12.421(0.23)	0.276019	9.669(0.208)	9.079(0.169)	0.589(0.443)	3.47363e-36
glyco:deoxycholates	POU	Weighted median	8	0.902 (0.558, 1.46)	0.676
glyco:deoxycholates	POU	MR Egger	8	0.804 (0.37, 1.748)	0.601
glycocholate	POU	IVW	6	0.8 (0.487, 1.315)	0.379	0(0.997)	7.56(0.524)	0.0328344	5.17(0.396)	5.17(0.27)	0(0.997)	3.27049e-32
glycocholate	POU	Weighted median	6	0.876 (0.458, 1.675)	0.689
glycocholate	POU	MR Egger	6	0.798 (0.104, 6.113)	0.838
guanosine diphosphate	POU	IVW	9	0.567 (0.348, 0.923)	0.023	-0.004(0.832)	16.68(0.147)	0.402475	13.389(0.099)	13.296(0.065)	0.092(0.761)	8.46924e-41
guanosine diphosphate	POU	Weighted median	9	0.63 (0.367, 1.081)	0.093
guanosine diphosphate	POU	MR Egger	9	0.689 (0.113, 4.184)	0.698
guanosine monophosphate	POU	IVW	3	0.875 (0.436, 1.756)	0.706	0.027(0.504)	NA	0.545546	4.401(0.111)	2.229(0.135)	2.172(0.141)	3.23347e-14
guanosine monophosphate	POU	Weighted median	3	0.704 (0.396, 1.253)	0.233
guanosine monophosphate	POU	MR Egger	3	0.429 (0.089, 2.08)	0.484
hippuric acid	POU	IVW	7	0.817 (0.527, 1.267)	0.366	0.031(0.291)	7.55(0.479)	0	5.297(0.506)	3.901(0.564)	1.396(0.237)	2.18671e-34
hippuric acid	POU	Weighted median	7	0.954 (0.518, 1.76)	0.881
hippuric acid	POU	MR Egger	7	0.214 (0.022, 2.062)	0.24
histidine	POU	IVW	10	1.061 (0.713, 1.578)	0.771	0.003(0.855)	14.612(0.225)	0.283691	12.564(0.183)	12.508(0.13)	0.056(0.813)	1.2151e-48
histidine	POU	Weighted median	10	0.904 (0.558, 1.464)	0.681
histidine	POU	MR Egger	10	0.956 (0.3, 3.043)	0.941
hydroxyproline	POU	IVW	5	1.075 (0.879, 1.314)	0.482	0.004(0.628)	7.598(0.645)	0	3.228(0.52)	2.938(0.401)	0.29(0.59)	2.39592e-24
hydroxyproline	POU	Weighted median	5	1.053 (0.844, 1.313)	0.649
hydroxyproline	POU	MR Egger	5	1.043 (0.829, 1.311)	0.743
hypoxanthine	POU	IVW	9	1.094 (0.677, 1.768)	0.713	0.012(0.578)	14.857(0.171)	0.32202	11.8(0.16)	11.252(0.128)	0.548(0.459)	3.74096e-41
hypoxanthine	POU	Weighted median	9	1.07 (0.62, 1.844)	0.808
hypoxanthine	POU	MR Egger	9	0.655 (0.109, 3.944)	0.658
indole:3:propionate	POU	IVW	12	1.015 (0.719, 1.433)	0.932	0.015(0.38)	11.125(0.586)	0	9.476(0.578)	8.634(0.567)	0.842(0.359)	1.21875e-58
indole:3:propionate	POU	Weighted median	12	1.255 (0.781, 2.017)	0.348
indole:3:propionate	POU	MR Egger	12	0.537 (0.132, 2.186)	0.405
indoxyl sulfate	POU	IVW	7	0.591 (0.403, 0.865)	0.007	0.004(0.82)	7.313(0.621)	0	5.784(0.448)	5.718(0.335)	0.066(0.798)	1.12339e-43
indoxyl sulfate	POU	Weighted median	7	0.559 (0.337, 0.927)	0.024
indoxyl sulfate	POU	MR Egger	7	0.503 (0.127, 1.996)	0.373
inosine	POU	IVW	5	1.07 (0.641, 1.787)	0.795	-0.002(0.951)	0.918(0.974)	0	0.582(0.965)	0.578(0.902)	0.004(0.947)	1.43485e-25
inosine	POU	Weighted median	5	1.201 (0.642, 2.247)	0.566
inosine	POU	MR Egger	5	1.153 (0.123, 10.765)	0.909
inositol	POU	IVW	7	0.748 (0.516, 1.083)	0.124	0.002(0.88)	7.201(0.555)	0	5.438(0.489)	5.41(0.368)	0.027(0.869)	1.84688e-32
inositol	POU	Weighted median	7	0.652 (0.394, 1.079)	0.096
inositol	POU	MR Egger	7	0.705 (0.311, 1.598)	0.441
isocitrate	POU	IVW	10	1.025 (0.706, 1.488)	0.896	0.002(0.87)	8.103(0.761)	0	6.823(0.656)	6.794(0.559)	0.028(0.866)	2.8493e-52
isocitrate	POU	Weighted median	10	0.863 (0.53, 1.404)	0.552
isocitrate	POU	MR Egger	10	0.929 (0.279, 3.094)	0.908
isoleucine	POU	IVW	10	1.132 (0.807, 1.589)	0.473	-0.005(0.671)	16.21(0.2)	0.309064	13.026(0.161)	12.717(0.122)	0.309(0.578)	1.69563e-49
isoleucine	POU	Weighted median	10	1.122 (0.737, 1.708)	0.592
isoleucine	POU	MR Egger	10	1.255 (0.703, 2.241)	0.464
kynurenic acid	POU	IVW	7	1.031 (0.492, 2.162)	0.935	-0.01(0.815)	19.134(0.031)	0.587976	14.562(0.024)	14.387(0.013)	0.175(0.676)	2.88107e-32
kynurenic acid	POU	Weighted median	7	1.301 (0.662, 2.557)	0.446
kynurenic acid	POU	MR Egger	7	1.713 (0.028, 104.774)	0.808
kynurenine	POU	IVW	11	0.845 (0.647, 1.103)	0.215	-0.005(0.44)	10.474(0.677)	0	8.423(0.588)	7.77(0.557)	0.652(0.419)	5.40299e-58
kynurenine	POU	Weighted median	11	0.947 (0.646, 1.389)	0.782
kynurenine	POU	MR Egger	11	0.979 (0.627, 1.53)	0.929
lactate	POU	IVW	8	1.074 (0.647, 1.785)	0.782	0.023(0.272)	16.408(0.124)	0.427467	12.226(0.093)	9.833(0.132)	2.393(0.122)	9.40172e-42
lactate	POU	Weighted median	8	1.207 (0.684, 2.131)	0.516
lactate	POU	MR Egger	8	0.433 (0.092, 2.048)	0.332
lactose	POU	IVW	6	1.375 (0.814, 2.323)	0.234	0.035(0.338)	8.845(0.314)	0.210531	6.333(0.275)	4.888(0.299)	1.445(0.229)	1.12771e-29
lactose	POU	Weighted median	6	1.291 (0.721, 2.313)	0.39
lactose	POU	MR Egger	6	0.347 (0.028, 4.371)	0.459
leucine	POU	IVW	12	1.241 (0.828, 1.86)	0.295	-0.012(0.382)	15.635(0.307)	0.15077	12.953(0.296)	11.951(0.288)	1.001(0.317)	2.23161e-58
leucine	POU	Weighted median	12	1.264 (0.745, 2.143)	0.386
leucine	POU	MR Egger	12	2.047 (0.651, 6.442)	0.249
LPC 14:0	POU	IVW	6	1.254 (0.958, 1.64)	0.099	0.006(0.64)	3.034(0.846)	0	2.542(0.77)	2.286(0.683)	0.256(0.613)	2.8126e-28
LPC 14:0	POU	Weighted median	6	1.239 (0.893, 1.718)	0.199
LPC 14:0	POU	MR Egger	6	1.125 (0.683, 1.852)	0.669
LPC 16:0	POU	IVW	10	0.976 (0.629, 1.514)	0.912	-0.013(0.451)	10.855(0.438)	0	8.635(0.472)	8.006(0.433)	0.629(0.428)	4.50585e-47
LPC 16:0	POU	Weighted median	10	0.969 (0.536, 1.752)	0.917
LPC 16:0	POU	MR Egger	10	1.965 (0.329, 11.72)	0.48
LPC 16:1	POU	IVW	5	1.474 (0.887, 2.45)	0.134	0.008(0.688)	6.308(0.429)	0.161506	4.77(0.312)	4.478(0.214)	0.292(0.589)	1.03312e-24
LPC 16:1	POU	Weighted median	5	1.495 (0.811, 2.756)	0.198
LPC 16:1	POU	MR Egger	5	1.156 (0.342, 3.904)	0.83
LPC 18:0	POU	IVW	9	0.826 (0.538, 1.269)	0.384	0.002(0.896)	4.78(0.884)	0	3.885(0.867)	3.867(0.795)	0.018(0.892)	2.51955e-43
LPC 18:0	POU	Weighted median	9	0.863 (0.517, 1.439)	0.572
LPC 18:0	POU	MR Egger	9	0.763 (0.224, 2.602)	0.679
LPC 18:1	POU	IVW	10	0.93 (0.62, 1.395)	0.725	0.004(0.811)	9.429(0.59)	0	7.494(0.586)	7.433(0.491)	0.061(0.805)	1.36108e-47
LPC 18:1	POU	Weighted median	10	0.873 (0.501, 1.523)	0.633
LPC 18:1	POU	MR Egger	10	0.805 (0.239, 2.716)	0.736
LPC 18:2	POU	IVW	10	1.156 (0.792, 1.688)	0.452	0.011(0.452)	5.855(0.849)	0	4.936(0.84)	4.31(0.828)	0.626(0.429)	2.71649e-47
LPC 18:2	POU	Weighted median	10	1.093 (0.664, 1.798)	0.726
LPC 18:2	POU	MR Egger	10	0.754 (0.245, 2.321)	0.636
LPC 20:3	POU	IVW	11	1.124 (0.671, 1.881)	0.657	0.009(0.639)	31.215(0.003)	0.613668	25.884(0.004)	25.225(0.003)	0.66(0.417)	2.42243e-54
LPC 20:3	POU	Weighted median	11	1.345 (0.802, 2.255)	0.262
LPC 20:3	POU	MR Egger	11	0.831 (0.22, 3.145)	0.792
LPC 20:4	POU	IVW	12	1.197 (0.856, 1.673)	0.293	-0.013(0.237)	19.267(0.212)	0.187759	13.543(0.259)	11.695(0.306)	1.848(0.174)	2.62547e-96
LPC 20:4	POU	Weighted median	12	1.5 (0.983, 2.291)	0.06
LPC 20:4	POU	MR Egger	12	1.899 (0.862, 4.185)	0.143
LPC 20:5	POU	IVW	8	1.398 (0.857, 2.282)	0.18	-0.009(0.703)	15.129(0.176)	0.359673	10.932(0.142)	10.648(0.1)	0.284(0.594)	1.46924e-55
LPC 20:5	POU	Weighted median	8	1.982 (1.181, 3.325)	0.01
LPC 20:5	POU	MR Egger	8	1.946 (0.355, 10.659)	0.472
LPC 22:6	POU	IVW	8	1.143 (0.67, 1.95)	0.625	0.027(0.153)	16.538(0.129)	0.373116	11.166(0.132)	7.72(0.259)	3.446(0.063)	1.00851e-44
LPC 22:6	POU	Weighted median	8	1.081 (0.588, 1.99)	0.801
LPC 22:6	POU	MR Egger	8	0.498 (0.165, 1.503)	0.262
LPE 16:0	POU	IVW	13	1.046 (0.739, 1.482)	0.799	0.016(0.201)	15.526(0.364)	0.10407	13.394(0.341)	11.469(0.405)	1.925(0.165)	7.66674e-74
LPE 16:0	POU	Weighted median	13	1.007 (0.639, 1.586)	0.978
LPE 16:0	POU	MR Egger	13	0.534 (0.191, 1.491)	0.256
LPE 18:0	POU	IVW	7	1.052 (0.614, 1.803)	0.854	-0.022(0.109)	15.674(0.165)	0.373521	9.577(0.144)	5.449(0.364)	4.129(0.042)	1.64132e-31
LPE 18:0	POU	Weighted median	7	0.745 (0.39, 1.422)	0.373
LPE 18:0	POU	MR Egger	7	1.986 (0.911, 4.329)	0.145
LPE 18:1	POU	IVW	11	0.713 (0.479, 1.06)	0.095	-0.003(0.836)	5.81(0.914)	0	4.692(0.911)	4.647(0.864)	0.046(0.831)	4.01914e-53
LPE 18:1	POU	Weighted median	11	0.661 (0.388, 1.127)	0.128
LPE 18:1	POU	MR Egger	11	0.829 (0.195, 3.525)	0.806
LPE 18:2	POU	IVW	8	1.026 (0.673, 1.564)	0.905	0.016(0.126)	20.227(0.087)	0.54204	15.285(0.033)	10.02(0.124)	5.265(0.022)	7.29242e-47
LPE 18:2	POU	Weighted median	8	0.921 (0.638, 1.331)	0.662
LPE 18:2	POU	MR Egger	8	0.714 (0.415, 1.231)	0.271
LPE 20:4	POU	IVW	11	1.003 (0.583, 1.726)	0.99	-0.008(0.776)	30.902(0.013)	0.593381	24.593(0.006)	24.36(0.004)	0.233(0.63)	7.72027e-66
LPE 20:4	POU	Weighted median	11	1.509 (0.824, 2.765)	0.183
LPE 20:4	POU	MR Egger	11	1.393 (0.145, 13.41)	0.781
LPE 22:6	POU	IVW	12	0.822 (0.592, 1.142)	0.243	0.003(0.808)	11.013(0.619)	0	9.082(0.614)	9.02(0.53)	0.062(0.803)	4.26011e-57
LPE 22:6	POU	Weighted median	12	0.74 (0.483, 1.132)	0.165
LPE 22:6	POU	MR Egger	12	0.738 (0.296, 1.837)	0.528
lysine	POU	IVW	5	1.229 (0.693, 2.179)	0.481	-0.019(0.48)	2.563(0.802)	0	1.563(0.815)	0.915(0.822)	0.648(0.421)	9.55665e-24
lysine	POU	Weighted median	5	1.372 (0.656, 2.868)	0.401
lysine	POU	MR Egger	5	2.638 (0.376, 18.486)	0.401
malate	POU	IVW	5	1.134 (0.654, 1.967)	0.655	0.001(0.974)	4.966(0.56)	0	3.113(0.539)	3.112(0.375)	0.001(0.971)	2.13064e-23
malate	POU	Weighted median	5	0.887 (0.414, 1.903)	0.759
malate	POU	MR Egger	5	1.097 (0.161, 7.481)	0.931
methionine	POU	IVW	4	1.14 (0.645, 2.014)	0.652	0.004(0.793)	0.194(0.994)	0	0.104(0.991)	0.015(0.992)	0.089(0.765)	9.97513e-21
methionine	POU	Weighted median	4	1.06 (0.537, 2.093)	0.867
methionine	POU	MR Egger	4	0.979 (0.311, 3.083)	0.975
NG:monomethyl:arginine	POU	IVW	7	1.114 (0.721, 1.721)	0.627	-0.001(0.964)	2.432(0.939)	0	1.78(0.939)	1.777(0.879)	0.002(0.962)	1.34131e-43
NG:monomethyl:arginine	POU	Weighted median	7	1.069 (0.616, 1.857)	0.812
NG:monomethyl:arginine	POU	MR Egger	7	1.141 (0.385, 3.387)	0.821
niacinamide	POU	IVW	2	0.684 (0.146, 3.208)	0.631	NA	NA	NA	NA	NA	NA	3.6012e-10
ornithine	POU	IVW	10	0.782 (0.507, 1.206)	0.266	0.009(0.68)	18.742(0.17)	0.370171	14.29(0.112)	13.97(0.083)	0.319(0.572)	4.37092e-52
ornithine	POU	Weighted median	10	0.682 (0.417, 1.117)	0.129
ornithine	POU	MR Egger	10	0.566 (0.121, 2.662)	0.492
orotic acid	POU	IVW	6	1.438 (0.847, 2.441)	0.178	0.009(0.668)	10.146(0.328)	0.236828	6.552(0.256)	6.22(0.183)	0.332(0.565)	8.87955e-36
orotic acid	POU	Weighted median	6	1.191 (0.651, 2.181)	0.57
orotic acid	POU	MR Egger	6	1.024 (0.217, 4.836)	0.978
oxalate	POU	IVW	9	1.022 (0.686, 1.522)	0.915	0.012(0.596)	11.435(0.375)	0.123856	9.131(0.331)	8.745(0.271)	0.386(0.534)	4.25918e-44
oxalate	POU	Weighted median	9	0.863 (0.516, 1.442)	0.573
oxalate	POU	MR Egger	9	0.653 (0.128, 3.344)	0.625
pantothenic acid	POU	IVW	10	0.975 (0.683, 1.391)	0.889	0.012(0.422)	7.56(0.791)	0	6.288(0.711)	5.571(0.695)	0.718(0.397)	1.46787e-53
pantothenic acid	POU	Weighted median	10	1.04 (0.652, 1.659)	0.869
pantothenic acid	POU	MR Egger	10	0.628 (0.213, 1.846)	0.422
PC 32:0	POU	IVW	5	1.189 (0.443, 3.192)	0.731	-0.005(0.987)	16.919(0.062)	0.626633	10.713(0.03)	10.712(0.013)	0.001(0.974)	8.76315e-22
PC 32:0	POU	Weighted median	5	0.924 (0.343, 2.489)	0.876
PC 32:0	POU	MR Egger	5	1.62 (0, 3156927171070809)	0.98
PC 32:1	POU	IVW	12	1.113 (0.836, 1.481)	0.464	0.003(0.721)	16.518(0.277)	0.278431	15.245(0.172)	15.041(0.131)	0.204(0.652)	7.1761e-60
PC 32:1	POU	Weighted median	12	1.05 (0.754, 1.463)	0.771
PC 32:1	POU	MR Egger	12	1.048 (0.678, 1.621)	0.836
PC 32:2	POU	IVW	7	1.145 (0.815, 1.609)	0.435	-0.012(0.346)	14.925(0.34)	0.335991	9.036(0.172)	7.432(0.19)	1.604(0.205)	7.16077e-34
PC 32:2	POU	Weighted median	7	1.207 (0.83, 1.754)	0.324
PC 32:2	POU	MR Egger	7	1.47 (0.823, 2.626)	0.25
PC 34:1	POU	IVW	5	1.249 (0.694, 2.248)	0.458	0.01(0.871)	5.557(0.49)	0	3.763(0.439)	3.725(0.293)	0.039(0.844)	8.1954e-25
PC 34:1	POU	Weighted median	5	1.201 (0.541, 2.668)	0.653
PC 34:1	POU	MR Egger	5	0.714 (0.001, 370.576)	0.923
PC 34:2	POU	IVW	11	0.934 (0.663, 1.316)	0.696	0(0.99)	19.947(0.135)	0.427403	17.464(0.065)	17.464(0.042)	0(0.985)	3.23475e-59
PC 34:2	POU	Weighted median	11	0.97 (0.686, 1.372)	0.864
PC 34:2	POU	MR Egger	11	0.931 (0.546, 1.59)	0.8
PC 34:3	POU	IVW	13	0.678 (0.421, 1.09)	0.108	0.018(0.449)	27.802(0.03)	0.489875	23.524(0.024)	22.278(0.022)	1.245(0.264)	1.11327e-65
PC 34:3	POU	Weighted median	13	0.739 (0.446, 1.223)	0.239
PC 34:3	POU	MR Egger	13	0.3 (0.037, 2.433)	0.284
PC 34:4	POU	IVW	4	1.26 (0.668, 2.374)	0.475	0.007(0.814)	9.988(0.267)	0.537665	6.489(0.09)	6.265(0.044)	0.224(0.636)	1.45904e-20
PC 34:4	POU	Weighted median	4	1.319 (0.767, 2.268)	0.317
PC 34:4	POU	MR Egger	4	1.071 (0.262, 4.388)	0.932
PC 36:1	POU	IVW	5	1.237 (0.721, 2.12)	0.44	0.007(0.867)	0.399(0.994)	0	0.273(0.991)	0.24(0.971)	0.033(0.855)	8.0076e-26
PC 36:1	POU	Weighted median	5	1.155 (0.588, 2.269)	0.675
PC 36:1	POU	MR Egger	5	0.854 (0.015, 47.274)	0.943
PC 36:2	POU	IVW	7	0.593 (0.347, 1.014)	0.056	-0.05(0.1)	12.602(0.261)	0.385735	9.768(0.135)	5.384(0.371)	4.383(0.036)	9.74028e-44
PC 36:2	POU	Weighted median	7	0.625 (0.345, 1.13)	0.12
PC 36:2	POU	MR Egger	7	3.895 (0.595, 25.514)	0.215
PC 36:3	POU	IVW	7	0.693 (0.514, 0.934)	0.016	-0.001(0.879)	6.041(0.672)	0	5.232(0.514)	5.205(0.391)	0.027(0.87)	2.47361e-33
PC 36:3	POU	Weighted median	7	0.702 (0.473, 1.042)	0.079
PC 36:3	POU	MR Egger	7	0.71 (0.466, 1.08)	0.17
PC 36:4	POU	IVW	6	1.35 (0.965, 1.887)	0.08	-0.004(0.711)	3.622(0.801)	0	1.97(0.853)	1.811(0.77)	0.159(0.69)	1.56414e-64
PC 36:4	POU	Weighted median	6	1.404 (0.936, 2.107)	0.101
PC 36:4	POU	MR Egger	6	1.487 (0.831, 2.661)	0.253
PC 36:5	POU	IVW	7	0.895 (0.468, 1.715)	0.739	-0.045(0.124)	13.48(0.148)	0.38632	9.777(0.134)	5.805(0.326)	3.972(0.046)	1.77748e-33
PC 36:5	POU	Weighted median	7	0.773 (0.367, 1.628)	0.499
PC 36:5	POU	MR Egger	7	6.816 (0.741, 62.734)	0.151
PC 38:2	POU	IVW	12	1.04 (0.793, 1.365)	0.774	0.004(0.663)	16.202(0.298)	0.258966	14.844(0.19)	14.55(0.149)	0.294(0.588)	2.41594e-60
PC 38:2	POU	Weighted median	12	1.044 (0.771, 1.414)	0.781
PC 38:2	POU	MR Egger	12	0.968 (0.634, 1.477)	0.883
PC 38:3	POU	IVW	10	1.009 (0.771, 1.322)	0.945	-0.005(0.45)	8.126(0.708)	0	6.771(0.661)	6.14(0.632)	0.632(0.427)	6.03473e-46
PC 38:3	POU	Weighted median	10	1.067 (0.76, 1.497)	0.709
PC 38:3	POU	MR Egger	10	1.14 (0.761, 1.708)	0.542
PC 38:4	POU	IVW	6	1.283 (0.799, 2.059)	0.303	-0.022(0.161)	24.346(0.256)	0.489013	9.785(0.082)	5.635(0.228)	4.15(0.042)	3.01197e-84
PC 38:4	POU	Weighted median	6	1.59 (1.065, 2.375)	0.023
PC 38:4	POU	MR Egger	6	2.435 (1.057, 5.611)	0.105
PC 38:5	POU	IVW	8	1.106 (0.684, 1.787)	0.681	-0.005(0.734)	23.737(0.066)	0.524974	14.736(0.04)	14.432(0.025)	0.304(0.581)	1.0271e-63
PC 38:5	POU	Weighted median	8	1.791 (1.066, 3.01)	0.028
PC 38:5	POU	MR Egger	8	1.305 (0.458, 3.721)	0.636
PC 38:6	POU	IVW	8	1.045 (0.621, 1.758)	0.869	0.014(0.514)	13.349(0.183)	0.30541	10.078(0.184)	9.329(0.156)	0.749(0.387)	4.63687e-39
PC 38:6	POU	Weighted median	8	1.154 (0.622, 2.138)	0.65
PC 38:6	POU	MR Egger	8	0.55 (0.083, 3.646)	0.558
PC 40:6	POU	IVW	11	1.392 (0.942, 2.057)	0.097	0.001(0.947)	13.997(0.343)	0.116853	11.323(0.333)	11.317(0.255)	0.006(0.939)	3.68754e-58
PC 40:6	POU	Weighted median	11	1.165 (0.683, 1.988)	0.575
PC 40:6	POU	MR Egger	11	1.333 (0.359, 4.952)	0.678
phenylalanine	POU	IVW	8	0.969 (0.724, 1.296)	0.831	0.002(0.777)	8.959(0.513)	0.127045	8.019(0.331)	7.903(0.245)	0.116(0.733)	5.20705e-42
phenylalanine	POU	Weighted median	8	0.98 (0.699, 1.373)	0.905
phenylalanine	POU	MR Egger	8	0.92 (0.58, 1.459)	0.736
phosphocreatine	POU	IVW	9	1.27 (0.891, 1.81)	0.187	-0.008(0.515)	11.552(0.34)	0.173066	9.674(0.289)	9.067(0.248)	0.607(0.436)	1.84775e-43
phosphocreatine	POU	Weighted median	9	1.265 (0.791, 2.024)	0.326
phosphocreatine	POU	MR Egger	9	1.616 (0.74, 3.53)	0.268
phosphoenolpyruvic acid	POU	IVW	7	1.303 (0.747, 2.272)	0.352	-0.008(0.863)	12.91(0.19)	0.304719	8.63(0.196)	8.573(0.127)	0.057(0.811)	7.35954e-32
phosphoenolpyruvic acid	POU	Weighted median	7	1.065 (0.573, 1.981)	0.841
phosphoenolpyruvic acid	POU	MR Egger	7	1.839 (0.043, 78.757)	0.763
proline	POU	IVW	9	0.817 (0.567, 1.176)	0.277	0.025(0.181)	11.259(0.387)	0.0626548	8.535(0.383)	6.331(0.502)	2.204(0.138)	5.09577e-53
proline	POU	Weighted median	9	0.956 (0.58, 1.578)	0.862
proline	POU	MR Egger	9	0.369 (0.122, 1.116)	0.121
propionic acid	POU	IVW	3	0.861 (0.555, 1.335)	0.504	-0.011(0.661)	NA	0	1.892(0.388)	1.405(0.236)	0.487(0.485)	1.12095e-14
propionic acid	POU	Weighted median	3	0.816 (0.492, 1.354)	0.432
propionic acid	POU	MR Egger	3	0.997 (0.488, 2.038)	0.996
pyridoxate	POU	IVW	5	1.223 (0.721, 2.074)	0.455	0(0.995)	2.322(0.903)	0	1.709(0.789)	1.708(0.635)	0(0.995)	5.87925e-31
pyridoxate	POU	Weighted median	5	1.096 (0.575, 2.089)	0.781
pyridoxate	POU	MR Egger	5	1.24 (0.022, 70.558)	0.923
pyruvate	POU	IVW	12	1.091 (0.925, 1.287)	0.303	0.001(0.84)	12.667(0.523)	0.0386038	11.442(0.407)	11.393(0.328)	0.049(0.825)	2.08919e-58
pyruvate	POU	Weighted median	12	1.065 (0.854, 1.328)	0.578
pyruvate	POU	MR Egger	12	1.075 (0.859, 1.344)	0.542
quinolinic acid	POU	IVW	10	1.121 (0.635, 1.978)	0.694	0.029(0.207)	31.753(0.006)	0.632127	24.465(0.004)	19.795(0.011)	4.67(0.031)	2.1401e-50
quinolinic acid	POU	Weighted median	10	0.965 (0.59, 1.576)	0.886
quinolinic acid	POU	MR Egger	10	0.359 (0.065, 1.99)	0.275
ribose:5:P; ribulose:5:P	POU	IVW	7	0.922 (0.48, 1.77)	0.806	0.002(0.943)	19.811(0.032)	0.596234	14.86(0.021)	14.844(0.011)	0.017(0.898)	2.69838e-34
ribose:5:P; ribulose:5:P	POU	Weighted median	7	0.739 (0.415, 1.315)	0.304
ribose:5:P; ribulose:5:P	POU	MR Egger	7	0.875 (0.188, 4.077)	0.872
S:adenosylhomocysteine	POU	IVW	3	1.019 (0.649, 1.599)	0.936	0.015(0.815)	NA	0.656339	5.82(0.054)	5.343(0.021)	0.477(0.49)	2.6548e-15
S:adenosylhomocysteine	POU	Weighted median	3	0.866 (0.606, 1.236)	0.428
S:adenosylhomocysteine	POU	MR Egger	3	0.897 (0.32, 2.517)	0.871
salicylurate	POU	IVW	8	1.15 (0.832, 1.59)	0.396	0.003(0.834)	11.566(0.353)	0.323701	10.35(0.17)	10.269(0.114)	0.082(0.775)	9.98069e-37
salicylurate	POU	Weighted median	8	1.121 (0.815, 1.542)	0.484
salicylurate	POU	MR Egger	8	1.073 (0.526, 2.191)	0.853
serine	POU	IVW	9	1.118 (0.765, 1.633)	0.565	0.014(0.415)	6.28(0.768)	0	5.212(0.735)	4.46(0.726)	0.752(0.386)	8.8532e-49
serine	POU	Weighted median	9	1.231 (0.757, 2.002)	0.402
serine	POU	MR Egger	9	0.649 (0.179, 2.35)	0.531
serotonin	POU	IVW	7	1.065 (0.652, 1.742)	0.801	0.045(0.244)	5.78(0.647)	0	4.317(0.634)	2.573(0.766)	1.744(0.187)	4.68948e-32
serotonin	POU	Weighted median	7	0.978 (0.497, 1.924)	0.948
serotonin	POU	MR Egger	7	0.121 (0.005, 3.173)	0.261
SM 14:0	POU	IVW	10	1.241 (0.809, 1.906)	0.323	-0.027(0.072)	14.868(0.251)	0.248408	11.975(0.215)	7.686(0.465)	4.289(0.038)	2.40872e-53
SM 14:0	POU	Weighted median	10	1.653 (1.001, 2.728)	0.049
SM 14:0	POU	MR Egger	10	3.44 (1.223, 9.673)	0.047
SM 16:0	POU	IVW	9	0.884 (0.483, 1.615)	0.688	-0.003(0.905)	20.209(0.058)	0.503767	16.121(0.041)	16.086(0.024)	0.035(0.851)	1.34697e-38
SM 16:0	POU	Weighted median	9	0.816 (0.439, 1.517)	0.521
SM 16:0	POU	MR Egger	9	1.041 (0.072, 15.023)	0.977
SM 16:1	POU	IVW	3	0.758 (0.312, 1.844)	0.541	-0.037(0.366)	NA	0.348325	3.069(0.216)	0.682(0.409)	2.387(0.122)	1.46009e-14
SM 16:1	POU	Weighted median	3	0.619 (0.264, 1.453)	0.271
SM 16:1	POU	MR Egger	3	3.51 (0.442, 27.893)	0.446
SM 18:0	POU	IVW	7	1.446 (0.94, 2.224)	0.093	-0.004(0.761)	2.837(0.913)	0	2.172(0.903)	2.069(0.84)	0.103(0.748)	2.69006e-31
SM 18:0	POU	Weighted median	7	1.547 (0.895, 2.675)	0.118
SM 18:0	POU	MR Egger	7	1.68 (0.61, 4.629)	0.361
SM 18:1	POU	IVW	9	0.971 (0.516, 1.827)	0.926	-0.047(0.035)	23.697(0.025)	0.562744	18.296(0.019)	9.244(0.236)	9.052(0.003)	2.30556e-39
SM 18:1	POU	Weighted median	9	1.106 (0.589, 2.076)	0.753
SM 18:1	POU	MR Egger	9	9.216 (1.598, 53.161)	0.042
SM 22:0	POU	IVW	7	0.995 (0.596, 1.662)	0.985	-0.034(0.259)	8.618(0.405)	0.0522242	6.331(0.387)	4.71(0.452)	1.62(0.203)	4.74104e-34
SM 22:0	POU	Weighted median	7	0.996 (0.513, 1.935)	0.99
SM 22:0	POU	MR Egger	7	5.837 (0.366, 93.101)	0.267
SM 22:1	POU	IVW	12	1.03 (0.652, 1.625)	0.9	0.024(0.117)	23.659(0.064)	0.461153	20.414(0.04)	15.779(0.106)	4.635(0.031)	2.11634e-54
SM 22:1	POU	Weighted median	12	1.072 (0.639, 1.8)	0.792
SM 22:1	POU	MR Egger	12	0.365 (0.104, 1.285)	0.148
SM 24:0	POU	IVW	6	0.727 (0.469, 1.127)	0.154	-0.003(0.809)	1.448(0.968)	0	1.062(0.957)	0.996(0.91)	0.067(0.796)	1.07455e-28
SM 24:0	POU	Weighted median	6	0.698 (0.401, 1.215)	0.204
SM 24:0	POU	MR Egger	6	0.796 (0.35, 1.812)	0.616
SM 24:1	POU	IVW	11	0.998 (0.713, 1.398)	0.991	-0.002(0.807)	12.209(0.46)	0.00637385	10.064(0.435)	9.994(0.351)	0.07(0.791)	3.24125e-53
SM 24:1	POU	Weighted median	11	0.955 (0.586, 1.557)	0.853
SM 24:1	POU	MR Egger	11	1.072 (0.554, 2.077)	0.84
sorbitol	POU	IVW	7	1.097 (0.716, 1.682)	0.67	0.011(0.572)	6.538(0.568)	0	4.822(0.567)	4.457(0.486)	0.365(0.546)	3.04948e-33
sorbitol	POU	Weighted median	7	1.145 (0.639, 2.051)	0.649
sorbitol	POU	MR Egger	7	0.712 (0.164, 3.089)	0.669
suberic acid	POU	IVW	6	1.092 (0.763, 1.564)	0.63	-0.007(0.728)	7.134(0.425)	0.174275	6.055(0.301)	5.852(0.21)	0.203(0.652)	7.35313e-28
suberic acid	POU	Weighted median	6	1.156 (0.769, 1.736)	0.486
suberic acid	POU	MR Egger	6	1.276 (0.515, 3.158)	0.626
sucrose	POU	IVW	6	1.028 (0.552, 1.915)	0.93	-0.028(0.287)	12.424(0.16)	0.406967	8.431(0.134)	6.128(0.19)	2.303(0.129)	1.72035e-27
sucrose	POU	Weighted median	6	0.979 (0.518, 1.85)	0.948
sucrose	POU	MR Egger	6	2.935 (0.496, 17.373)	0.301
symmetric dimethylarginine	POU	IVW	6	1.055 (0.653, 1.706)	0.826	-0.014(0.557)	3.164(0.82)	0	2.125(0.832)	1.715(0.788)	0.41(0.522)	2.51746e-30
symmetric dimethylarginine	POU	Weighted median	6	1.179 (0.662, 2.102)	0.576
symmetric dimethylarginine	POU	MR Egger	6	1.815 (0.322, 10.223)	0.536
TAG 44:1	POU	IVW	9	1.142 (0.892, 1.461)	0.293	-0.015(0.086)	11.038(0.409)	0.0933245	8.823(0.357)	4.827(0.681)	3.996(0.046)	3.33392e-41
TAG 44:1	POU	Weighted median	9	1.296 (0.952, 1.764)	0.1
TAG 44:1	POU	MR Egger	9	1.518 (1.054, 2.187)	0.06
TAG 46:0	POU	IVW	11	0.987 (0.942, 1.035)	0.601	0.012(0.053)	324.278(0.5)	0.0491414	10.517(0.396)	5.543(0.785)	4.974(0.026)	9.92357e-52
TAG 46:0	POU	Weighted median	11	0.982 (0.93, 1.036)	0.503
TAG 46:0	POU	MR Egger	11	0.956 (0.906, 1.01)	0.141
TAG 46:1	POU	IVW	10	0.956 (0.636, 1.437)	0.829	0.003(0.877)	9.21(0.607)	0	7.507(0.584)	7.482(0.486)	0.025(0.873)	1.03701e-49
TAG 46:1	POU	Weighted median	10	0.834 (0.494, 1.408)	0.497
TAG 46:1	POU	MR Egger	10	0.819 (0.118, 5.708)	0.846
TAG 46:2	POU	IVW	9	0.946 (0.617, 1.452)	0.8	0.025(0.24)	6.462(0.751)	0	5.136(0.743)	3.486(0.837)	1.65(0.199)	1.59476e-44
TAG 46:2	POU	Weighted median	9	0.926 (0.533, 1.609)	0.785
TAG 46:2	POU	MR Egger	9	0.31 (0.053, 1.795)	0.232
TAG 48:0	POU	IVW	19	1.252 (0.963, 1.627)	0.093	-0.001(0.892)	18.362(0.564)	0	16.622(0.549)	16.603(0.482)	0.019(0.89)	4.39844e-94
TAG 48:0	POU	Weighted median	19	1.372 (0.935, 2.015)	0.106
TAG 48:0	POU	MR Egger	19	1.321 (0.588, 2.969)	0.509
TAG 48:1	POU	IVW	9	1.265 (0.823, 1.943)	0.284	0.002(0.934)	9.078(0.533)	0	7.187(0.517)	7.179(0.41)	0.008(0.93)	4.26215e-45
TAG 48:1	POU	Weighted median	9	1.046 (0.58, 1.889)	0.88
TAG 48:1	POU	MR Egger	9	1.119 (0.068, 18.533)	0.94
TAG 48:2	POU	IVW	12	1.232 (0.849, 1.789)	0.273	0.012(0.355)	8.508(0.79)	0	7.123(0.789)	6.183(0.8)	0.94(0.332)	3.58957e-61
TAG 48:2	POU	Weighted median	12	1.154 (0.702, 1.898)	0.572
TAG 48:2	POU	MR Egger	12	0.724 (0.232, 2.257)	0.59
TAG 48:3	POU	IVW	10	1.273 (0.981, 1.653)	0.069	-0.003(0.75)	5.406(0.886)	0	4.884(0.844)	4.775(0.781)	0.109(0.741)	5.51965e-51
TAG 48:3	POU	Weighted median	10	1.267 (0.877, 1.832)	0.208
TAG 48:3	POU	MR Egger	10	1.357 (0.858, 2.146)	0.228
TAG 48:4	POU	IVW	9	1.125 (0.892, 1.419)	0.318	0.008(0.498)	16.95(0.214)	0.406512	13.48(0.096)	12.562(0.084)	0.918(0.338)	1.82198e-43
TAG 48:4	POU	Weighted median	9	1.178 (0.933, 1.487)	0.168
TAG 48:4	POU	MR Egger	9	1.012 (0.693, 1.476)	0.954
TAG 50:1	POU	IVW	6	1.138 (0.763, 1.698)	0.525	0.002(0.898)	7.354(0.464)	0	4.852(0.434)	4.829(0.305)	0.023(0.881)	7.02324e-29
TAG 50:1	POU	Weighted median	6	1.357 (0.805, 2.287)	0.252
TAG 50:1	POU	MR Egger	6	1.081 (0.457, 2.559)	0.868
TAG 50:2	POU	IVW	11	1.068 (0.906, 1.258)	0.434	0.01(0.072)	37.797(0.429)	0.150832	11.776(0.3)	7.627(0.572)	4.149(0.042)	2.88697e-55
TAG 50:2	POU	Weighted median	11	1.013 (0.843, 1.217)	0.89
TAG 50:2	POU	MR Egger	11	0.971 (0.813, 1.159)	0.749
TAG 50:3	POU	IVW	14	1.257 (0.887, 1.782)	0.198	0.02(0.131)	8.219(0.89)	0	7.037(0.9)	4.416(0.975)	2.621(0.105)	8.04101e-70
TAG 50:3	POU	Weighted median	14	1.027 (0.637, 1.657)	0.912
TAG 50:3	POU	MR Egger	14	0.494 (0.151, 1.614)	0.266
TAG 50:4	POU	IVW	8	1.594 (1.025, 2.48)	0.039	-0.001(0.94)	6.124(0.793)	0	3.874(0.794)	3.868(0.695)	0.006(0.938)	1.29842e-47
TAG 50:4	POU	Weighted median	8	1.956 (1.121, 3.415)	0.018
TAG 50:4	POU	MR Egger	8	1.664 (0.516, 5.373)	0.427
TAG 50:5	POU	IVW	7	1.397 (1.03, 1.895)	0.032	0.014(0.208)	8.85(0.533)	0	5.552(0.475)	3.467(0.628)	2.085(0.149)	2.59909e-32
TAG 50:5	POU	Weighted median	7	1.256 (0.841, 1.875)	0.265
TAG 50:5	POU	MR Egger	7	0.988 (0.564, 1.73)	0.968
TAG 52:1	POU	IVW	9	1.191 (0.767, 1.849)	0.437	0.007(0.812)	8.979(0.54)	0	7.028(0.534)	6.967(0.432)	0.061(0.805)	4.45893e-46
TAG 52:1	POU	Weighted median	9	0.992 (0.558, 1.762)	0.977
TAG 52:1	POU	MR Egger	9	0.821 (0.041, 16.289)	0.9
TAG 52:2	POU	IVW	12	1.57 (1.093, 2.254)	0.015	0(0.985)	9.925(0.683)	0	8.177(0.697)	8.177(0.612)	0(0.985)	8.7105e-59
TAG 52:2	POU	Weighted median	12	1.723 (1.053, 2.818)	0.03
TAG 52:2	POU	MR Egger	12	1.597 (0.27, 9.454)	0.617
TAG 52:3	POU	IVW	12	1.147 (0.772, 1.706)	0.497	-0.02(0.086)	22.203(0.085)	0.414173	18.777(0.065)	13.773(0.184)	5.004(0.025)	5.15319e-63
TAG 52:3	POU	Weighted median	12	1.436 (0.918, 2.246)	0.113
TAG 52:3	POU	MR Egger	12	2.171 (1.029, 4.58)	0.069
TAG 52:4	POU	IVW	11	1.217 (0.797, 1.857)	0.363	0.01(0.432)	16.272(0.228)	0.262999	13.569(0.194)	12.619(0.181)	0.949(0.33)	3.30534e-55
TAG 52:4	POU	Weighted median	11	0.89 (0.524, 1.511)	0.667
TAG 52:4	POU	MR Egger	11	0.788 (0.257, 2.417)	0.687
TAG 52:5	POU	IVW	10	1.459 (0.998, 2.133)	0.051	0.029(0.044)	11.357(0.478)	0	8.598(0.475)	2.879(0.942)	5.719(0.017)	8.66581e-50
TAG 52:5	POU	Weighted median	10	1.328 (0.774, 2.278)	0.303
TAG 52:5	POU	MR Egger	10	0.507 (0.197, 1.306)	0.197
TAG 52:6	POU	IVW	7	1.424 (1.072, 1.89)	0.015	0.007(0.455)	8.97(0.622)	0	3.985(0.679)	3.33(0.649)	0.656(0.418)	2.41773e-31
TAG 52:6	POU	Weighted median	7	1.39 (0.969, 1.993)	0.074
TAG 52:6	POU	MR Egger	7	1.239 (0.798, 1.924)	0.384
TAG 54:1	POU	IVW	6	1.355 (0.811, 2.263)	0.247	0.028(0.344)	5.224(0.614)	0	3.586(0.61)	2.436(0.656)	1.15(0.284)	2.43576e-28
TAG 54:1	POU	Weighted median	6	1.407 (0.738, 2.682)	0.299
TAG 54:1	POU	MR Egger	6	0.41 (0.043, 3.869)	0.479
TAG 54:2	POU	IVW	5	1.766 (1.032, 3.02)	0.038	-0.002(0.916)	1.889(0.884)	0	1.222(0.874)	1.209(0.751)	0.013(0.909)	3.4142e-29
TAG 54:2	POU	Weighted median	5	1.768 (0.906, 3.449)	0.095
TAG 54:2	POU	MR Egger	5	1.973 (0.272, 14.337)	0.55
TAG 54:3	POU	IVW	10	0.954 (0.725, 1.256)	0.738	0.004(0.512)	10.996(0.589)	0	7.48(0.587)	7.008(0.536)	0.472(0.492)	3.31945e-55
TAG 54:3	POU	Weighted median	10	0.886 (0.62, 1.267)	0.508
TAG 54:3	POU	MR Egger	10	0.859 (0.572, 1.29)	0.485
TAG 54:4	POU	IVW	12	1.152 (0.766, 1.731)	0.497	-0.006(0.752)	17.488(0.211)	0.238708	14.449(0.209)	14.299(0.16)	0.151(0.698)	1.69964e-60
TAG 54:4	POU	Weighted median	12	1.409 (0.847, 2.342)	0.187
TAG 54:4	POU	MR Egger	12	1.541 (0.252, 9.422)	0.65
TAG 54:5	POU	IVW	7	1.16 (0.633, 2.127)	0.63	-0.001(0.964)	14.594(0.168)	0.471705	11.357(0.078)	11.352(0.045)	0.005(0.943)	1.02755e-39
TAG 54:5	POU	Weighted median	7	1.218 (0.666, 2.227)	0.523
TAG 54:5	POU	MR Egger	7	1.21 (0.189, 7.742)	0.848
TAG 54:6	POU	IVW	6	1.539 (0.924, 2.563)	0.097	0.027(0.122)	8.973(0.359)	0.0966476	5.535(0.354)	1.705(0.79)	3.83(0.05)	4.27261e-28
TAG 54:6	POU	Weighted median	6	1.232 (0.651, 2.331)	0.522
TAG 54:6	POU	MR Egger	6	0.52 (0.158, 1.709)	0.342
TAG 54:7	POU	IVW	7	1.31 (0.837, 2.051)	0.238	0.012(0.387)	3.654(0.905)	0	2.472(0.872)	1.573(0.904)	0.899(0.343)	9.50173e-38
TAG 54:7	POU	Weighted median	7	1.337 (0.763, 2.342)	0.31
TAG 54:7	POU	MR Egger	7	0.789 (0.252, 2.467)	0.7
TAG 54:8	POU	IVW	13	1.205 (0.948, 1.532)	0.127	-0.004(0.607)	13.24(0.598)	0	11.969(0.448)	11.671(0.389)	0.298(0.585)	3.21826e-68
TAG 54:8	POU	Weighted median	13	1.293 (0.915, 1.827)	0.145
TAG 54:8	POU	MR Egger	13	1.327 (0.861, 2.045)	0.227
TAG 54:9	POU	IVW	5	0.977 (0.604, 1.578)	0.923	-0.011(0.465)	4.948(0.508)	0	3.672(0.452)	2.975(0.395)	0.696(0.404)	9.389e-25
TAG 54:9	POU	Weighted median	5	1.074 (0.583, 1.979)	0.818
TAG 54:9	POU	MR Egger	5	1.408 (0.526, 3.771)	0.544
TAG 56:10	POU	IVW	4	1.057 (0.614, 1.819)	0.842	-0.013(0.615)	3.332(0.634)	0	1.873(0.599)	1.524(0.467)	0.349(0.555)	1.07421e-22
TAG 56:10	POU	Weighted median	4	1.034 (0.519, 2.058)	0.924
TAG 56:10	POU	MR Egger	4	1.588 (0.37, 6.815)	0.597
TAG 56:2	POU	IVW	9	1.095 (0.629, 1.907)	0.749	0.012(0.68)	18.805(0.08)	0.447161	14.471(0.07)	14.097(0.049)	0.374(0.541)	1.10266e-42
TAG 56:2	POU	Weighted median	9	0.87 (0.461, 1.641)	0.666
TAG 56:2	POU	MR Egger	9	0.682 (0.073, 6.352)	0.747
TAG 56:3	POU	IVW	6	1.127 (0.534, 2.38)	0.754	-0.018(0.636)	16.354(0.075)	0.550886	11.133(0.049)	10.451(0.033)	0.682(0.409)	9.2251e-34
TAG 56:3	POU	Weighted median	6	1.562 (0.757, 3.225)	0.228
TAG 56:3	POU	MR Egger	6	2.418 (0.116, 50.543)	0.6
TAG 56:4	POU	IVW	9	1.193 (0.873, 1.63)	0.268	0.005(0.655)	17.821(0.259)	0.440586	14.301(0.074)	13.87(0.054)	0.43(0.512)	2.7353e-41
TAG 56:4	POU	Weighted median	9	1.121 (0.835, 1.505)	0.446
TAG 56:4	POU	MR Egger	9	1.098 (0.68, 1.773)	0.714
TAG 56:5	POU	IVW	12	0.863 (0.604, 1.231)	0.415	0.004(0.771)	8.72(0.79)	0	7.376(0.768)	7.287(0.698)	0.089(0.765)	3.89183e-56
TAG 56:5	POU	Weighted median	12	0.845 (0.515, 1.386)	0.505
TAG 56:5	POU	MR Egger	12	0.735 (0.244, 2.218)	0.597
TAG 56:6	POU	IVW	11	1.184 (0.771, 1.816)	0.441	-0.013(0.425)	13.859(0.389)	0.167368	12.01(0.284)	11.147(0.266)	0.863(0.353)	2.727e-56
TAG 56:6	POU	Weighted median	11	1.46 (0.838, 2.542)	0.181
TAG 56:6	POU	MR Egger	11	2.107 (0.508, 8.738)	0.331
TAG 56:7	POU	IVW	8	1.026 (0.565, 1.861)	0.934	0.035(0.261)	15.54(0.117)	0.410851	11.882(0.105)	9.453(0.15)	2.429(0.119)	3.77142e-40
TAG 56:7	POU	Weighted median	8	1.321 (0.708, 2.466)	0.382
TAG 56:7	POU	MR Egger	8	0.165 (0.009, 3.121)	0.275
TAG 56:8	POU	IVW	8	0.848 (0.622, 1.158)	0.301	0.002(0.814)	5.12(0.814)	0	4.156(0.762)	4.095(0.664)	0.061(0.805)	2.96712e-39
TAG 56:8	POU	Weighted median	8	0.839 (0.56, 1.257)	0.396
TAG 56:8	POU	MR Egger	8	0.817 (0.53, 1.259)	0.395
TAG 56:9	POU	IVW	6	1.104 (0.687, 1.772)	0.683	0.007(0.66)	5.066(0.646)	0	3.6(0.608)	3.375(0.497)	0.224(0.636)	2.02102e-30
TAG 56:9	POU	Weighted median	6	1.148 (0.626, 2.105)	0.656
TAG 56:9	POU	MR Egger	6	0.862 (0.28, 2.656)	0.809
TAG 58:10	POU	IVW	15	0.997 (0.889, 1.118)	0.958	-0.006(0.319)	27.378(0.367)	0.480505	26.949(0.02)	24.89(0.024)	2.059(0.151)	7.17059e-82
TAG 58:10	POU	Weighted median	15	0.998 (0.914, 1.089)	0.96
TAG 58:10	POU	MR Egger	15	1.023 (0.904, 1.159)	0.722
TAG 58:11	POU	IVW	6	2.193 (1.377, 3.491)	0.001	0.001(0.973)	6.285(0.56)	0	4.646(0.461)	4.645(0.326)	0.002(0.969)	9.76465e-38
TAG 58:11	POU	Weighted median	6	2.626 (1.412, 4.883)	0.002
TAG 58:11	POU	MR Egger	6	2.137 (0.495, 9.222)	0.366
TAG 58:12	POU	IVW	8	1.246 (0.601, 2.583)	0.554	0(0.986)	25.213(0.01)	0.6357	19.215(0.008)	19.214(0.004)	0.001(0.975)	4.36238e-35
TAG 58:12	POU	Weighted median	8	0.822 (0.408, 1.656)	0.583
TAG 58:12	POU	MR Egger	8	1.273 (0.1, 16.247)	0.859
TAG 58:6	POU	IVW	6	1.002 (0.653, 1.537)	0.993	-0.009(0.578)	3.244(0.813)	0	2.234(0.816)	1.867(0.76)	0.367(0.545)	3.72317e-29
TAG 58:6	POU	Weighted median	6	0.936 (0.539, 1.626)	0.815
TAG 58:6	POU	MR Egger	6	1.327 (0.486, 3.625)	0.611
TAG 58:7	POU	IVW	5	1.243 (0.934, 1.656)	0.136	0.003(0.771)	2.814(0.83)	0	1.634(0.803)	1.532(0.675)	0.101(0.75)	1.48231e-23
TAG 58:7	POU	Weighted median	5	1.2 (0.847, 1.7)	0.304
TAG 58:7	POU	MR Egger	5	1.199 (0.833, 1.726)	0.401
TAG 58:8	POU	IVW	11	0.977 (0.652, 1.465)	0.912	-0.014(0.284)	13.925(0.395)	0.137411	11.593(0.313)	10.133(0.34)	1.46(0.227)	1.13947e-61
TAG 58:8	POU	Weighted median	11	1.307 (0.771, 2.217)	0.32
TAG 58:8	POU	MR Egger	11	1.702 (0.605, 4.794)	0.34
TAG 58:9	POU	IVW	11	0.978 (0.709, 1.349)	0.893	0.013(0.079)	16.957(0.285)	0.211399	12.681(0.242)	8.743(0.461)	3.937(0.047)	4.17515e-57
TAG 58:9	POU	Weighted median	11	0.871 (0.58, 1.307)	0.505
TAG 58:9	POU	MR Egger	11	0.706 (0.459, 1.086)	0.147
TAG 60:12	POU	IVW	7	1.225 (0.629, 2.384)	0.551	-0.032(0.285)	20.078(0.03)	0.605774	15.22(0.019)	11.83(0.037)	3.39(0.066)	1.62618e-33
TAG 60:12	POU	Weighted median	7	1.314 (0.714, 2.418)	0.381
TAG 60:12	POU	MR Egger	7	4.35 (0.495, 38.205)	0.242
taurine	POU	IVW	8	0.883 (0.71, 1.099)	0.265	0.004(0.594)	4.775(0.842)	0	4.439(0.728)	4.122(0.66)	0.317(0.573)	1.32863e-38
taurine	POU	Weighted median	8	0.875 (0.667, 1.147)	0.333
taurine	POU	MR Egger	8	0.816 (0.574, 1.16)	0.3
tauro:deoxycholates	POU	IVW	13	0.899 (0.609, 1.328)	0.594	-0.014(0.337)	25.914(0.054)	0.441049	21.469(0.044)	19.666(0.05)	1.803(0.179)	3.31653e-61
tauro:deoxycholates	POU	Weighted median	13	1.036 (0.659, 1.627)	0.879
tauro:deoxycholates	POU	MR Egger	13	1.4 (0.543, 3.613)	0.501
taurocholate	POU	IVW	9	0.89 (0.706, 1.124)	0.329	0.006(0.584)	10.846(0.418)	0.146605	9.374(0.312)	8.954(0.256)	0.42(0.517)	2.1482e-42
taurocholate	POU	Weighted median	9	0.929 (0.696, 1.238)	0.614
taurocholate	POU	MR Egger	9	0.818 (0.561, 1.194)	0.333
thiamine	POU	IVW	5	1.031 (0.572, 1.858)	0.92	0.016(0.468)	3.936(0.763)	0	2.244(0.691)	1.558(0.669)	0.686(0.407)	2.3389e-29
thiamine	POU	Weighted median	5	0.816 (0.386, 1.725)	0.594
thiamine	POU	MR Egger	5	0.541 (0.105, 2.778)	0.515
threonine	POU	IVW	7	1.052 (0.659, 1.68)	0.83	-0.003(0.82)	7.389(0.509)	0	5.322(0.503)	5.261(0.385)	0.061(0.806)	2.33433e-34
threonine	POU	Weighted median	7	1.071 (0.559, 2.052)	0.836
threonine	POU	MR Egger	7	1.198 (0.374, 3.84)	0.773
thyroxine	POU	IVW	6	0.937 (0.413, 2.124)	0.876	0.037(0.639)	17.812(0.037)	0.60472	12.649(0.027)	11.887(0.018)	0.762(0.383)	2.65837e-29
thyroxine	POU	Weighted median	6	1.544 (0.731, 3.259)	0.254
thyroxine	POU	MR Egger	6	0.191 (0, 95.639)	0.629
triiodothyronine	POU	IVW	2	1.805 (0.866, 3.763)	0.115	NA	NA	NA	NA	NA	NA	2.20385e-16
trimethylamine:N:oxide	POU	IVW	9	0.857 (0.63, 1.167)	0.329	0.001(0.89)	18.198(0.173)	0.520894	16.698(0.033)	16.649(0.02)	0.049(0.825)	3.10728e-43
trimethylamine:N:oxide	POU	Weighted median	9	0.869 (0.669, 1.128)	0.291
trimethylamine:N:oxide	POU	MR Egger	9	0.842 (0.556, 1.274)	0.442
tryptophan	POU	IVW	4	0.555 (0.292, 1.056)	0.073	-0.028(0.47)	4.675(0.508)	0	2.723(0.436)	1.944(0.378)	0.779(0.377)	2.87535e-18
tryptophan	POU	Weighted median	4	0.671 (0.302, 1.492)	0.328
tryptophan	POU	MR Egger	4	2.302 (0.092, 57.805)	0.663
tyrosine	POU	IVW	8	0.991 (0.871, 1.127)	0.891	-0.002(0.772)	5.14(0.873)	0	4.529(0.717)	4.437(0.618)	0.092(0.762)	3.72929e-41
tyrosine	POU	Weighted median	8	0.994 (0.86, 1.148)	0.93
tyrosine	POU	MR Egger	8	1.004 (0.861, 1.17)	0.962
UDP glucose; UDP galactose	POU	IVW	10	1.035 (0.613, 1.748)	0.898	0.001(0.937)	25.217(0.024)	0.575924	21.223(0.012)	21.205(0.007)	0.018(0.894)	2.57954e-47
UDP glucose; UDP galactose	POU	Weighted median	10	0.945 (0.579, 1.542)	0.822
UDP glucose; UDP galactose	POU	MR Egger	10	0.981 (0.242, 3.97)	0.979
ureidopropionic acid	POU	IVW	9	1.013 (0.668, 1.538)	0.95	0.001(0.932)	14.493(0.205)	0.255968	10.752(0.216)	10.74(0.15)	0.012(0.913)	2.26155e-40
ureidopropionic acid	POU	Weighted median	9	0.943 (0.562, 1.583)	0.825
ureidopropionic acid	POU	MR Egger	9	0.967 (0.31, 3.011)	0.955
uric acid	POU	IVW	9	0.699 (0.431, 1.133)	0.146	-0.048(0.058)	14.089(0.205)	0.296641	11.374(0.181)	6.257(0.51)	5.117(0.024)	6.05457e-42
uric acid	POU	Weighted median	9	0.742 (0.432, 1.272)	0.278
uric acid	POU	MR Egger	9	7.301 (0.919, 58.018)	0.102
uridine diphosphate	POU	IVW	4	0.711 (0.456, 1.109)	0.132	-0.004(0.728)	2.126(0.781)	0	1.32(0.724)	1.16(0.56)	0.16(0.69)	3.52783e-18
uridine diphosphate	POU	Weighted median	4	0.753 (0.441, 1.286)	0.299
uridine diphosphate	POU	MR Egger	4	0.808 (0.374, 1.746)	0.643
uridine	POU	IVW	11	0.903 (0.646, 1.262)	0.551	-0.029(0.071)	13.507(0.376)	0.0870811	10.954(0.361)	6.775(0.661)	4.179(0.041)	4.95192e-56
uridine	POU	Weighted median	11	1.127 (0.72, 1.763)	0.601
uridine	POU	MR Egger	11	2.739 (0.902, 8.315)	0.109
valine	POU	IVW	4	1.297 (0.702, 2.396)	0.406	-0.012(0.632)	4.885(0.474)	0	2.558(0.465)	2.213(0.331)	0.346(0.556)	1.12491e-18
valine	POU	Weighted median	4	1.623 (0.748, 3.519)	0.22
valine	POU	MR Egger	4	1.962 (0.401, 9.591)	0.493
xanthine	POU	IVW	8	0.955 (0.787, 1.158)	0.638	0.001(0.892)	7.684(0.659)	0	6.736(0.457)	6.713(0.348)	0.022(0.881)	7.53519e-38
xanthine	POU	Weighted median	8	0.936 (0.749, 1.171)	0.564
xanthine	POU	MR Egger	8	0.945 (0.739, 1.209)	0.669
xanthosine	POU	IVW	9	0.93 (0.591, 1.465)	0.755	0.031(0.077)	13.12(0.323)	0.204248	10.053(0.261)	5.775(0.566)	4.279(0.039)	4.17652e-56
xanthosine	POU	Weighted median	9	0.875 (0.501, 1.528)	0.639
xanthosine	POU	MR Egger	9	0.24 (0.062, 0.922)	0.076
xanthurenate	POU	IVW	6	0.946 (0.651, 1.375)	0.771	-0.008(0.705)	2.668(0.928)	0	1.378(0.927)	1.212(0.876)	0.166(0.684)	1.43132e-36
xanthurenate	POU	Weighted median	6	0.88 (0.562, 1.376)	0.575
xanthurenate	POU	MR Egger	6	1.268 (0.295, 5.441)	0.766

## Sheet: Metabolites on MCP
						Directional pleiotropy		Cochran Q-test		Rucker's framework
Exposure	Outcome	Method	NSNPs	Beta (95%CI)	P	Egger intercept (P)	MRPRESSO global test, RSSobs (P)	I2 statistics	Q-statistic (P)	Q'-statistic (P)	Q–Q' (P)	Steiger P
2:hydroxyglutaric acid	MCP	IVW	4	-0.054 (-0.162, 0.054)	0.319	-0.004(0.206)	13.977(0.355)	0.437458	5.333(0.149)	1.93(0.381)	3.403(0.065)	1.4591e-19
2:hydroxyglutaric acid	MCP	Weighted median	4	-0.011 (-0.109, 0.087)	0.819
2:hydroxyglutaric acid	MCP	MR Egger	4	0.029 (-0.091, 0.149)	0.678
3-phosphoglyceric acid	MCP	IVW	10	-0.038 (-0.122, 0.046)	0.387	0(0.912)	15.838(0.184)	0.287435	12.63(0.18)	12.61(0.126)	0.021(0.886)	9.08481e-52
3-phosphoglyceric acid	MCP	Weighted median	10	-0.037 (-0.141, 0.067)	0.487
3-phosphoglyceric acid	MCP	MR Egger	10	-0.026 (-0.251, 0.199)	0.829
3:hydroxyanthranilic acid	MCP	IVW	9	-0.004 (-0.029, 0.021)	0.783	-0.001(0.739)	19.332(0.493)	0.530195	17.028(0.03)	16.741(0.019)	0.287(0.592)	7.69007e-43
3:hydroxyanthranilic acid	MCP	Weighted median	9	-0.004 (-0.024, 0.016)	0.667
3:hydroxyanthranilic acid	MCP	MR Egger	9	-0.001 (-0.030, 0.028)	0.928
3:hydroxyphenylacetic acid	MCP	IVW	6	-0.07 (-0.227, 0.087)	0.387	-0.005(0.396)	22.592(0.045)	0.650039	14.287(0.014)	11.661(0.02)	2.626(0.105)	1.38811e-27
3:hydroxyphenylacetic acid	MCP	Weighted median	6	-0.058 (-0.197, 0.081)	0.413
3:hydroxyphenylacetic acid	MCP	MR Egger	6	0.142 (-0.324, 0.608)	0.581
3:methyladipate; pimelate	MCP	IVW	8	-0.07 (-0.172, 0.032)	0.178	0.004(0.279)	10.943(0.309)	0.180032	8.537(0.288)	6.907(0.33)	1.63(0.202)	1.77183e-40
3:methyladipate; pimelate	MCP	Weighted median	8	-0.04 (-0.165, 0.085)	0.527
3:methyladipate; pimelate	MCP	MR Egger	8	-0.225 (-0.499, 0.049)	0.159
5-hydroxyindoleacetic acid	MCP	IVW	11	0 (-0.096, 0.096)	0.995	-0.002(0.396)	21.389(0.077)	0.428885	17.51(0.064)	16.092(0.065)	1.418(0.234)	4.35927e-53
5-hydroxyindoleacetic acid	MCP	Weighted median	11	0.03 (-0.076, 0.136)	0.574
5-hydroxyindoleacetic acid	MCP	MR Egger	11	0.079 (-0.119, 0.277)	0.456
aconitate	MCP	IVW	4	0.154 (-0.046, 0.354)	0.13	0(0.992)	10.687(0.207)	0.505987	6.073(0.108)	6.072(0.048)	0(0.984)	1.54513e-18
aconitate	MCP	Weighted median	4	0.098 (-0.080, 0.276)	0.285
aconitate	MCP	MR Egger	4	0.145 (-1.564, 1.854)	0.884
adenosine diphosphate	MCP	IVW	9	-0.03 (-0.122, 0.062)	0.529	-0.002(0.598)	20.175(0.048)	0.549495	17.758(0.023)	17.016(0.017)	0.742(0.389)	5.23999e-46
adenosine diphosphate	MCP	Weighted median	9	-0.013 (-0.095, 0.069)	0.755
adenosine diphosphate	MCP	MR Egger	9	0.036 (-0.217, 0.289)	0.787
adenosine monophosphate	MCP	IVW	8	0.016 (-0.037, 0.069)	0.553	0.002(0.206)	13.506(0.521)	0	5.01(0.659)	2.999(0.809)	2.011(0.156)	2.66968e-48
adenosine monophosphate	MCP	Weighted median	8	-0.004 (-0.067, 0.059)	0.897
adenosine monophosphate	MCP	MR Egger	8	-0.015 (-0.084, 0.054)	0.687
adenosine	MCP	IVW	3	-0.012 (-0.183, 0.159)	0.887	-0.007(0.526)	NA	0	1.111(0.574)	0.26(0.61)	0.851(0.356)	1.06385e-14
adenosine	MCP	Weighted median	3	-0.036 (-0.257, 0.185)	0.753
adenosine	MCP	MR Egger	3	0.294 (-0.378, 0.966)	0.549
adipic acid	MCP	IVW	7	0.025 (-0.069, 0.119)	0.6	-0.006(0.134)	9.586(0.344)	0.0900517	6.594(0.36)	3.396(0.639)	3.198(0.074)	5.39703e-35
adipic acid	MCP	Weighted median	7	0.029 (-0.094, 0.152)	0.646
adipic acid	MCP	MR Egger	7	0.218 (-0.011, 0.447)	0.122
alanine	MCP	IVW	6	0.017 (-0.020, 0.054)	0.381	0.001(0.698)	10.162(0.579)	0	4.84(0.436)	4.638(0.326)	0.201(0.654)	5.20424e-35
alanine	MCP	Weighted median	6	0.014 (-0.027, 0.055)	0.509
alanine	MCP	MR Egger	6	0.01 (-0.039, 0.059)	0.71
allantoin	MCP	IVW	7	-0.062 (-0.207, 0.083)	0.401	-0.012(0.033)	16.315(0.097)	0.512501	12.308(0.055)	3.831(0.574)	8.477(0.004)	1.3246e-35
allantoin	MCP	Weighted median	7	-0.044 (-0.189, 0.101)	0.552
allantoin	MCP	MR Egger	7	0.393 (0.070, 0.716)	0.063
alpha:glycerophosphocholine	MCP	IVW	3	0.018 (-0.068, 0.104)	0.681	0.001(0.818)	NA	0	0.283(0.868)	0.197(0.657)	0.086(0.769)	1.48635e-16
alpha:glycerophosphocholine	MCP	Weighted median	3	0.012 (-0.084, 0.108)	0.799
alpha:glycerophosphocholine	MCP	MR Egger	3	0.003 (-0.130, 0.136)	0.972
alpha:hydroxybutyric acid	MCP	IVW	5	0.018 (-0.088, 0.124)	0.743	0.006(0.409)	4.719(0.577)	0	2.923(0.571)	2.008(0.571)	0.916(0.339)	9.96811e-30
alpha:hydroxybutyric acid	MCP	Weighted median	5	-0.009 (-0.154, 0.136)	0.904
alpha:hydroxybutyric acid	MCP	MR Egger	5	-0.232 (-0.755, 0.291)	0.448
alpha:ketoglutarate	MCP	IVW	7	-0.068 (-0.152, 0.016)	0.119	0.001(0.756)	5.42(0.688)	0	4.342(0.63)	4.234(0.516)	0.108(0.742)	1.01935e-34
alpha:ketoglutarate	MCP	Weighted median	7	-0.058 (-0.172, 0.056)	0.317
alpha:ketoglutarate	MCP	MR Egger	7	-0.097 (-0.289, 0.095)	0.371
aminoadipic acid	MCP	IVW	6	-0.042 (-0.144, 0.060)	0.415	-0.001(0.678)	4.804(0.681)	0	3.061(0.691)	2.861(0.581)	0.199(0.655)	3.5596e-31
aminoadipic acid	MCP	Weighted median	6	-0.041 (-0.170, 0.088)	0.541
aminoadipic acid	MCP	MR Egger	6	0.005 (-0.224, 0.234)	0.969
anthranilic acid	MCP	IVW	9	-0.01 (-0.081, 0.061)	0.775	0.001(0.51)	5.034(0.916)	0	3.577(0.893)	3.095(0.876)	0.482(0.488)	5.72742e-51
anthranilic acid	MCP	Weighted median	9	0.009 (-0.085, 0.103)	0.852
anthranilic acid	MCP	MR Egger	9	-0.042 (-0.156, 0.072)	0.492
arginine	MCP	IVW	4	-0.074 (-0.309, 0.161)	0.535	0.001(0.92)	16.147(0.061)	0.705079	10.172(0.017)	10.108(0.006)	0.064(0.8)	1.09599e-20
arginine	MCP	Weighted median	4	-0.091 (-0.283, 0.101)	0.357
arginine	MCP	MR Egger	4	-0.1 (-0.631, 0.431)	0.748
argininosuccinate	MCP	IVW	7	0.019 (-0.054, 0.092)	0.613	-0.002(0.581)	13.038(0.23)	0.299704	8.568(0.199)	8.011(0.156)	0.557(0.455)	2.64786e-35
argininosuccinate	MCP	Weighted median	7	-0.038 (-0.126, 0.050)	0.397
argininosuccinate	MCP	MR Egger	7	0.067 (-0.111, 0.245)	0.493
asparagine	MCP	IVW	9	0.131 (0.043, 0.219)	0.004	-0.002(0.5)	5.944(0.796)	0	4.686(0.791)	4.181(0.759)	0.506(0.477)	5.45129e-50
asparagine	MCP	Weighted median	9	0.15 (0.027, 0.273)	0.016
asparagine	MCP	MR Egger	9	0.22 (-0.043, 0.483)	0.143
aspartate	MCP	IVW	7	0.019 (-0.036, 0.074)	0.509	0.004(0.062)	26.324(0.227)	0.424608	10.428(0.108)	4.709(0.452)	5.719(0.017)	1.00646e-39
aspartate	MCP	Weighted median	7	-0.009 (-0.064, 0.046)	0.735
aspartate	MCP	MR Egger	7	-0.022 (-0.075, 0.031)	0.452
asymmetric dimethylarginine	MCP	IVW	7	-0.016 (-0.102, 0.070)	0.712	-0.002(0.524)	6.115(0.636)	0	5.099(0.531)	4.631(0.463)	0.468(0.494)	8.28478e-63
asymmetric dimethylarginine	MCP	Weighted median	7	-0.028 (-0.140, 0.084)	0.618
asymmetric dimethylarginine	MCP	MR Egger	7	0.057 (-0.170, 0.284)	0.643
beta:aminoisobutyric acid	MCP	IVW	15	0.021 (-0.044, 0.086)	0.511	0.001(0.604)	25.591(0.088)	0.402372	23.426(0.054)	22.928(0.043)	0.498(0.48)	4.13878e-216
beta:aminoisobutyric acid	MCP	Weighted median	15	0.036 (-0.031, 0.103)	0.29
beta:aminoisobutyric acid	MCP	MR Egger	15	-0.007 (-0.132, 0.118)	0.91
beta:hydroxybutyric acid	MCP	IVW	5	0.089 (-0.054, 0.232)	0.223	-0.016(0.122)	9.299(0.254)	0.339997	6.061(0.195)	1.504(0.681)	4.556(0.033)	4.3616e-23
beta:hydroxybutyric acid	MCP	Weighted median	5	0.034 (-0.129, 0.197)	0.686
beta:hydroxybutyric acid	MCP	MR Egger	5	0.803 (0.137, 1.469)	0.099
betaine	MCP	IVW	12	0.011 (-0.089, 0.111)	0.824	-0.003(0.292)	28.41(0.024)	0.566868	25.396(0.008)	22.595(0.012)	2.802(0.094)	5.74586e-61
betaine	MCP	Weighted median	12	-0.001 (-0.091, 0.089)	0.988
betaine	MCP	MR Egger	12	0.113 (-0.091, 0.317)	0.304
carnitine	MCP	IVW	9	0.013 (-0.058, 0.084)	0.723	0.003(0.293)	11.534(0.352)	0.139045	9.292(0.318)	7.842(0.347)	1.45(0.228)	3.63776e-67
carnitine	MCP	Weighted median	9	0.016 (-0.074, 0.106)	0.72
carnitine	MCP	MR Egger	9	-0.101 (-0.309, 0.107)	0.373
carnosine	MCP	IVW	13	0.051 (-0.014, 0.116)	0.121	0.003(0.534)	22.845(0.095)	0.410218	20.346(0.061)	19.612(0.051)	0.734(0.392)	7.22142e-74
carnosine	MCP	Weighted median	13	0.024 (-0.047, 0.095)	0.5
carnosine	MCP	MR Egger	13	0.002 (-0.163, 0.167)	0.986
CE 14:0	MCP	IVW	9	-0.089 (-0.205, 0.027)	0.129	0.004(0.39)	14.871(0.18)	0.344395	12.202(0.142)	10.896(0.143)	1.306(0.253)	5.04828e-46
CE 14:0	MCP	Weighted median	9	-0.082 (-0.209, 0.045)	0.208
CE 14:0	MCP	MR Egger	9	-0.272 (-0.680, 0.136)	0.232
CE 16:0	MCP	IVW	12	0.002 (-0.072, 0.076)	0.958	-0.002(0.377)	22.76(0.089)	0.473116	20.877(0.035)	19.236(0.037)	1.642(0.2)	4.85371e-76
CE 16:0	MCP	Weighted median	12	0.024 (-0.045, 0.093)	0.487
CE 16:0	MCP	MR Egger	12	0.075 (-0.096, 0.246)	0.414
CE 16:1	MCP	IVW	6	-0.13 (-0.283, 0.023)	0.097	0.008(0.277)	13.589(0.134)	0.458665	9.236(0.1)	6.624(0.157)	2.613(0.106)	5.41683e-29
CE 16:1	MCP	Weighted median	6	-0.12 (-0.283, 0.043)	0.148
CE 16:1	MCP	MR Egger	6	-0.454 (-0.979, 0.071)	0.166
CE 18:0	MCP	IVW	10	-0.032 (-0.103, 0.039)	0.368	0(0.851)	29.859(0.076)	0.595307	22.239(0.008)	22.134(0.005)	0.105(0.746)	1.804e-48
CE 18:0	MCP	Weighted median	10	0.006 (-0.067, 0.079)	0.871
CE 18:0	MCP	MR Egger	10	-0.039 (-0.137, 0.059)	0.46
CE 18:1	MCP	IVW	8	-0.018 (-0.167, 0.131)	0.814	-0.007(0.151)	17.083(0.078)	0.475761	13.353(0.064)	9.199(0.163)	4.154(0.042)	1.02453e-39
CE 18:1	MCP	Weighted median	8	-0.001 (-0.156, 0.154)	0.987
CE 18:1	MCP	MR Egger	8	0.255 (-0.096, 0.606)	0.204
CE 18:2	MCP	IVW	5	-0.033 (-0.141, 0.075)	0.557	0.002(0.595)	4.712(0.613)	0	2.417(0.66)	2.065(0.559)	0.352(0.553)	8.17634e-26
CE 18:2	MCP	Weighted median	5	-0.054 (-0.189, 0.081)	0.435
CE 18:2	MCP	MR Egger	5	-0.109 (-0.383, 0.165)	0.494
CE 18:3	MCP	IVW	10	-0.011 (-0.097, 0.075)	0.8	-0.002(0.555)	12.143(0.43)	0	8.867(0.45)	8.466(0.389)	0.402(0.526)	3.7919e-62
CE 18:3	MCP	Weighted median	10	0.033 (-0.085, 0.151)	0.585
CE 18:3	MCP	MR Egger	10	0.058 (-0.177, 0.293)	0.645
CE 20:3	MCP	IVW	10	0.086 (-0.008, 0.180)	0.073	-0.006(0.418)	12.593(0.366)	0.105013	10.056(0.346)	9.217(0.324)	0.839(0.36)	1.90852e-54
CE 20:3	MCP	Weighted median	10	0.076 (-0.047, 0.199)	0.227
CE 20:3	MCP	MR Egger	10	0.367 (-0.286, 1.020)	0.303
CE 20:4	MCP	IVW	14	-0.009 (-0.068, 0.050)	0.769	0(0.952)	11.044(0.724)	0	9.719(0.717)	9.716(0.641)	0.004(0.951)	8.93795e-114
CE 20:4	MCP	Weighted median	14	-0.007 (-0.085, 0.071)	0.865
CE 20:4	MCP	MR Egger	14	-0.005 (-0.152, 0.142)	0.95
CE 20:5	MCP	IVW	14	-0.004 (-0.026, 0.018)	0.688	-0.001(0.594)	14.846(0.672)	0	10.155(0.681)	9.855(0.629)	0.301(0.584)	8.0286e-92
CE 20:5	MCP	Weighted median	14	-0.002 (-0.027, 0.023)	0.902
CE 20:5	MCP	MR Egger	14	-0.001 (-0.025, 0.023)	0.92
CE 22:6	MCP	IVW	10	-0.04 (-0.130, 0.050)	0.381	0.007(0.156)	7.681(0.721)	0	6.252(0.714)	3.802(0.875)	2.45(0.117)	2.64928e-51
CE 22:6	MCP	Weighted median	10	-0.101 (-0.221, 0.019)	0.099
CE 22:6	MCP	MR Egger	10	-0.365 (-0.781, 0.051)	0.124
choline	MCP	IVW	7	-0.036 (-0.109, 0.037)	0.325	0.002(0.435)	9.471(0.443)	0	5.657(0.463)	4.937(0.424)	0.719(0.396)	4.7809e-34
choline	MCP	Weighted median	7	-0.073 (-0.171, 0.025)	0.143
choline	MCP	MR Egger	7	-0.078 (-0.200, 0.044)	0.261
citrate	MCP	IVW	7	0.023 (-0.128, 0.174)	0.771	0.002(0.76)	28.167(0.005)	0.724144	21.751(0.001)	21.307(0.001)	0.443(0.505)	4.75977e-34
citrate	MCP	Weighted median	7	-0.023 (-0.141, 0.095)	0.7
citrate	MCP	MR Egger	7	-0.041 (-0.460, 0.378)	0.856
citrulline	MCP	IVW	6	-0.022 (-0.145, 0.101)	0.724	-0.001(0.845)	13.47(0.193)	0.333753	7.505(0.186)	7.424(0.115)	0.08(0.777)	4.72848e-29
citrulline	MCP	Weighted median	6	-0.018 (-0.157, 0.121)	0.803
citrulline	MCP	MR Egger	6	0.024 (-0.431, 0.479)	0.923
cotinine	MCP	IVW	8	-0.031 (-0.125, 0.063)	0.52	0.002(0.308)	17.61(0.188)	0.32382	10.352(0.169)	8.576(0.199)	1.777(0.183)	5.18503e-41
cotinine	MCP	Weighted median	8	0.036 (-0.086, 0.158)	0.559
cotinine	MCP	MR Egger	8	-0.097 (-0.246, 0.052)	0.248
creatine	MCP	IVW	8	0.127 (-0.051, 0.305)	0.166	0.001(0.869)	36.489(0.001)	0.737939	26.711(0)	26.581(0)	0.13(0.718)	1.47502e-42
creatine	MCP	Weighted median	8	0.063 (-0.086, 0.212)	0.4
creatine	MCP	MR Egger	8	0.077 (-0.519, 0.673)	0.808
creatinine	MCP	IVW	12	-0.033 (-0.098, 0.032)	0.314	-0.001(0.774)	5.674(0.939)	0	4.899(0.936)	4.812(0.903)	0.087(0.768)	4.57217e-61
creatinine	MCP	Weighted median	12	-0.024 (-0.114, 0.066)	0.605
creatinine	MCP	MR Egger	12	-0.015 (-0.148, 0.118)	0.826
cyclic adenosine monophosphate	MCP	IVW	8	-0.116 (-0.204, -0.028)	0.01	0.004(0.517)	10.643(0.354)	0.184125	8.58(0.284)	7.953(0.242)	0.627(0.429)	5.0958e-40
cyclic adenosine monophosphate	MCP	Weighted median	8	-0.117 (-0.229, -0.005)	0.039
cyclic adenosine monophosphate	MCP	MR Egger	8	-0.282 (-0.762, 0.198)	0.294
cystathionine	MCP	IVW	5	0.066 (-0.054, 0.186)	0.282	0.005(0.627)	2.982(0.74)	0	2.083(0.72)	1.792(0.617)	0.291(0.59)	2.29317e-24
cystathionine	MCP	Weighted median	5	0.055 (-0.102, 0.212)	0.493
cystathionine	MCP	MR Egger	5	-0.08 (-0.625, 0.465)	0.791
DAG 34:1	MCP	IVW	13	0.041 (-0.061, 0.143)	0.433	0.001(0.827)	21.327(0.101)	0.341253	18.216(0.109)	18.134(0.079)	0.082(0.774)	7.05198e-64
DAG 34:1	MCP	Weighted median	13	0.07 (-0.048, 0.188)	0.24
DAG 34:1	MCP	MR Egger	13	-0.014 (-0.504, 0.476)	0.957
DAG 34:2	MCP	IVW	6	0.017 (-0.103, 0.137)	0.784	0.004(0.368)	11.238(0.228)	0.446793	9.038(0.108)	7.192(0.126)	1.846(0.174)	6.8821e-32
DAG 34:2	MCP	Weighted median	6	0.006 (-0.114, 0.126)	0.926
DAG 34:2	MCP	MR Egger	6	-0.126 (-0.428, 0.176)	0.458
DAG 36:1	MCP	IVW	12	0.007 (-0.101, 0.115)	0.898	0.002(0.747)	21.576(0.095)	0.384218	17.863(0.085)	17.668(0.061)	0.195(0.659)	8.32245e-66
DAG 36:1	MCP	Weighted median	12	-0.012 (-0.139, 0.115)	0.852
DAG 36:1	MCP	MR Egger	12	-0.113 (-0.828, 0.602)	0.764
DAG 36:2	MCP	IVW	10	0.016 (-0.096, 0.128)	0.775	0.005(0.103)	32.391(0.001)	0.670036	27.276(0.001)	19.16(0.014)	8.116(0.004)	9.21033e-57
DAG 36:2	MCP	Weighted median	10	0.008 (-0.092, 0.108)	0.877
DAG 36:2	MCP	MR Egger	10	-0.089 (-0.240, 0.062)	0.278
deoxycholates	MCP	IVW	6	-0.028 (-0.102, 0.046)	0.46	0(0.933)	8.78(0.411)	0.247177	6.642(0.249)	6.628(0.157)	0.013(0.908)	8.35771e-29
deoxycholates	MCP	Weighted median	6	-0.021 (-0.101, 0.059)	0.606
deoxycholates	MCP	MR Egger	6	-0.022 (-0.193, 0.149)	0.817
dimethylglycine	MCP	IVW	11	-0.009 (-0.093, 0.075)	0.83	-0.003(0.198)	19.63(0.153)	0.277849	13.848(0.18)	11.398(0.249)	2.449(0.118)	1.07658e-84
dimethylglycine	MCP	Weighted median	11	0.083 (-0.023, 0.189)	0.127
dimethylglycine	MCP	MR Egger	11	0.124 (-0.080, 0.328)	0.266
F1P; F6P; G1P; G6P	MCP	IVW	6	0.016 (-0.125, 0.157)	0.827	-0.013(0.07)	11.31(0.209)	0.364495	7.868(0.164)	1.831(0.767)	6.037(0.014)	5.11962e-30
F1P; F6P; G1P; G6P	MCP	Weighted median	6	-0.001 (-0.150, 0.148)	0.987
F1P; F6P; G1P; G6P	MCP	MR Egger	6	0.605 (0.121, 1.089)	0.07
fructose; glucose; galactose	MCP	IVW	9	0.016 (-0.057, 0.089)	0.66	-0.002(0.493)	4.342(0.896)	0	3.441(0.904)	2.917(0.893)	0.524(0.469)	6.44146e-46
fructose; glucose; galactose	MCP	Weighted median	9	0.022 (-0.080, 0.124)	0.667
fructose; glucose; galactose	MCP	MR Egger	9	0.064 (-0.085, 0.213)	0.425
fum; mal; alpha:ketoiso	MCP	IVW	7	0.023 (-0.069, 0.115)	0.622	0.003(0.309)	6.598(0.563)	0	5.033(0.54)	3.749(0.586)	1.284(0.257)	7.66466e-37
fum; mal; alpha:ketoiso	MCP	Weighted median	7	0.038 (-0.082, 0.158)	0.53
fum; mal; alpha:ketoiso	MCP	MR Egger	7	-0.093 (-0.313, 0.127)	0.447
gamma:aminoisobutyric acid	MCP	IVW	11	0.006 (-0.059, 0.071)	0.864	0.001(0.722)	28.206(0.024)	0.590735	24.434(0.007)	24.073(0.004)	0.361(0.548)	1.23939e-57
gamma:aminoisobutyric acid	MCP	Weighted median	11	-0.005 (-0.062, 0.052)	0.852
gamma:aminoisobutyric acid	MCP	MR Egger	11	-0.007 (-0.103, 0.089)	0.883
gentisic acid	MCP	IVW	6	0.047 (-0.049, 0.143)	0.336	0.001(0.767)	1.788(0.947)	0	1.129(0.952)	1.029(0.905)	0.1(0.752)	1.89244e-30
gentisic acid	MCP	Weighted median	6	0.064 (-0.058, 0.186)	0.298
gentisic acid	MCP	MR Egger	6	0.016 (-0.200, 0.232)	0.891
glucuronate	MCP	IVW	7	0.039 (-0.096, 0.174)	0.578	0.011(0.185)	16.03(0.094)	0.480448	11.548(0.073)	7.851(0.165)	3.698(0.054)	9.81959e-34
glucuronate	MCP	Weighted median	7	0.126 (-0.019, 0.271)	0.091
glucuronate	MCP	MR Egger	7	-0.337 (-0.833, 0.159)	0.24
glutamate	MCP	IVW	7	0.049 (-0.053, 0.151)	0.349	-0.002(0.74)	6.92(0.6)	0	5.38(0.496)	5.251(0.386)	0.129(0.719)	6.23613e-39
glutamate	MCP	Weighted median	7	0.058 (-0.073, 0.189)	0.384
glutamate	MCP	MR Egger	7	0.153 (-0.437, 0.743)	0.633
glutamine	MCP	IVW	6	0.078 (-0.044, 0.200)	0.205	0(0.994)	9.009(0.292)	0.207416	6.308(0.277)	6.308(0.177)	0(0.993)	5.32483e-29
glutamine	MCP	Weighted median	6	0.054 (-0.091, 0.199)	0.466
glutamine	MCP	MR Egger	6	0.077 (-0.219, 0.373)	0.635
glycerol-3-phosphate	MCP	IVW	8	-0.075 (-0.204, 0.054)	0.256	0(0.946)	15.615(0.119)	0.407733	11.819(0.107)	11.809(0.066)	0.01(0.922)	4.3595e-39
glycerol-3-phosphate	MCP	Weighted median	8	-0.04 (-0.177, 0.097)	0.571
glycerol-3-phosphate	MCP	MR Egger	8	-0.061 (-0.490, 0.368)	0.791
glycerol	MCP	IVW	9	0.005 (-0.073, 0.083)	0.902	-0.001(0.838)	11.881(0.336)	0.186407	9.833(0.277)	9.77(0.202)	0.063(0.802)	1.38362e-45
glycerol	MCP	Weighted median	9	0.023 (-0.069, 0.115)	0.628
glycerol	MCP	MR Egger	9	0.023 (-0.161, 0.207)	0.816
glycine	MCP	IVW	8	0.107 (-0.030, 0.244)	0.126	-0.008(0.1)	59.362(0.039)	0.70453	23.691(0.001)	14.558(0.024)	9.133(0.003)	4.13994e-90
glycine	MCP	Weighted median	8	0.214 (0.091, 0.337)	0.001
glycine	MCP	MR Egger	8	0.356 (0.080, 0.632)	0.045
glyco:deoxycholates	MCP	IVW	9	-0.045 (-0.119, 0.029)	0.24	0(0.923)	5.388(0.851)	0	3.866(0.869)	3.856(0.796)	0.01(0.92)	9.69268e-44
glyco:deoxycholates	MCP	Weighted median	9	-0.044 (-0.140, 0.052)	0.367
glyco:deoxycholates	MCP	MR Egger	9	-0.051 (-0.188, 0.086)	0.495
glycocholate	MCP	IVW	9	-0.027 (-0.127, 0.073)	0.592	-0.001(0.828)	13.931(0.276)	0.269548	10.952(0.204)	10.873(0.144)	0.079(0.779)	1.58272e-50
glycocholate	MCP	Weighted median	9	-0.074 (-0.199, 0.051)	0.248
glycocholate	MCP	MR Egger	9	0.025 (-0.445, 0.495)	0.919
guanosine diphosphate	MCP	IVW	9	0.007 (-0.140, 0.154)	0.926	0.002(0.78)	30.677(0.007)	0.663785	23.794(0.002)	23.511(0.001)	0.283(0.595)	4.80103e-44
guanosine diphosphate	MCP	Weighted median	9	-0.047 (-0.192, 0.098)	0.522
guanosine diphosphate	MCP	MR Egger	9	-0.069 (-0.604, 0.466)	0.808
guanosine monophosphate	MCP	IVW	4	0.065 (-0.055, 0.185)	0.284	0.006(0.258)	9.296(0.295)	0.353014	4.637(0.2)	2.082(0.353)	2.555(0.11)	1.74779e-19
guanosine monophosphate	MCP	Weighted median	4	0.096 (-0.027, 0.219)	0.127
guanosine monophosphate	MCP	MR Egger	4	-0.103 (-0.334, 0.128)	0.475
hippuric acid	MCP	IVW	7	0.02 (-0.088, 0.128)	0.72	-0.002(0.773)	9.293(0.378)	0.138381	6.964(0.324)	6.836(0.233)	0.127(0.721)	3.50784e-36
hippuric acid	MCP	Weighted median	7	-0.012 (-0.153, 0.129)	0.866
hippuric acid	MCP	MR Egger	7	0.111 (-0.489, 0.711)	0.731
histidine	MCP	IVW	10	0.022 (-0.064, 0.108)	0.62	-0.005(0.072)	16.758(0.207)	0.230173	11.691(0.231)	7.409(0.493)	4.282(0.039)	9.87687e-52
histidine	MCP	Weighted median	10	0.051 (-0.061, 0.163)	0.365
histidine	MCP	MR Egger	10	0.228 (0.018, 0.438)	0.065
hydroxyproline	MCP	IVW	5	-0.004 (-0.051, 0.043)	0.879	0(0.931)	4.806(0.725)	0.107153	4.48(0.345)	4.467(0.215)	0.013(0.909)	1.5477e-25
hydroxyproline	MCP	Weighted median	5	-0.002 (-0.053, 0.049)	0.934
hydroxyproline	MCP	MR Egger	5	-0.002 (-0.065, 0.061)	0.948
hypoxanthine	MCP	IVW	9	-0.028 (-0.161, 0.105)	0.674	0.005(0.39)	22.185(0.032)	0.550003	17.778(0.023)	15.872(0.026)	1.906(0.167)	1.81727e-43
hypoxanthine	MCP	Weighted median	9	-0.076 (-0.219, 0.067)	0.302
hypoxanthine	MCP	MR Egger	9	-0.246 (-0.730, 0.238)	0.352
indole:3:propionate	MCP	IVW	13	0.017 (-0.056, 0.090)	0.64	0(0.938)	11.862(0.622)	0	10.348(0.585)	10.341(0.5)	0.006(0.936)	6.31854e-67
indole:3:propionate	MCP	Weighted median	13	0.03 (-0.064, 0.124)	0.541
indole:3:propionate	MCP	MR Egger	13	0.007 (-0.265, 0.279)	0.963
indoxyl sulfate	MCP	IVW	7	-0.075 (-0.181, 0.031)	0.167	0.008(0.121)	18.591(0.08)	0.338833	9.075(0.169)	5.355(0.374)	3.72(0.054)	1.09926e-46
indoxyl sulfate	MCP	Weighted median	7	-0.134 (-0.257, -0.011)	0.033
indoxyl sulfate	MCP	MR Egger	7	-0.349 (-0.651, -0.047)	0.073
inosine	MCP	IVW	7	0.065 (-0.064, 0.194)	0.323	-0.008(0.274)	16.609(0.1)	0.471646	11.356(0.078)	8.726(0.121)	2.63(0.105)	1.1199e-35
inosine	MCP	Weighted median	7	-0.009 (-0.140, 0.122)	0.894
inosine	MCP	MR Egger	7	0.354 (-0.124, 0.832)	0.206
inositol	MCP	IVW	7	-0.12 (-0.204, -0.036)	0.005	0.003(0.402)	10.836(0.361)	0	5.65(0.463)	4.813(0.439)	0.838(0.36)	4.54087e-34
inositol	MCP	Weighted median	7	-0.065 (-0.185, 0.055)	0.288
inositol	MCP	MR Egger	7	-0.193 (-0.371, -0.015)	0.086
isocitrate	MCP	IVW	11	-0.006 (-0.090, 0.078)	0.881	0.004(0.265)	17.409(0.206)	0.0780166	10.846(0.37)	9.375(0.403)	1.471(0.225)	2.21342e-59
isocitrate	MCP	Weighted median	11	-0.043 (-0.151, 0.065)	0.438
isocitrate	MCP	MR Egger	11	-0.165 (-0.439, 0.109)	0.268
isoleucine	MCP	IVW	10	0.077 (0.010, 0.144)	0.023	0.001(0.784)	11.773(0.458)	0.06344	9.61(0.383)	9.514(0.301)	0.096(0.757)	1.42043e-52
isoleucine	MCP	Weighted median	10	0.051 (-0.043, 0.145)	0.29
isoleucine	MCP	MR Egger	10	0.064 (-0.050, 0.178)	0.305
kynurenic acid	MCP	IVW	8	0.107 (0.013, 0.201)	0.027	0.004(0.455)	7.438(0.599)	0	5.774(0.566)	5.138(0.526)	0.637(0.425)	8.36431e-41
kynurenic acid	MCP	Weighted median	8	0.09 (-0.043, 0.223)	0.188
kynurenic acid	MCP	MR Egger	8	-0.063 (-0.490, 0.364)	0.783
kynurenine	MCP	IVW	12	-0.024 (-0.102, 0.054)	0.547	0.002(0.397)	25.696(0.099)	0.448636	19.951(0.046)	18.502(0.047)	1.448(0.229)	1.79442e-65
kynurenine	MCP	Weighted median	12	-0.083 (-0.171, 0.005)	0.061
kynurenine	MCP	MR Egger	12	-0.074 (-0.209, 0.061)	0.311
lactate	MCP	IVW	10	0.03 (-0.044, 0.104)	0.435	0.002(0.632)	9.746(0.553)	0	7.842(0.55)	7.593(0.474)	0.248(0.618)	5.79209e-55
lactate	MCP	Weighted median	10	0.033 (-0.069, 0.135)	0.521
lactate	MCP	MR Egger	10	-0.036 (-0.303, 0.231)	0.801
lactose	MCP	IVW	6	0.052 (-0.056, 0.160)	0.343	0.011(0.176)	7.347(0.448)	0.0305379	5.157(0.397)	2.46(0.652)	2.698(0.1)	1.1328e-31
lactose	MCP	Weighted median	6	0.018 (-0.117, 0.153)	0.792
lactose	MCP	MR Egger	6	-0.373 (-0.890, 0.144)	0.231
leucine	MCP	IVW	12	-0.006 (-0.090, 0.078)	0.887	-0.001(0.797)	11.726(0.554)	0	9.828(0.546)	9.758(0.462)	0.07(0.792)	2.67486e-62
leucine	MCP	Weighted median	12	-0.027 (-0.139, 0.085)	0.631
leucine	MCP	MR Egger	12	0.024 (-0.213, 0.261)	0.849
LPC 14:0	MCP	IVW	8	0.044 (-0.015, 0.103)	0.14	-0.003(0.28)	10.416(0.433)	0.0882208	7.677(0.362)	6.215(0.399)	1.462(0.227)	1.11678e-39
LPC 14:0	MCP	Weighted median	8	0.069 (-0.005, 0.143)	0.071
LPC 14:0	MCP	MR Egger	8	0.101 (-0.009, 0.211)	0.122
LPC 16:0	MCP	IVW	10	0.068 (-0.055, 0.191)	0.281	-0.007(0.121)	16.819(0.166)	0.341625	13.67(0.135)	9.94(0.269)	3.73(0.053)	3.21111e-49
LPC 16:0	MCP	Weighted median	10	0.023 (-0.120, 0.166)	0.75
LPC 16:0	MCP	MR Egger	10	0.455 (0.002, 0.908)	0.084
LPC 16:1	MCP	IVW	5	-0.032 (-0.177, 0.113)	0.664	0.006(0.234)	11.216(0.178)	0.479674	7.687(0.104)	4.427(0.219)	3.261(0.071)	2.76867e-26
LPC 16:1	MCP	Weighted median	5	-0.095 (-0.240, 0.050)	0.196
LPC 16:1	MCP	MR Egger	5	-0.217 (-0.491, 0.057)	0.22
LPC 18:0	MCP	IVW	10	0.015 (-0.103, 0.133)	0.801	0.003(0.454)	17.2(0.13)	0.367158	14.222(0.115)	13.202(0.105)	1.02(0.313)	1.48153e-49
LPC 18:0	MCP	Weighted median	10	-0.025 (-0.168, 0.118)	0.729
LPC 18:0	MCP	MR Egger	10	-0.101 (-0.413, 0.211)	0.546
LPC 18:1	MCP	IVW	10	-0.075 (-0.167, 0.017)	0.107	-0.003(0.412)	5.103(0.919)	0	3.966(0.914)	3.216(0.92)	0.75(0.386)	3.21135e-50
LPC 18:1	MCP	Weighted median	10	-0.077 (-0.193, 0.039)	0.191
LPC 18:1	MCP	MR Egger	10	0.04 (-0.236, 0.316)	0.785
LPC 18:2	MCP	IVW	10	0.012 (-0.072, 0.096)	0.788	0(0.921)	8.084(0.704)	0	6.635(0.675)	6.624(0.578)	0.01(0.919)	1.83904e-49
LPC 18:2	MCP	Weighted median	10	0.003 (-0.107, 0.113)	0.956
LPC 18:2	MCP	MR Egger	10	0.024 (-0.225, 0.273)	0.856
LPC 20:3	MCP	IVW	12	0.1 (-0.023, 0.223)	0.111	-0.003(0.505)	44.897(0.002)	0.681399	34.526(0)	32.954(0)	1.572(0.21)	1.79382e-63
LPC 20:3	MCP	Weighted median	12	-0.006 (-0.128, 0.116)	0.92
LPC 20:3	MCP	MR Egger	12	0.206 (-0.119, 0.531)	0.244
LPC 20:4	MCP	IVW	12	0.021 (-0.095, 0.137)	0.719	-0.001(0.773)	35.989(0.004)	0.648608	31.304(0.001)	31.03(0.001)	0.274(0.601)	2.92052e-100
LPC 20:4	MCP	Weighted median	12	0.031 (-0.063, 0.125)	0.522
LPC 20:4	MCP	MR Egger	12	0.061 (-0.229, 0.351)	0.688
LPC 20:5	MCP	IVW	8	-0.01 (-0.098, 0.078)	0.823	-0.002(0.555)	6.751(0.695)	0	4.494(0.721)	4.104(0.663)	0.39(0.532)	8.49235e-60
LPC 20:5	MCP	Weighted median	8	0.005 (-0.111, 0.121)	0.933
LPC 20:5	MCP	MR Egger	8	0.077 (-0.211, 0.365)	0.618
LPC 22:6	MCP	IVW	8	0 (-0.096, 0.096)	0.994	0.004(0.288)	5.725(0.832)	0	3.876(0.794)	2.515(0.867)	1.361(0.243)	2.54706e-53
LPC 22:6	MCP	Weighted median	8	0.038 (-0.087, 0.163)	0.55
LPC 22:6	MCP	MR Egger	8	-0.119 (-0.340, 0.102)	0.332
LPE 16:0	MCP	IVW	13	0.069 (-0.007, 0.145)	0.08	0.003(0.37)	14.994(0.402)	0.0664585	12.854(0.38)	11.907(0.371)	0.947(0.33)	8.99701e-78
LPE 16:0	MCP	Weighted median	13	0.037 (-0.069, 0.143)	0.492
LPE 16:0	MCP	MR Egger	13	-0.036 (-0.269, 0.197)	0.765
LPE 18:0	MCP	IVW	8	0.024 (-0.113, 0.161)	0.733	-0.007(0.047)	21.568(0.034)	0.586379	16.924(0.018)	8.316(0.216)	8.608(0.003)	6.35375e-41
LPE 18:0	MCP	Weighted median	8	0.074 (-0.053, 0.201)	0.257
LPE 18:0	MCP	MR Egger	8	0.239 (0.041, 0.437)	0.056
LPE 18:1	MCP	IVW	13	-0.062 (-0.166, 0.042)	0.247	0.001(0.899)	23.463(0.086)	0.384855	19.508(0.077)	19.478(0.053)	0.03(0.863)	5.43839e-67
LPE 18:1	MCP	Weighted median	13	-0.083 (-0.195, 0.029)	0.145
LPE 18:1	MCP	MR Egger	13	-0.089 (-0.514, 0.336)	0.69
LPE 18:2	MCP	IVW	10	0.012 (-0.074, 0.098)	0.784	0.001(0.771)	20.555(0.095)	0.519664	18.737(0.028)	18.526(0.018)	0.211(0.646)	1.15121e-60
LPE 18:2	MCP	Weighted median	10	0.017 (-0.063, 0.097)	0.673
LPE 18:2	MCP	MR Egger	10	-0.005 (-0.148, 0.138)	0.945
LPE 20:4	MCP	IVW	11	0.023 (-0.063, 0.109)	0.604	0.003(0.422)	14.841(0.256)	0.193116	12.393(0.26)	11.489(0.244)	0.905(0.342)	2.43662e-71
LPE 20:4	MCP	Weighted median	11	0.073 (-0.037, 0.183)	0.191
LPE 20:4	MCP	MR Egger	11	-0.123 (-0.476, 0.230)	0.51
LPE 22:6	MCP	IVW	12	-0.004 (-0.090, 0.082)	0.926	0.004(0.268)	17.238(0.216)	0.278064	15.237(0.172)	13.394(0.202)	1.843(0.175)	6.23372e-60
LPE 22:6	MCP	Weighted median	12	-0.025 (-0.133, 0.083)	0.655
LPE 22:6	MCP	MR Egger	12	-0.137 (-0.376, 0.102)	0.285
lysine	MCP	IVW	8	-0.063 (-0.165, 0.039)	0.225	0.004(0.441)	13.929(0.221)	0.172432	8.459(0.294)	7.597(0.269)	0.861(0.353)	1.36408e-38
lysine	MCP	Weighted median	8	0 (-0.135, 0.135)	0.998
lysine	MCP	MR Egger	8	-0.212 (-0.580, 0.156)	0.303
malate	MCP	IVW	6	0.042 (-0.054, 0.138)	0.385	-0.001(0.791)	5.107(0.65)	0	3.762(0.584)	3.681(0.451)	0.081(0.776)	4.70038e-29
malate	MCP	Weighted median	6	0.059 (-0.066, 0.184)	0.359
malate	MCP	MR Egger	6	0.082 (-0.208, 0.372)	0.609
methionine	MCP	IVW	6	-0.071 (-0.169, 0.027)	0.156	-0.005(0.164)	5.475(0.579)	0	3.726(0.59)	0.827(0.935)	2.899(0.089)	2.29808e-31
methionine	MCP	Weighted median	6	-0.037 (-0.164, 0.090)	0.562
methionine	MCP	MR Egger	6	0.103 (-0.120, 0.326)	0.417
NG:monomethyl:arginine	MCP	IVW	7	-0.079 (-0.177, 0.019)	0.117	-0.003(0.415)	7.178(0.544)	0	5.088(0.533)	4.299(0.507)	0.789(0.374)	1.22387e-44
NG:monomethyl:arginine	MCP	Weighted median	7	-0.068 (-0.193, 0.057)	0.287
NG:monomethyl:arginine	MCP	MR Egger	7	0.023 (-0.222, 0.268)	0.86
niacinamide	MCP	IVW	6	-0.141 (-0.266, -0.016)	0.028	-0.004(0.625)	11.038(0.272)	0.301839	7.162(0.209)	6.693(0.153)	0.469(0.494)	8.38724e-30
niacinamide	MCP	Weighted median	6	-0.099 (-0.240, 0.042)	0.166
niacinamide	MCP	MR Egger	6	0.046 (-0.660, 0.752)	0.904
ornithine	MCP	IVW	12	0 (-0.059, 0.059)	0.989	0(0.872)	12.473(0.606)	0	9.556(0.571)	9.529(0.483)	0.027(0.869)	4.47866e-68
ornithine	MCP	Weighted median	12	0.028 (-0.056, 0.112)	0.506
ornithine	MCP	MR Egger	12	0.008 (-0.100, 0.116)	0.887
orotic acid	MCP	IVW	6	-0.008 (-0.190, 0.174)	0.934	0.006(0.44)	50.11(<0.001)	0.67168	15.229(0.009)	12.866(0.012)	2.364(0.124)	1.0687e-36
orotic acid	MCP	Weighted median	6	0.033 (-0.141, 0.207)	0.712
orotic acid	MCP	MR Egger	6	-0.208 (-0.702, 0.286)	0.456
oxalate	MCP	IVW	11	-0.001 (-0.068, 0.066)	0.973	0.001(0.519)	16.896(0.233)	0.227103	12.938(0.227)	12.322(0.196)	0.616(0.433)	3.30406e-56
oxalate	MCP	Weighted median	11	-0.061 (-0.151, 0.029)	0.187
oxalate	MCP	MR Egger	11	-0.034 (-0.152, 0.084)	0.588
pantothenic acid	MCP	IVW	10	0.028 (-0.052, 0.108)	0.492	0.001(0.769)	12.062(0.482)	0.0311771	9.29(0.411)	9.183(0.327)	0.106(0.744)	8.56373e-56
pantothenic acid	MCP	Weighted median	10	0.006 (-0.102, 0.114)	0.911
pantothenic acid	MCP	MR Egger	10	-0.009 (-0.268, 0.250)	0.944
PC 32:0	MCP	IVW	6	0.052 (-0.070, 0.174)	0.394	-0.005(0.759)	3.463(0.819)	0	2.499(0.777)	2.391(0.664)	0.108(0.743)	8.04401e-29
PC 32:0	MCP	Weighted median	6	0.088 (-0.055, 0.231)	0.226
PC 32:0	MCP	MR Egger	6	0.348 (-1.424, 2.120)	0.72
PC 32:1	MCP	IVW	13	0 (-0.088, 0.088)	0.998	0(0.96)	34.759(0.007)	0.631019	32.522(0.001)	32.514(0.001)	0.008(0.93)	9.60297e-68
PC 32:1	MCP	Weighted median	13	0.01 (-0.061, 0.081)	0.776
PC 32:1	MCP	MR Egger	13	-0.003 (-0.142, 0.136)	0.972
PC 32:2	MCP	IVW	7	0.06 (-0.005, 0.125)	0.065	-0.001(0.699)	7.847(0.538)	0.0558278	6.355(0.385)	6.148(0.292)	0.207(0.649)	4.59719e-36
PC 32:2	MCP	Weighted median	7	0.054 (-0.028, 0.136)	0.194
PC 32:2	MCP	MR Egger	7	0.081 (-0.039, 0.201)	0.241
PC 34:1	MCP	IVW	5	0.008 (-0.227, 0.243)	0.944	0.003(0.905)	19.812(0.033)	0.679837	12.494(0.014)	12.424(0.006)	0.07(0.792)	1.16468e-25
PC 34:1	MCP	Weighted median	5	0.13 (-0.074, 0.334)	0.212
PC 34:1	MCP	MR Egger	5	-0.162 (-2.747, 2.423)	0.91
PC 34:2	MCP	IVW	11	-0.042 (-0.101, 0.017)	0.16	0(0.781)	6.304(0.89)	0	5.316(0.869)	5.234(0.813)	0.082(0.775)	6.46079e-64
PC 34:2	MCP	Weighted median	11	-0.036 (-0.114, 0.042)	0.373
PC 34:2	MCP	MR Egger	11	-0.051 (-0.137, 0.035)	0.274
PC 34:3	MCP	IVW	14	0.021 (-0.069, 0.111)	0.65	0.006(0.223)	23.374(0.095)	0.358585	20.268(0.089)	17.815(0.121)	2.453(0.117)	1.38065e-76
PC 34:3	MCP	Weighted median	14	-0.033 (-0.143, 0.077)	0.563
PC 34:3	MCP	MR Egger	14	-0.232 (-0.628, 0.164)	0.273
PC 34:4	MCP	IVW	4	0.012 (-0.098, 0.122)	0.832	0.003(0.573)	5.461(0.441)	0.213519	3.814(0.282)	3.12(0.21)	0.694(0.405)	3.14143e-22
PC 34:4	MCP	Weighted median	4	0.009 (-0.111, 0.129)	0.882
PC 34:4	MCP	MR Egger	4	-0.053 (-0.278, 0.172)	0.692
PC 36:1	MCP	IVW	5	0.026 (-0.190, 0.242)	0.815	0.008(0.699)	18.638(0.039)	0.680789	12.531(0.014)	11.815(0.008)	0.716(0.398)	8.11851e-26
PC 36:1	MCP	Weighted median	5	-0.05 (-0.209, 0.109)	0.539
PC 36:1	MCP	MR Egger	5	-0.364 (-2.171, 1.443)	0.72
PC 36:2	MCP	IVW	7	-0.078 (-0.172, 0.016)	0.108	0.004(0.495)	4.545(0.842)	0	2.881(0.824)	2.34(0.8)	0.541(0.462)	1.66064e-47
PC 36:2	MCP	Weighted median	7	-0.056 (-0.170, 0.058)	0.33
PC 36:2	MCP	MR Egger	7	-0.228 (-0.638, 0.182)	0.326
PC 36:3	MCP	IVW	8	-0.048 (-0.111, 0.015)	0.139	-0.002(0.256)	9.999(0.543)	0	6.139(0.524)	4.565(0.601)	1.575(0.21)	1.36846e-41
PC 36:3	MCP	Weighted median	8	-0.028 (-0.104, 0.048)	0.482
PC 36:3	MCP	MR Egger	8	-0.009 (-0.097, 0.079)	0.845
PC 36:4	MCP	IVW	7	0.06 (-0.024, 0.144)	0.167	-0.004(0.121)	10.623(0.348)	0.24118	7.907(0.245)	4.427(0.49)	3.48(0.062)	3.48114e-72
PC 36:4	MCP	Weighted median	7	0.039 (-0.059, 0.137)	0.432
PC 36:4	MCP	MR Egger	7	0.157 (0.032, 0.282)	0.059
PC 36:5	MCP	IVW	7	-0.034 (-0.167, 0.099)	0.617	0(0.993)	10.948(0.261)	0.255846	8.063(0.234)	8.063(0.153)	0(0.99)	9.56575e-36
PC 36:5	MCP	Weighted median	7	-0.071 (-0.238, 0.096)	0.406
PC 36:5	MCP	MR Egger	7	-0.031 (-0.619, 0.557)	0.921
PC 38:2	MCP	IVW	12	-0.029 (-0.090, 0.032)	0.347	0.002(0.254)	15.915(0.329)	0.240673	14.487(0.207)	12.634(0.245)	1.852(0.174)	5.14856e-64
PC 38:2	MCP	Weighted median	12	-0.032 (-0.105, 0.041)	0.389
PC 38:2	MCP	MR Egger	12	-0.07 (-0.158, 0.018)	0.154
PC 38:3	MCP	IVW	10	-0.01 (-0.077, 0.057)	0.778	0(0.798)	13.485(0.414)	0.174263	10.899(0.283)	10.805(0.213)	0.094(0.759)	5.2745e-48
PC 38:3	MCP	Weighted median	10	-0.026 (-0.100, 0.048)	0.487
PC 38:3	MCP	MR Egger	10	-0.02 (-0.126, 0.086)	0.717
PC 38:4	MCP	IVW	8	0.021 (-0.059, 0.101)	0.604	-0.002(0.538)	9.562(0.435)	0.171987	8.454(0.294)	7.893(0.246)	0.561(0.454)	5.23826e-100
PC 38:4	MCP	Weighted median	8	0.039 (-0.045, 0.123)	0.366
PC 38:4	MCP	MR Egger	8	0.07 (-0.099, 0.239)	0.447
PC 38:5	MCP	IVW	8	0.076 (0.000, 0.152)	0.05	0(0.865)	8.814(0.556)	0.0526043	7.389(0.39)	7.35(0.29)	0.039(0.844)	2.28286e-73
PC 38:5	MCP	Weighted median	8	0.06 (-0.030, 0.150)	0.193
PC 38:5	MCP	MR Egger	8	0.063 (-0.106, 0.232)	0.488
PC 38:6	MCP	IVW	9	-0.014 (-0.102, 0.074)	0.749	0.002(0.58)	6.738(0.729)	0	5.235(0.732)	4.898(0.672)	0.337(0.562)	1.01319e-46
PC 38:6	MCP	Weighted median	9	-0.037 (-0.155, 0.081)	0.54
PC 38:6	MCP	MR Egger	9	-0.1 (-0.402, 0.202)	0.538
PC 40:6	MCP	IVW	12	0.088 (0.006, 0.170)	0.038	-0.003(0.273)	15.514(0.304)	0.150631	12.951(0.297)	11.412(0.326)	1.539(0.215)	1.13548e-66
PC 40:6	MCP	Weighted median	12	0.099 (-0.013, 0.211)	0.083
PC 40:6	MCP	MR Egger	12	0.208 (-0.012, 0.428)	0.092
phenylalanine	MCP	IVW	8	-0.01 (-0.081, 0.061)	0.784	0(0.819)	14.684(0.299)	0.24853	9.315(0.231)	9.227(0.161)	0.088(0.767)	2.76773e-44
phenylalanine	MCP	Weighted median	8	-0.028 (-0.104, 0.048)	0.467
phenylalanine	MCP	MR Egger	8	-0.02 (-0.134, 0.094)	0.739
phosphocreatine	MCP	IVW	10	-0.01 (-0.110, 0.090)	0.85	-0.002(0.49)	21.898(0.035)	0.515165	18.563(0.029)	17.423(0.026)	1.14(0.286)	8.22236e-51
phosphocreatine	MCP	Weighted median	10	0.016 (-0.084, 0.116)	0.749
phosphocreatine	MCP	MR Egger	10	0.065 (-0.160, 0.290)	0.59
phosphoenolpyruvic acid	MCP	IVW	8	0.072 (-0.079, 0.223)	0.348	-0.009(0.479)	23.055(0.027)	0.592429	17.175(0.016)	15.684(0.016)	1.491(0.222)	1.74187e-38
phosphoenolpyruvic acid	MCP	Weighted median	8	0.058 (-0.081, 0.197)	0.409
phosphoenolpyruvic acid	MCP	MR Egger	8	0.46 (-0.557, 1.477)	0.41
proline	MCP	IVW	9	-0.016 (-0.096, 0.064)	0.702	0.003(0.409)	9.107(0.51)	0	7.541(0.479)	6.77(0.453)	0.771(0.38)	3.64774e-56
proline	MCP	Weighted median	9	-0.056 (-0.160, 0.048)	0.296
proline	MCP	MR Egger	9	-0.122 (-0.371, 0.127)	0.372
propionic acid	MCP	IVW	3	0.034 (-0.062, 0.130)	0.494	-0.004(0.418)	NA	0	1.881(0.39)	0.194(0.659)	1.687(0.194)	2.04122e-15
propionic acid	MCP	Weighted median	3	0.049 (-0.069, 0.167)	0.407
propionic acid	MCP	MR Egger	3	0.094 (-0.039, 0.227)	0.397
pyridoxate	MCP	IVW	5	0.048 (-0.126, 0.222)	0.59	0.012(0.481)	12.612(0.152)	0.532553	8.557(0.073)	7.047(0.07)	1.51(0.219)	1.16234e-31
pyridoxate	MCP	Weighted median	5	0.023 (-0.155, 0.201)	0.804
pyridoxate	MCP	MR Egger	5	-0.521 (-1.924, 0.882)	0.519
pyruvate	MCP	IVW	14	0.015 (-0.028, 0.058)	0.502	0(0.752)	20.532(0.219)	0.301411	18.609(0.136)	18.448(0.103)	0.161(0.688)	1.62577e-72
pyruvate	MCP	Weighted median	14	0.025 (-0.026, 0.076)	0.337
pyruvate	MCP	MR Egger	14	0.021 (-0.038, 0.080)	0.497
quinolinic acid	MCP	IVW	10	0.058 (-0.034, 0.150)	0.217	0.002(0.609)	15.455(0.212)	0.288645	12.652(0.179)	12.219(0.142)	0.433(0.511)	6.27737e-55
quinolinic acid	MCP	Weighted median	10	0.044 (-0.074, 0.162)	0.465
quinolinic acid	MCP	MR Egger	10	-0.021 (-0.327, 0.285)	0.898
ribose:5:P; ribulose:5:P	MCP	IVW	8	0.083 (-0.001, 0.167)	0.055	0.004(0.19)	8.098(0.549)	0	6.289(0.506)	4.104(0.663)	2.185(0.139)	8.36567e-42
ribose:5:P; ribulose:5:P	MCP	Weighted median	8	0.075 (-0.035, 0.185)	0.184
ribose:5:P; ribulose:5:P	MCP	MR Egger	8	-0.056 (-0.260, 0.148)	0.609
S:adenosylhomocysteine	MCP	IVW	2	0.011 (-0.140, 0.162)	0.883	NA	NA	NA	NA	NA	NA	3.3971e-11
salicylurate	MCP	IVW	9	-0.006 (-0.055, 0.043)	0.817	0.001(0.805)	27.441(0.165)	0.634453	21.885(0.005)	21.681(0.003)	0.204(0.652)	1.55133e-43
salicylurate	MCP	Weighted median	9	-0.008 (-0.045, 0.029)	0.665
salicylurate	MCP	MR Egger	9	-0.012 (-0.085, 0.061)	0.748
serine	MCP	IVW	9	-0.008 (-0.139, 0.123)	0.903	0.012(0.017)	23.305(0.03)	0.572933	18.732(0.016)	7.84(0.347)	10.892(0.001)	3.49223e-50
serine	MCP	Weighted median	9	0.026 (-0.103, 0.155)	0.688
serine	MCP	MR Egger	9	-0.476 (-0.784, -0.168)	0.019
serotonin	MCP	IVW	8	0.095 (-0.015, 0.205)	0.092	-0.002(0.814)	12.078(0.296)	0.260292	9.463(0.221)	9.369(0.154)	0.095(0.758)	3.54778e-39
serotonin	MCP	Weighted median	8	0.126 (-0.011, 0.263)	0.071
serotonin	MCP	MR Egger	8	0.167 (-0.421, 0.755)	0.598
SM 14:0	MCP	IVW	12	-0.002 (-0.100, 0.096)	0.965	-0.001(0.714)	20.603(0.115)	0.385573	17.903(0.084)	17.652(0.061)	0.25(0.617)	5.542e-68
SM 14:0	MCP	Weighted median	12	-0.005 (-0.117, 0.107)	0.93
SM 14:0	MCP	MR Egger	12	0.053 (-0.251, 0.357)	0.74
SM 16:0	MCP	IVW	9	-0.142 (-0.244, -0.040)	0.007	-0.006(0.199)	11.615(0.391)	0.119026	9.081(0.336)	7.054(0.423)	2.027(0.155)	2.10349e-41
SM 16:0	MCP	Weighted median	9	-0.162 (-0.293, -0.031)	0.016
SM 16:0	MCP	MR Egger	9	0.139 (-0.261, 0.539)	0.518
SM 16:1	MCP	IVW	4	-0.128 (-0.295, 0.039)	0.134	-0.01(0.179)	18.052(0.237)	0.571126	6.995(0.072)	2.28(0.32)	4.715(0.03)	5.33509e-20
SM 16:1	MCP	Weighted median	4	-0.104 (-0.243, 0.035)	0.145
SM 16:1	MCP	MR Egger	4	0.229 (-0.134, 0.592)	0.342
SM 18:0	MCP	IVW	7	0.049 (-0.049, 0.147)	0.323	-0.001(0.652)	6.621(0.666)	0	3.99(0.678)	3.76(0.584)	0.23(0.631)	9.22008e-38
SM 18:0	MCP	Weighted median	7	0.072 (-0.053, 0.197)	0.261
SM 18:0	MCP	MR Egger	7	0.1 (-0.129, 0.329)	0.432
SM 18:1	MCP	IVW	9	-0.081 (-0.253, 0.091)	0.356	-0.003(0.661)	33.532(0.004)	0.696239	26.337(0.001)	25.573(0.001)	0.764(0.382)	6.72563e-42
SM 18:1	MCP	Weighted median	9	-0.173 (-0.336, -0.010)	0.038
SM 18:1	MCP	MR Egger	9	0.067 (-0.592, 0.726)	0.848
SM 22:0	MCP	IVW	8	0.11 (-0.062, 0.282)	0.214	-0.003(0.659)	24.883(0.015)	0.628101	18.822(0.009)	18.17(0.006)	0.652(0.419)	7.74621e-40
SM 22:0	MCP	Weighted median	8	0.004 (-0.165, 0.173)	0.96
SM 22:0	MCP	MR Egger	8	0.238 (-0.332, 0.808)	0.446
SM 22:1	MCP	IVW	12	0.057 (-0.039, 0.153)	0.244	-0.004(0.286)	21.313(0.128)	0.37786	17.681(0.089)	15.684(0.109)	1.997(0.158)	2.20279e-64
SM 22:1	MCP	Weighted median	12	0.115 (0.003, 0.227)	0.044
SM 22:1	MCP	MR Egger	12	0.211 (-0.071, 0.493)	0.176
SM 24:0	MCP	IVW	6	-0.113 (-0.213, -0.013)	0.025	0.003(0.419)	7.21(0.5)	0	4.291(0.508)	3.481(0.481)	0.81(0.368)	1.46775e-29
SM 24:0	MCP	Weighted median	6	-0.143 (-0.274, -0.012)	0.031
SM 24:0	MCP	MR Egger	6	-0.186 (-0.372, 0.000)	0.122
SM 24:1	MCP	IVW	12	0.038 (-0.089, 0.165)	0.558	0.001(0.832)	38.4(0.003)	0.671969	33.533(0)	33.375(0)	0.158(0.691)	5.20701e-61
SM 24:1	MCP	Weighted median	12	0.04 (-0.072, 0.152)	0.488
SM 24:1	MCP	MR Egger	12	0.014 (-0.243, 0.271)	0.919
sorbitol	MCP	IVW	7	0.045 (-0.080, 0.170)	0.478	-0.002(0.718)	13.491(0.15)	0.40595	10.1(0.12)	9.813(0.081)	0.287(0.592)	1.56273e-34
sorbitol	MCP	Weighted median	7	0.028 (-0.103, 0.159)	0.674
sorbitol	MCP	MR Egger	7	0.131 (-0.330, 0.592)	0.601
suberic acid	MCP	IVW	6	-0.045 (-0.123, 0.033)	0.258	-0.004(0.35)	7.772(0.398)	0.129444	5.743(0.332)	4.491(0.344)	1.253(0.263)	1.95633e-29
suberic acid	MCP	Weighted median	6	-0.038 (-0.136, 0.060)	0.449
suberic acid	MCP	MR Egger	6	0.041 (-0.137, 0.219)	0.673
sucrose	MCP	IVW	6	0.065 (-0.043, 0.173)	0.24	0.002(0.597)	4.774(0.679)	0	3.183(0.672)	2.854(0.582)	0.329(0.566)	1.44141e-29
sucrose	MCP	Weighted median	6	0.095 (-0.042, 0.232)	0.173
sucrose	MCP	MR Egger	6	-0.025 (-0.348, 0.298)	0.889
symmetric dimethylarginine	MCP	IVW	6	0.05 (-0.058, 0.158)	0.366	-0.001(0.838)	2.63(0.854)	0	1.924(0.86)	1.876(0.758)	0.047(0.828)	1.57789e-31
symmetric dimethylarginine	MCP	Weighted median	6	0.055 (-0.080, 0.190)	0.424
symmetric dimethylarginine	MCP	MR Egger	6	0.092 (-0.298, 0.482)	0.669
TAG 44:1	MCP	IVW	10	0.033 (-0.040, 0.106)	0.374	-0.001(0.586)	21.429(0.13)	0.48131	17.351(0.043)	16.681(0.034)	0.67(0.413)	4.76407e-48
TAG 44:1	MCP	Weighted median	10	0.071 (-0.007, 0.149)	0.071
TAG 44:1	MCP	MR Egger	10	0.059 (-0.059, 0.177)	0.354
TAG 46:0	MCP	IVW	11	0.003 (-0.009, 0.015)	0.549	0.002(0.186)	152.829(0.5)	0.0643407	10.688(0.382)	8.633(0.472)	2.055(0.152)	1.02186e-54
TAG 46:0	MCP	Weighted median	11	0.002 (-0.010, 0.014)	0.673
TAG 46:0	MCP	MR Egger	11	-0.001 (-0.013, 0.011)	0.837
TAG 46:1	MCP	IVW	10	0.114 (0.022, 0.206)	0.016	-0.005(0.29)	10.53(0.505)	0	8.629(0.472)	7.342(0.5)	1.286(0.257)	8.39333e-52
TAG 46:1	MCP	Weighted median	10	0.092 (-0.031, 0.215)	0.146
TAG 46:1	MCP	MR Egger	10	0.362 (-0.077, 0.801)	0.144
TAG 46:2	MCP	IVW	9	0.044 (-0.056, 0.144)	0.386	0.003(0.58)	10.644(0.426)	0.0412623	8.344(0.401)	7.962(0.336)	0.382(0.536)	2.40071e-46
TAG 46:2	MCP	Weighted median	9	0.033 (-0.096, 0.162)	0.618
TAG 46:2	MCP	MR Egger	9	-0.078 (-0.503, 0.347)	0.729
TAG 48:0	MCP	IVW	19	0.004 (-0.070, 0.078)	0.916	-0.002(0.536)	31.348(0.075)	0.372667	28.693(0.052)	28.036(0.045)	0.657(0.417)	6.22932e-99
TAG 48:0	MCP	Weighted median	19	-0.014 (-0.106, 0.078)	0.76
TAG 48:0	MCP	MR Egger	19	0.076 (-0.159, 0.311)	0.536
TAG 48:1	MCP	IVW	10	0.077 (-0.009, 0.163)	0.083	0.002(0.755)	9.182(0.594)	0	7.52(0.583)	7.416(0.492)	0.104(0.747)	2.79278e-52
TAG 48:1	MCP	Weighted median	10	0.03 (-0.092, 0.152)	0.631
TAG 48:1	MCP	MR Egger	10	-0.004 (-0.506, 0.498)	0.987
TAG 48:2	MCP	IVW	12	0.082 (-0.022, 0.186)	0.123	-0.005(0.13)	19.948(0.139)	0.350354	16.932(0.11)	13.302(0.207)	3.63(0.057)	2.08536e-63
TAG 48:2	MCP	Weighted median	12	0.184 (0.057, 0.311)	0.005
TAG 48:2	MCP	MR Egger	12	0.319 (0.023, 0.615)	0.062
TAG 48:3	MCP	IVW	11	0.073 (0.020, 0.126)	0.006	0.003(0.196)	9.443(0.689)	0	8.263(0.603)	6.316(0.708)	1.947(0.163)	6.82992e-59
TAG 48:3	MCP	Weighted median	11	0.069 (-0.013, 0.151)	0.099
TAG 48:3	MCP	MR Egger	11	0.013 (-0.087, 0.113)	0.804
TAG 48:4	MCP	IVW	9	0.001 (-0.052, 0.054)	0.967	0.002(0.438)	27.843(0.097)	0.431798	14.08(0.08)	12.839(0.076)	1.241(0.265)	1.55167e-46
TAG 48:4	MCP	Weighted median	9	0.036 (-0.031, 0.103)	0.293
TAG 48:4	MCP	MR Egger	9	-0.027 (-0.113, 0.059)	0.561
TAG 50:1	MCP	IVW	6	0.022 (-0.201, 0.245)	0.846	-0.002(0.797)	40.372(<0.001)	0.837734	30.814(0)	30.241(0)	0.573(0.449)	2.84327e-29
TAG 50:1	MCP	Weighted median	6	0.022 (-0.121, 0.165)	0.767
TAG 50:1	MCP	MR Egger	6	0.08 (-0.402, 0.562)	0.761
TAG 50:2	MCP	IVW	13	0.003 (-0.046, 0.052)	0.903	0.003(0.021)	81.11(0.234)	0.558255	27.165(0.007)	16.345(0.129)	10.82(0.001)	5.6801e-69
TAG 50:2	MCP	Weighted median	13	-0.021 (-0.060, 0.018)	0.313
TAG 50:2	MCP	MR Egger	13	-0.033 (-0.082, 0.016)	0.205
TAG 50:3	MCP	IVW	16	0.128 (0.034, 0.222)	0.008	0.002(0.5)	11.892(0.499)	0	8.687(0.467)	7.637(0.006)	1.05(0.305)	1.44788e-82
TAG 50:3	MCP	Weighted median	16	0.063 (-0.041, 0.167)	0.23
TAG 50:3	MCP	MR Egger	16	0.045 (-0.210, 0.300)	0.736
TAG 50:4	MCP	IVW	11	0.039 (-0.063, 0.141)	0.45	0.004(0.156)	38.399(0.004)	0.647096	28.336(0.002)	22.366(0.008)	5.97(0.015)	2.06268e-65
TAG 50:4	MCP	Weighted median	11	-0.004 (-0.088, 0.080)	0.933
TAG 50:4	MCP	MR Egger	11	-0.057 (-0.212, 0.098)	0.489
TAG 50:5	MCP	IVW	9	0.047 (-0.026, 0.120)	0.211	0.003(0.271)	14.284(0.22)	0.348827	12.286(0.139)	10.201(0.177)	2.084(0.149)	1.02561e-43
TAG 50:5	MCP	Weighted median	9	0.034 (-0.052, 0.120)	0.441
TAG 50:5	MCP	MR Egger	9	-0.031 (-0.176, 0.114)	0.69
TAG 52:1	MCP	IVW	10	0.168 (0.074, 0.262)	0	-0.007(0.337)	6.017(0.867)	0	4.937(0.84)	3.894(0.867)	1.043(0.307)	3.08339e-53
TAG 52:1	MCP	Weighted median	10	0.158 (0.036, 0.280)	0.011
TAG 52:1	MCP	MR Egger	10	0.513 (-0.155, 1.181)	0.171
TAG 52:2	MCP	IVW	12	0.054 (-0.052, 0.160)	0.324	0.012(0.014)	22.255(0.081)	0.411591	18.694(0.067)	9.93(0.447)	8.764(0.003)	5.38026e-62
TAG 52:2	MCP	Weighted median	12	-0.008 (-0.130, 0.114)	0.894
TAG 52:2	MCP	MR Egger	12	-0.542 (-0.944, -0.140)	0.025
TAG 52:3	MCP	IVW	14	0.023 (-0.050, 0.096)	0.531	0.002(0.296)	28.152(0.044)	0.218126	16.627(0.217)	15.123(0.235)	1.504(0.22)	9.79124e-78
TAG 52:3	MCP	Weighted median	14	0.043 (-0.049, 0.135)	0.354
TAG 52:3	MCP	MR Egger	14	-0.056 (-0.215, 0.103)	0.505
TAG 52:4	MCP	IVW	14	-0.007 (-0.081, 0.067)	0.848	0.002(0.229)	22.462(0.125)	0.355446	20.169(0.091)	17.788(0.122)	2.381(0.123)	5.26516e-77
TAG 52:4	MCP	Weighted median	14	-0.034 (-0.118, 0.050)	0.434
TAG 52:4	MCP	MR Egger	14	-0.07 (-0.192, 0.052)	0.282
TAG 52:5	MCP	IVW	14	0.002 (-0.061, 0.065)	0.939	0.003(0.082)	18.636(0.231)	0.221452	16.698(0.213)	12.852(0.38)	3.846(0.05)	1.13262e-75
TAG 52:5	MCP	Weighted median	14	-0.023 (-0.099, 0.053)	0.55
TAG 52:5	MCP	MR Egger	14	-0.069 (-0.163, 0.025)	0.173
TAG 52:6	MCP	IVW	8	0.039 (-0.032, 0.110)	0.287	-0.003(0.248)	15.231(0.261)	0.357847	10.901(0.143)	8.569(0.199)	2.332(0.127)	4.07856e-38
TAG 52:6	MCP	Weighted median	8	0.062 (-0.016, 0.140)	0.123
TAG 52:6	MCP	MR Egger	8	0.098 (-0.016, 0.212)	0.142
TAG 54:1	MCP	IVW	6	-0.08 (-0.202, 0.042)	0.198	0.003(0.682)	7.834(0.405)	0.0840834	5.459(0.362)	5.206(0.267)	0.254(0.615)	1.07891e-29
TAG 54:1	MCP	Weighted median	6	-0.095 (-0.254, 0.064)	0.242
TAG 54:1	MCP	MR Egger	6	-0.206 (-0.782, 0.370)	0.523
TAG 54:2	MCP	IVW	6	0.034 (-0.162, 0.230)	0.733	0.018(0.018)	24.505(0.015)	0.718761	17.778(0.003)	2.701(0.609)	15.077(0)	9.51432e-35
TAG 54:2	MCP	Weighted median	6	-0.07 (-0.229, 0.089)	0.384
TAG 54:2	MCP	MR Egger	6	-0.717 (-1.111, -0.323)	0.023
TAG 54:3	MCP	IVW	10	0.025 (-0.067, 0.117)	0.595	0.002(0.282)	27.169(0.027)	0.563627	20.625(0.014)	17.688(0.024)	2.937(0.087)	4.04034e-57
TAG 54:3	MCP	Weighted median	10	0.024 (-0.064, 0.112)	0.597
TAG 54:3	MCP	MR Egger	10	-0.033 (-0.166, 0.100)	0.643
TAG 54:4	MCP	IVW	14	0.033 (-0.055, 0.121)	0.464	0.003(0.44)	21.211(0.152)	0.290272	18.317(0.146)	17.391(0.135)	0.926(0.336)	9.06729e-76
TAG 54:4	MCP	Weighted median	14	-0.026 (-0.134, 0.082)	0.637
TAG 54:4	MCP	MR Egger	14	-0.127 (-0.529, 0.275)	0.547
TAG 54:5	MCP	IVW	8	0.017 (-0.073, 0.107)	0.707	0.003(0.438)	9.795(0.457)	0.0153868	7.109(0.418)	6.375(0.382)	0.734(0.392)	4.1872e-50
TAG 54:5	MCP	Weighted median	8	0.002 (-0.121, 0.125)	0.98
TAG 54:5	MCP	MR Egger	8	-0.094 (-0.372, 0.184)	0.532
TAG 54:6	MCP	IVW	8	-0.027 (-0.101, 0.047)	0.473	0.001(0.725)	5.757(0.73)	0	4.961(0.665)	4.824(0.567)	0.136(0.712)	2.27818e-40
TAG 54:6	MCP	Weighted median	8	-0.035 (-0.135, 0.065)	0.489
TAG 54:6	MCP	MR Egger	8	-0.043 (-0.157, 0.071)	0.484
TAG 54:7	MCP	IVW	8	0.023 (-0.053, 0.099)	0.563	0(0.996)	9.731(0.508)	0	6.483(0.485)	6.483(0.371)	0(0.995)	8.50785e-45
TAG 54:7	MCP	Weighted median	8	0.001 (-0.101, 0.103)	0.987
TAG 54:7	MCP	MR Egger	8	0.022 (-0.150, 0.194)	0.81
TAG 54:8	MCP	IVW	14	0.01 (-0.049, 0.069)	0.74	-0.005(0.014)	25.704(0.12)	0.323416	19.214(0.117)	10.893(0.538)	8.321(0.004)	7.28796e-78
TAG 54:8	MCP	Weighted median	14	0.024 (-0.049, 0.097)	0.519
TAG 54:8	MCP	MR Egger	14	0.123 (0.033, 0.213)	0.021
TAG 54:9	MCP	IVW	5	-0.158 (-0.266, -0.050)	0.004	-0.005(0.194)	6.336(0.523)	0	2.975(0.562)	0.192(0.979)	2.783(0.095)	1.54499e-25
TAG 54:9	MCP	Weighted median	5	-0.19 (-0.341, -0.039)	0.014
TAG 54:9	MCP	MR Egger	5	0.008 (-0.215, 0.231)	0.951
TAG 56:10	MCP	IVW	4	-0.146 (-0.268, -0.024)	0.02	0.002(0.722)	0.751(0.934)	0	0.435(0.933)	0.267(0.875)	0.167(0.683)	2.45587e-23
TAG 56:10	MCP	Weighted median	4	-0.159 (-0.308, -0.010)	0.036
TAG 56:10	MCP	MR Egger	4	-0.209 (-0.536, 0.118)	0.337
TAG 56:2	MCP	IVW	9	-0.069 (-0.161, 0.023)	0.149	0.003(0.466)	5.633(0.836)	0	4.422(0.817)	3.828(0.799)	0.594(0.441)	3.40735e-46
TAG 56:2	MCP	Weighted median	9	-0.068 (-0.191, 0.055)	0.286
TAG 56:2	MCP	MR Egger	9	-0.203 (-0.556, 0.150)	0.298
TAG 56:3	MCP	IVW	8	-0.009 (-0.115, 0.097)	0.875	0.003(0.39)	18.533(0.066)	0.547757	15.478(0.03)	13.539(0.035)	1.94(0.164)	1.26959e-45
TAG 56:3	MCP	Weighted median	8	-0.036 (-0.140, 0.068)	0.496
TAG 56:3	MCP	MR Egger	8	-0.073 (-0.245, 0.099)	0.441
TAG 56:4	MCP	IVW	10	-0.006 (-0.080, 0.068)	0.868	-0.004(0.109)	42.168(0.139)	0.584364	21.654(0.01)	15.407(0.052)	6.247(0.012)	6.06776e-49
TAG 56:4	MCP	Weighted median	10	0.006 (-0.063, 0.075)	0.863
TAG 56:4	MCP	MR Egger	10	0.052 (-0.040, 0.144)	0.296
TAG 56:5	MCP	IVW	12	-0.015 (-0.109, 0.079)	0.751	-0.001(0.826)	17.211(0.206)	0.263945	14.945(0.185)	14.869(0.137)	0.076(0.783)	1.67788e-58
TAG 56:5	MCP	Weighted median	12	-0.002 (-0.112, 0.108)	0.975
TAG 56:5	MCP	MR Egger	12	0.018 (-0.286, 0.322)	0.91
TAG 56:6	MCP	IVW	11	-0.099 (-0.205, 0.007)	0.066	-0.003(0.425)	16.678(0.247)	0.303031	14.348(0.158)	13.314(0.149)	1.034(0.309)	3.10759e-59
TAG 56:6	MCP	Weighted median	11	-0.044 (-0.164, 0.076)	0.464
TAG 56:6	MCP	MR Egger	11	0.042 (-0.305, 0.389)	0.818
TAG 56:7	MCP	IVW	8	-0.034 (-0.159, 0.091)	0.592	0.011(0.066)	12.851(0.217)	0.312556	10.183(0.178)	5.16(0.523)	5.023(0.025)	7.6259e-43
TAG 56:7	MCP	Weighted median	8	-0.036 (-0.179, 0.107)	0.626
TAG 56:7	MCP	MR Egger	8	-0.633 (-1.168, -0.098)	0.059
TAG 56:8	MCP	IVW	9	-0.027 (-0.149, 0.095)	0.66	-0.004(0.22)	38.507(0.01)	0.743404	31.177(0)	24.75(0.001)	6.428(0.011)	1.47231e-44
TAG 56:8	MCP	Weighted median	9	0.02 (-0.060, 0.100)	0.629
TAG 56:8	MCP	MR Egger	9	0.06 (-0.112, 0.232)	0.514
TAG 56:9	MCP	IVW	7	0.019 (-0.091, 0.129)	0.733	0.001(0.801)	9.698(0.327)	0.198994	7.491(0.278)	7.386(0.193)	0.104(0.747)	2.94971e-36
TAG 56:9	MCP	Weighted median	7	0.015 (-0.124, 0.154)	0.829
TAG 56:9	MCP	MR Egger	7	-0.019 (-0.327, 0.289)	0.908
TAG 58:10	MCP	IVW	15	0.005 (-0.015, 0.025)	0.593	0(0.755)	18.773(0.628)	0	13.836(0.462)	13.729(0.393)	0.107(0.743)	2.303e-88
TAG 58:10	MCP	Weighted median	15	0.004 (-0.018, 0.026)	0.73
TAG 58:10	MCP	MR Egger	15	0.004 (-0.018, 0.026)	0.731
TAG 58:11	MCP	IVW	7	-0.063 (-0.208, 0.082)	0.397	0.001(0.876)	17.991(0.081)	0.532932	12.846(0.046)	12.777(0.026)	0.069(0.793)	8.16678e-46
TAG 58:11	MCP	Weighted median	7	0.001 (-0.132, 0.134)	0.986
TAG 58:11	MCP	MR Egger	7	-0.099 (-0.552, 0.354)	0.687
TAG 58:12	MCP	IVW	8	0.007 (-0.134, 0.148)	0.927	0.002(0.679)	17.748(0.057)	0.503973	14.112(0.049)	13.68(0.033)	0.432(0.511)	2.73091e-38
TAG 58:12	MCP	Weighted median	8	-0.031 (-0.168, 0.106)	0.658
TAG 58:12	MCP	MR Egger	8	-0.094 (-0.572, 0.384)	0.713
TAG 58:6	MCP	IVW	6	-0.034 (-0.140, 0.072)	0.533	0.003(0.459)	8.699(0.358)	0.201691	6.263(0.281)	5.366(0.252)	0.897(0.344)	5.42529e-30
TAG 58:6	MCP	Weighted median	6	-0.064 (-0.201, 0.073)	0.361
TAG 58:6	MCP	MR Egger	6	-0.13 (-0.385, 0.125)	0.375
TAG 58:7	MCP	IVW	6	-0.004 (-0.073, 0.065)	0.901	0(0.981)	7.708(0.463)	0.221679	6.424(0.267)	6.423(0.17)	0.001(0.974)	1.75222e-29
TAG 58:7	MCP	Weighted median	6	0.004 (-0.070, 0.078)	0.908
TAG 58:7	MCP	MR Egger	6	-0.005 (-0.109, 0.099)	0.925
TAG 58:8	MCP	IVW	12	-0.035 (-0.113, 0.043)	0.381	0.001(0.589)	7.736(0.895)	0	6.711(0.822)	6.4(0.781)	0.311(0.577)	5.2633e-71
TAG 58:8	MCP	Weighted median	12	-0.036 (-0.134, 0.062)	0.474
TAG 58:8	MCP	MR Egger	12	-0.092 (-0.306, 0.122)	0.422
TAG 58:9	MCP	IVW	11	0.007 (-0.058, 0.072)	0.835	-0.001(0.542)	11.586(0.526)	0	9.526(0.483)	9.12(0.426)	0.406(0.524)	9.76036e-61
TAG 58:9	MCP	Weighted median	11	0.031 (-0.059, 0.121)	0.496
TAG 58:9	MCP	MR Egger	11	0.031 (-0.067, 0.129)	0.556
TAG 60:12	MCP	IVW	7	0.02 (-0.074, 0.114)	0.669	-0.001(0.75)	3.479(0.868)	0	2.544(0.864)	2.43(0.787)	0.113(0.737)	4.72744e-37
TAG 60:12	MCP	Weighted median	7	0.039 (-0.075, 0.153)	0.503
TAG 60:12	MCP	MR Egger	7	0.072 (-0.244, 0.388)	0.673
taurine	MCP	IVW	8	-0.023 (-0.080, 0.034)	0.419	0(0.913)	11.119(0.463)	0.221776	8.995(0.253)	8.976(0.175)	0.019(0.89)	2.83742e-40
taurine	MCP	Weighted median	8	-0.027 (-0.090, 0.036)	0.4
taurine	MCP	MR Egger	8	-0.028 (-0.126, 0.070)	0.599
tauro:deoxycholates	MCP	IVW	14	-0.02 (-0.094, 0.054)	0.601	0.002(0.462)	22.291(0.132)	0.31207	18.897(0.126)	18.029(0.115)	0.869(0.351)	6.42649e-71
tauro:deoxycholates	MCP	Weighted median	14	0.007 (-0.089, 0.103)	0.884
tauro:deoxycholates	MCP	MR Egger	14	-0.089 (-0.281, 0.103)	0.385
taurocholate	MCP	IVW	9	0.004 (-0.051, 0.059)	0.883	0(0.902)	12.632(0.34)	0.223517	10.303(0.244)	10.279(0.173)	0.024(0.877)	5.29901e-45
taurocholate	MCP	Weighted median	9	0.017 (-0.046, 0.080)	0.596
taurocholate	MCP	MR Egger	9	0.009 (-0.083, 0.101)	0.857
thiamine	MCP	IVW	6	0.042 (-0.085, 0.169)	0.52	0.005(0.321)	17.455(0.148)	0.080643	5.439(0.365)	4.121(0.39)	1.318(0.251)	7.20505e-35
thiamine	MCP	Weighted median	6	-0.03 (-0.193, 0.133)	0.72
thiamine	MCP	MR Egger	6	-0.161 (-0.533, 0.211)	0.444
threonine	MCP	IVW	7	0.012 (-0.159, 0.183)	0.89	-0.006(0.228)	21.101(0.024)	0.617101	15.67(0.016)	11.372(0.044)	4.298(0.038)	1.62963e-35
threonine	MCP	Weighted median	7	0.01 (-0.147, 0.167)	0.905
threonine	MCP	MR Egger	7	0.259 (-0.129, 0.647)	0.246
thyroxine	MCP	IVW	7	-0.005 (-0.079, 0.069)	0.894	0.004(0.127)	14.846(0.361)	0	5.61(0.468)	2.26(0.812)	3.35(0.067)	1.65088e-36
thyroxine	MCP	Weighted median	7	-0.04 (-0.140, 0.060)	0.427
thyroxine	MCP	MR Egger	7	-0.078 (-0.186, 0.030)	0.214
triiodothyronine	MCP	IVW	2	-0.057 (-0.224, 0.110)	0.499	NA	NA	NA	NA	NA	NA	5.29429e-17
trimethylamine:N:oxide	MCP	IVW	9	-0.029 (-0.078, 0.020)	0.247	0(0.811)	9.437(0.583)	0.0727266	8.627(0.375)	8.552(0.286)	0.076(0.783)	5.42088e-47
trimethylamine:N:oxide	MCP	Weighted median	9	-0.032 (-0.091, 0.027)	0.284
trimethylamine:N:oxide	MCP	MR Egger	9	-0.034 (-0.101, 0.033)	0.343
tryptophan	MCP	IVW	4	-0.055 (-0.200, 0.090)	0.455	-0.006(0.485)	4.261(0.547)	0	2.366(0.5)	1.643(0.44)	0.723(0.395)	1.13653e-19
tryptophan	MCP	Weighted median	4	-0.061 (-0.237, 0.115)	0.496
tryptophan	MCP	MR Egger	4	0.256 (-0.477, 0.989)	0.564
tyrosine	MCP	IVW	9	-0.028 (-0.057, 0.001)	0.067	0.001(0.644)	9.55(0.596)	0.138766	9.289(0.319)	8.989(0.253)	0.3(0.584)	3.04425e-47
tyrosine	MCP	Weighted median	9	-0.03 (-0.065, 0.005)	0.092
tyrosine	MCP	MR Egger	9	-0.034 (-0.073, 0.005)	0.135
UDP glucose; UDP galactose	MCP	IVW	11	0.02 (-0.117, 0.157)	0.773	0.001(0.877)	40.113(<0.001)	0.707465	34.184(0)	34.087(0)	0.097(0.756)	1.82515e-55
UDP glucose; UDP galactose	MCP	Weighted median	11	0.012 (-0.108, 0.132)	0.849
UDP glucose; UDP galactose	MCP	MR Egger	11	-0.009 (-0.391, 0.373)	0.965
ureidopropionic acid	MCP	IVW	10	-0.018 (-0.096, 0.060)	0.65	0.001(0.595)	8.668(0.663)	0	6.943(0.643)	6.636(0.576)	0.307(0.58)	2.75278e-49
ureidopropionic acid	MCP	Weighted median	10	0.01 (-0.094, 0.114)	0.848
ureidopropionic acid	MCP	MR Egger	10	-0.072 (-0.280, 0.136)	0.513
uric acid	MCP	IVW	11	0.008 (-0.076, 0.092)	0.846	-0.002(0.549)	13.542(0.361)	0.139998	11.628(0.311)	11.148(0.266)	0.48(0.488)	5.05649e-56
uric acid	MCP	Weighted median	11	0.028 (-0.078, 0.134)	0.598
uric acid	MCP	MR Egger	11	0.081 (-0.164, 0.326)	0.533
uridine diphosphate	MCP	IVW	4	-0.063 (-0.222, 0.096)	0.436	-0.005(0.236)	16.927(0.053)	0.605945	7.613(0.055)	3.175(0.204)	4.438(0.035)	3.37049e-23
uridine diphosphate	MCP	Weighted median	4	-0.009 (-0.136, 0.118)	0.897
uridine diphosphate	MCP	MR Egger	4	0.088 (-0.130, 0.306)	0.51
uridine	MCP	IVW	11	0.014 (-0.059, 0.087)	0.701	0.002(0.558)	3.792(0.97)	0	3.175(0.977)	2.805(0.972)	0.37(0.543)	4.52606e-60
uridine	MCP	Weighted median	11	0.021 (-0.071, 0.113)	0.66
uridine	MCP	MR Egger	11	-0.06 (-0.309, 0.189)	0.649
valine	MCP	IVW	5	0.057 (-0.141, 0.255)	0.572	-0.003(0.643)	14.929(0.08)	0.602689	10.068(0.039)	9.256(0.026)	0.812(0.368)	7.92592e-24
valine	MCP	Weighted median	5	0.078 (-0.102, 0.258)	0.395
valine	MCP	MR Egger	5	0.19 (-0.365, 0.745)	0.549
xanthine	MCP	IVW	8	0.065 (0.018, 0.112)	0.007	0.002(0.153)	14.776(0.485)	0.177673	8.512(0.29)	5.838(0.442)	2.674(0.102)	2.76551e-39
xanthine	MCP	Weighted median	8	0.056 (-0.013, 0.125)	0.109
xanthine	MCP	MR Egger	8	0.042 (-0.009, 0.093)	0.161
xanthosine	MCP	IVW	9	0.039 (-0.053, 0.131)	0.408	0(0.921)	5.923(0.862)	0	3.573(0.893)	3.563(0.829)	0.011(0.918)	8.25577e-60
xanthosine	MCP	Weighted median	9	0.053 (-0.063, 0.169)	0.362
xanthosine	MCP	MR Egger	9	0.023 (-0.283, 0.329)	0.884
xanthurenate	MCP	IVW	6	-0.054 (-0.142, 0.034)	0.227	0.001(0.887)	7.962(0.493)	0.0756914	5.409(0.368)	5.379(0.251)	0.031(0.861)	1.83408e-37
xanthurenate	MCP	Weighted median	6	-0.012 (-0.124, 0.100)	0.84
xanthurenate	MCP	MR Egger	6	-0.082 (-0.462, 0.298)	0.693
